# Supplementary material for: Interaction of the endogenous antibody response with activating FcγRs enhance control of Mayaro virus through monocytes
Source: PLoS Pathog. 2025 Feb 24;21(2):e1012944. doi: 10.1371/journal.ppat.1012944 (PMC11884725; doi:10.1371/journal.ppat.1012944)
Supplement: S1 Data — (XLSX) [file ppat.1012944.s008.xlsx]

## Sheet: Figure 1
A	FcRγ-/-										WT
1	100.91	101.77	97.13	98.22	109.11	107.76	101.66	105.83			97.87	99.25	99.03	101.66	100.29	107.87	107.78	100.75
2	129.18	131.48	118.19	119.83	115.51	125	106.43	117.34			118.87	136.06	120.02	108.78	107.62	124.95	130.24	106.26
3	151.7	154.38	141.34	166.97	160.22	148.04	134.79	152.45			148.44	150.98	150.22	142.54	136.52	137.26	151.58	142.43
4	161.47	178.29	161.52	169.65	158.48	149.89	164.71	164.52			157.74	174.28	168.73	165.43	176.67	160.64	165.33	144.21
5	182.85	201.48	192.98	202.35	150.67	146.73	179.34	169.39			189.3	189.96	192.16	164.9	201.73	164.72	157.09	130.83
6	192.57	226.36	184.55	202.35	150.92	142.66	145.62	158.74			200.27	191.15	197.27	137.51	183.26	142.06	158.04	132.19
7	158.87	163.61	146.8	156.58	145.46	129.52	125.15	131.57			128.01	118.13	125.04	128.45	135.2	123.1	130.3	118
8	125.8	127.42	125.62	136.41	146.38	125.59	125.91	145.72			105.53	113.12	112.28	127.42	110.8	112.11	118.79	113.69
9	133.56	146.89	133.61	124.9	137.01	119.47	143.57	132.05			105.96	101.65	113.44	114.34	112.88	111.41	123.03	110.45
11	126.84	124.14	126.52	125.19	133.29	127.17	125.89	125.27			110.62	115.78	110.57	107.39	108.75	115.91	115.2	113.64
13	128.14	127.58	115.35	125.13	120.3	120.08	123.37	120.68			102.35	103.12	103.67	108.69	104.81	102.94	108.62	102.6
15	114.97	120.69	120.92	113.48	129.11	110.09	118.34	115.58			99.65	99.88	105.29	106.64	102.19	107.55	108.97	101.85
17	112.04	116.19	109.35	115.96	109.54	112.12	110.6	125.69			104.37	108.45	100.84	104.4	105.77	101.48	104.25	99.29
19	116.36	103.53	110.19	121.59	117.11	118.61	117.71	118.94			102.15	107.4	102.24	108.27	102.22	107.93	116.36	105.12
21	110.58	107.36	100.66	102.3	103.69	110.65	103.11	110.97			98.29	98.21	101.54	104.5	100.39	103.35	104.21	100.71
23	107.87	106.83	100.37	97.33	104.08	109.65	101.22	104.2			95.49	100.75	101.54	103	98.23	98.71	98.99	98.26
25	100	104.66	101.09	102.19	97.84	101.83	97.32	99.83			98.96	96.37	95.67	98.03	99.29	103.35	102.75	97.53
B	Spleen FFA					Serum FFA					Calf FFA
	WT	FcRy-/-	WT	FcRy-/-		WT	FcRy-/-	WT	FcRy-/-		WT	FcRy-/-	WT	FcRy-/-
	18500000	16600000	1000	1000		650000	750000	100	100		1330000	1750000	833	833
	9330000	26000000	1000	1000		2200000	250000	100	100		771000	1130000	5000	833
	17800000	12700000	1000	1000		2550000	3600000	100	100		2810000	3960000	833	833
	6000000	15400000	1000	1000		1240000	800000	100	100		2150000	1850000	833	833
	13200000	12600000	1000	1000		618000	5600000	100	100		1480000	2420000	1670	833
	6950000	10400000	1000	1000		745000	6900000	100	100		3380000	2080000	3333.33	833
	15700000	7180000	1000	1000				100	100		688000	6250000	833.333	833
	9830000	14900000	1000	1000				100	100		4690000	5400000	833	833
			1000	1000				100	100					833
			1000	1000				100	100					833
			1000	1000				100	100					833
			1000	1000				100	100					833
C	Ipsilateral FFA							Contralateral FFA
	WT	FcRy-/-	WT	FcRy-/-	WT	FcRy-/-		WT	FcRy-/-	WT	FcRy-/-	WT	FcRy-/-
	53591314	26939655	500	24900	2930	500		17700000	59400000	5170	6980	596	500
	42447729	21000000	500	31600	475	500		38700000	31300000	4810	5410	500	500
	35045662	36585366	500	9410	608	1040		16700000	16100000	3500	28600	500	500
	26308761	14084507	500	27500	500	746		20300000	20100000	1740	3900	500	500
	57650862	72450980	4030	14900	11500	500		33100000	12100000	1790	23900	500	500
	48902518	41495058	1550	93600	1060	500		14900000	8060000	1330	88500	500	500
	44921875	60051958	500	21500	500	3128.91		20000000	13300000	974	8680	500	1051.53
	38033808	20320596	2560	9560	1410.44	4550.05		24700000	3600000	1510	5190	500	1002
			2140	55000	11500	1098.9				356	25800	500	1122.19
			508	83600	500	1813.79				500	22300	500	1122.19
			438	5130	500	19700				500	4260		12500
			500	90000		57600				682			26900
													25700
D	Ipsilateral RNA							Contralateral RNA
	WT	FcRy-/-	WT	FcRy-/-	WT	FcRy-/-		WT	FcRy-/-	WT	FcRy-/-	WT	FcRy-/-
	46100000	130000000	5730000	5120000	862000	4000000		67300000	56400000	694000	1650000	228000	783000
	25900000	15200000	1990000	15000000	337000	3120000		80600000	126000000	3850000	2070000	61900	1390000
	65300000	110000000	373000	28000000	448000	2500000		73200000	71100000	2800000	1430000	264000	1260000
	110000000	50400000	2500000	3360000	402000	3760000		34100000	17800000	905000	4210000	312000	1020000
	88300000	97400000	1290000	8560000	996000	4010000		34700000	133000000	3300000	6150000	265000	692000
	64900000	66400000	787000	20800000	326000	2910000		21400000	20400000	3450000	1910000	58300	1000000
	40400000	62500000	994000	7380000	488000	2220000		38100000	132000000	617000	3920000	305000	1180000
	62200000	64600000	723000	10900000	362000	3460000		46300000	40600000	584000	1920000	144000	989000
			2230000	4620000						2710000	1150000
			6650000	3710000						3400000	1570000
			2590000	9820000						1570000	1220000
			6700000	1640000						1870000	922000
E	Spleen		Contralateral Calf		Ipsilateral Calf		Contralateral ankle		Ipsilateral ankle		Serum
	FcRγ-/-	WT	FcRγ-/-	WT	FcRγ-/-	WT	FcRγ-/-	WT	FcRγ-/-	WT	FcRγ-/-	WT
	1760000	303000	25400	3740	25400	4010	522000	109000	3500000	576000	20	20
	2100000	230000	7340	4310	7340	1070	780000	70900	1520000	275000	20	20
	1490000	447000	5610	3060	5610	2220	236000	96900	1800000	71900	20	20
	716000	592000	11700	6860	11700	933	424000	99800	2000000	124000	20	20
	3200000	431000	27700	3850	27700	5420	202000	109000	816000	448000	20	20
	626000	131000	4620	349	4620	349	621000	43200	172000	68300	20	20
	1240000		8920		8920		310000		170000		20
	919000		6600		6600		919000
F	RRV RNA Ips ankle		RRV RNA contra ankle		G	CHIKV ips Ankle		CHIKV contra Ankle
	FcRy-/-	WT	FcRy-/-	WT		WT	FcRγ-/-	WT	FcRγ-/-
	34800	2430	8060	2210		605803	1367422	26207.2	53645.2
	348000	7900	9480	1030		1410454	1337290	11920	3920.23
	422000	17000	21000	811		228831	5108037	69231.9	22974.2
	597000	6270	33500	1500
	223000	9790	7070	886		254221	3272535	2734.79	15235.3
	2330000	29600	85200	6410		242440	4894899	54200.4	20582
	245000	30100	281000	5.29		253968	3391693	84423.5	43890.6
	841000	25100	20700	2910
	88600		124000

## Sheet: Figure 2
A	8		10		28		B	8		10		28		C	8		10		28
	WT	FcRγ-/-	WT	FcRγ-/-	WT	FcRγ-/-		WT	FcRγ-/-	WT	FcRγ-/-	WT	FcRγ-/-		FcRγ-/-	WT	FcRγ-/-	WT	FcRγ-/-	WT
	1061	183.4	357.4	596.4	35390	13301		726.8	280.1	121.3	462.4	8536	9319		76.52	87.94	547	349.6	120.1	40
	514	120	333.8	580.8	41732	16198		583.9	545.8	1409	1464	5254	5475		26.8	43.6	930.4	412.2	46.64	40
	517.5	121.6	3617	1368	13287	62343		288.7	34.7	1052	885.2	5367	3238		80.05	184.8	428.2	506.5	104.8	68.24
	623.9	158.4	918	5986	16559	69369		414.3	1629	1964	1898	6725	9469		55.57	134.1	776	205.8	214.3	195.8
	538.8	124.5	1637	1852	4252	6824		189.4	916.2	674.5	417.7	4616	2504		7.327	87.66	500.2	325.6	40	217.7
	133.5	165.7	1637	2577	8063	7769		446.1	692.1	1565	702.8	7181	19971		0.03123	82.16	446.3	32.41	93.03	61.02
	566.1	251.5	4949	1296	3636	2156		61.27	438.6	462.4		4616			61.84	59.99	458.9	173.9
		453.5	390.9	567.5	5155			620.1	425.1	1464		7181			51.21	162.5	932.1	349
		167.5	138.4	152.8	9455			876.1	406.5	885.2					24.71	104.7
		60.75						339.6	352.2	1898
		113.3							655.3	417.7
		191.4							632.3	702.8
		884.3							245.1
									264.8
			E	Ipislateral				Contralateral
				WT+Isotype	FcRγ-/-+Isotype	WT+anti-CD20		WT+Isotype	FcRγ-/-+Isotype	WT+anti-CD20
				1295.34	127582	8238.28		3303.05	71059.4	5957.84
				641.848	42979.9	4398.83		1984.13	33025.1	2645.5
				658.761	138388	5109.49		3636.36	92491.8	4536.29
				555.56	198822	555.56		1666.67	119382	1666.67
				555.56		555.56		555.56		555.56
				555.56		1666.67		555.56		555.56
				555.56		2777.78		555.56		555.56
				555.56		555.56		555.56		555.56
				1160.21		12669.7		9328.36		13278
				5976.1		6263.05		5524.86		8800.88
				9578.54		4111		8691.21		11579
				7823.61		3144.65		1382.49		555.56
				8350.73		15767.6		2234.64		555.56
				1212.12		3318.58		555.56		1164.14
F	Isotype	Anti-CD20		G	1/200 dilution cell surface binding
	671.6	195			Anti-CD20	Isotype	Uninfected
	621.1	86.37			20698	81063	37.7
	225.3	140.6			23490	82462	27.1
	162.1	43.59			20391	19388	25.7
	529.4	108.2			20284	17093	77.9
	1406	152.2			12220	14647	66
	4757	47.09			10574	13866	73
	8259	40			6390	19561	26.5
	4065				4043	17316	31.2
					5778	14590	78.7
					4334	15641	28.2
H	JH	WT	Naive	I	Ipsilateral ankle			Contrateral ankle
	126	42738	473		WT	JH	FcRγ-/-	WT	JH	FcRγ-/-
	171	46218	136		12600	151000	15400	3590	153000	140000
	172	52528	92.6		1550	243000	419000	888	198000	596000
	185	51659	121.2		6270	253000	183000	1950	270000	74200
					5120	750000	688000	6040	192000	889000
					24100	708000	369000	4990	124000	454000
					6090	915000	58900	2820	372000	361000
					46000	736000	2180000	5060	169000	1330000
					55100		271000	1360	138000	413000

## Sheet: Figure 3
A	dpi	FcRy-/- Ipsilateral										WT Ipsilateral
monocytes	3	24100	21700	23200	27300	23700						85800	55000	33000	23000	6770	26100
	8	232000	133000	82700	164000	410000	154000	139000	73700	56700	71800	28100	45200	52500	244000	57000	93100	87500	16300	35400	29700
	10	110000	199000	160000	175000	48400	63700	83600				48500	45000	40300	75200	59500	48400	99700	69200	79200
Macrophage	3	9550	17400	332	406	1410						38300	49400	14800	13000	92.8	659
	8	136000	52500	38300	253000	89300	21000	43200	26700	9990	18400	20200	49200	85700	96100	23200	32500	29000	6300	13000	11900
	10	49200	92200	56400	93200	110000	126000	108000				45300	120000	209000	89100	159000	251000	118000	113000	188000
Neutrophil	3	12100	22500	15100	20100	6870						12200	15500	11100	20900	2400	12900
	8	48100	18200	30500	50200	108000	18200	16400	59800	119000	116000	3460	24000	11000	32400	3800	13900	19000	3390	30200	15200
	10	17300	19800	18100	11400	23000	35000	22300				14200	4010	6490	4890	5310	7800	6480	5040	7280
NK	3	1460	4030	4180	3840	5270						9920	7860	1690	3600	479	3410
	8	29200	18800	11400	26300	32100	12800	8380	28000	12200	4380	6880	12100	13400	48500	5470	4790	8940	2280	2760	6920
	10	6670	11000	9690	10500	7470	7590	10900				2060	4560	4510	5600	4240	5970	6720	5620	4330	6340
DC	3	2150	6550	1680	1830	1680						12100	12900	5210	5170	725	5310
	8	46200	26800	15400	43100	32400	13700	9490	27800	8050	15500	7100	14700	21400	21300	5360	7870	8410	6210	7460	8970
	10	55800	80000	68800	119000	35700	36300	32400				44300	73700	121000	47700	97600	146000	63200	55600	112000
B	dpi	FcRy-/- Ipsilateral										WT Ipsilateral
monocytes	3	49.49	32.84	42.52	37.98	45.48						29.46	41.04	42.86	34.8	44.95	33.94
	8	31.35	36.05	31.34	19.89	15.82	18.15	22.62	41.82	45.33	42.34	28.26	20.16	18.69	19.97	19.95	17.8	31.76	40.45	37.77	38.21
	10	24.75	30.76	28.69	25.67	13.4	16.27	19.73				17.21	12.35	7.05	21.67	18.56	13.16	2.43
Macrophage	3	4.13	10.71	0.61	0.56	2.71						12.5	3.63	7.1	6	0.62	0.86
	8	18.39	14.19	14.52	30.65	5.74	3.2	5.8	9.11	6.17	13.16	20.34	21.92	30.49	7.7	7.31	7.14	12.53	16.46	13.16	12.67
	10	11.04	14.24	10.09	13.7	30.56	32.23	25.48				16.07	33.04	36.5	25.66	30.42	31.24	22.71	25	20.16
Neutrophil	3	22.02	16.03	27.79	27.96	13.21						10.97	15.53	15.6	16.42	15.95	16.73
	8	6.5	4.92	11.56	6.08	12.85	38.13	36.53	11	5.35	4.98	3.48	10.68	3.91	4.15	17.01	9.15	4.23	2.69	5.63	8.28
	10	3.87	3.06	3.25	1.68	6.36	8.95	5.25				5.05	1.1	1.13	1.41	1.35	1.21	17.29	35.06	15.96
NK	3	2.56	3.31	7.67	5.33	10.13						3.51	2.83	2.73	1.26	3.18	4.43
	8	3.96	5.07	4.3	3.19	6.02	3.92	1.38	3.28	3.77	2.55	6.93	5.41	4.76	2.79	1.55	4.16	6.32	3.88	1.94	3.9
	10	1.5	1.7	1.73	1.54	2.07	1.94	2.56				2.8	1.62	1.24	0.98	1.22	1.16	1.05	1.98	1.18	2.49
DC	3	2.13	5.29	3.09	2.54	3.23						7.75	3.54	4.03	4.53	4.81	6.9
	8	6.25	7.23	5.84	5.22	5.98	2.58	4.88	3.31	4.03	2.89	7.14	6.54	7.61	7.59	4.21	5.38	2.77	3.81	3.19	3.67
	10	12.52	12.35	12.31	17.55	9.89	9.27	7.65				11.94	15.71	20.24	21.2	13.73	14.91	18.59	8.81	12.75	5.83
C	Cell type	FcRy-/- Ipsilateral								WT Ipsilateral
28 dpi	Ly6c High	239	311	575	373	105	202	443	746	187	164	118	60.3	128	130	252	439
	F4/80+	7590	8410	7250	13300	10100	19000	12400	14600	13300	24900	18500	20700	11000	19200	24800
	Neutrophils	709	2700	1280	949	514	456	664	2660	259	2000	764	603	651	215	580	1060
	Nk cells	33.1	99.1	191	192	628	381	565	550	135	164	39.2	265	312	300	339	1110
	cDCs	3740	2100	3840	4250	3400	7270	3250	2720	3930	6930	5370	2450	7970	4030	5170	6300
D	Cell type	FcRy-/- Ipsilateral								WT Ipsilateral
28 dpi	Ly6c High	1.12	1.3	2.26	1.19	0.37	0.42	1.15	1.69	0.63	0.32	0.32	0.31	2.5	0.49	0.64	0.68
	Macrophage	35.56	35.14	28.54	42.27	35.35	39.87	32.13	33.14	45.19	48.2	49.5	41.79	40.67	41.35	48.76	38.37
	Neutrophils	3.32	11.3	5.03	3.02	1.8	0.96	1.72	6.04	0.88	3.88	2.05	3.13	1.28	0.81	1.48	1.64
	Nk1.1	0.16	0.41	0.75	0.61	2.19	0.8	1.46	1.25	0.46	0.32	0.11	1.38	0.61	1.13	0.86	1.72
	cDCs	17.55	8.76	15.11	13.52	11.86	15.23	8.41	6.19	13.32	13.42	14.4	12.72	15.64	15.21	13.17	9.75

## Sheet: Figure 4
A		p_val	avg_log2FC	pct.1	pct.2	p_val_adj	cluster	gene
	Thbs1	0	2.69004	0.761	0.116	0	0	Thbs1
	Chil3	0	2.27374	0.601	0.069	0	0	Chil3
	Lyz2	0	2.15685	0.998	0.686	0	0	Lyz2
	Plac8	0	2.02195	0.896	0.361	0	0	Plac8
	Ifitm3	0	1.9975	0.99	0.602	0	0	Ifitm3
	Ly6c2	0	1.89519	0.92	0.405	0	0	Ly6c2
	Cxcl10	0	1.69345	0.335	0.103	0	0	Cxcl10
	Clec4e	0	1.63182	0.86	0.276	0	0	Clec4e
	Il1b	0	1.58215	0.726	0.327	0	0	Il1b
	Prdx5	0	1.55012	0.962	0.622	0	0	Prdx5
	Cebpb	0	1.51146	0.996	0.718	0	0	Cebpb
	Cd14	0	1.45311	0.9	0.512	0	0	Cd14
	Il1rn	0	1.36772	0.548	0.175	0	0	Il1rn
	F10	0	1.34655	0.561	0.069	0	0	F10
	Isg15	0	1.33571	0.762	0.383	0	0	Isg15
	Gm9733	0	1.32289	0.599	0.062	0	0	Gm9733
	Vcan	0	1.32064	0.524	0.055	0	0	Vcan
	Ms4a6c	0	1.31052	0.965	0.483	0	0	Ms4a6c
	Lilrb4a	0	1.28084	0.97	0.581	0	0	Lilrb4a
	Ms4a4c	0	1.24553	0.852	0.325	0	0	Ms4a4c
	Ifi27l2a	0	1.24472	0.98	0.798	0	0	Ifi27l2a
	Gda	0	1.16118	0.718	0.212	0	0	Gda
	Gbp2	0	1.1554	0.682	0.348	0	0	Gbp2
	Ninj1	0	1.14257	0.867	0.491	0	0	Ninj1
	Samhd1	0	1.13093	0.937	0.672	0	0	Samhd1
	Fth1	0	1.1167	1	0.998	0	0	Fth1
	Gpr141	0	1.10268	0.576	0.125	0	0	Gpr141
	Ier3	0	1.10187	0.869	0.516	0	0	Ier3
	Hp	0	1.09946	0.538	0.06	0	0	Hp
	Smox	0	1.08193	0.77	0.243	0	0	Smox
	Fcgr1	0	1.07096	0.761	0.287	0	0	Fcgr1
	Slfn5	0	1.05954	0.668	0.244	0	0	Slfn5
	Ifitm2	0	1.04145	0.989	0.696	0	0	Ifitm2
	Sod2	0	1.04012	0.766	0.428	0	0	Sod2
	Rnh1	0	1.02145	0.907	0.613	0	0	Rnh1
	Ptgs2	0	1.01839	0.431	0.108	0	0	Ptgs2
	Tyrobp	0	1.01218	1	0.754	0	0	Tyrobp
	Ifi47	0	1.00899	0.641	0.303	0	0	Ifi47
	Atp6v0c	0	1.00726	0.991	0.871	0	0	Atp6v0c
	Emilin2	0	1.00249	0.852	0.336	0	0	Emilin2
	Ms4a4a	0	0.993163	0.678	0.191	0	0	Ms4a4a
	Fn1	0	0.984165	0.514	0.141	0	0	Fn1
	Clec4n	0	0.977229	0.518	0.119	0	0	Clec4n
	Cybb	0	0.976479	0.932	0.532	0	0	Cybb
	Mpeg1	0	0.964951	0.906	0.432	0	0	Mpeg1
	Irf7	0	0.962988	0.793	0.43	0	0	Irf7
	Ifitm6	0	0.962747	0.47	0.064	0	0	Ifitm6
	Zbp1	0	0.960529	0.804	0.385	0	0	Zbp1
	Plaur	0	0.951428	0.934	0.561	0	0	Plaur
	Cstb	0	0.948527	0.92	0.704	0	0	Cstb
	Ccl6	0	0.948237	0.794	0.383	0	0	Ccl6
	Irgm1	0	0.945195	0.64	0.246	0	0	Irgm1
	Csf2rb	0	0.921416	0.793	0.327	0	0	Csf2rb
	Ifi205	0	0.920132	0.531	0.152	0	0	Ifi205
	Rnf213	0	0.919386	0.776	0.366	0	0	Rnf213
	Plcb1	0	0.914987	0.4	0.025	0	0	Plcb1
	Lgals3	0	0.911047	1	0.837	0	0	Lgals3
	Nrg1	0	0.887656	0.335	0.04	0	0	Nrg1
	Mgst1	0	0.883647	0.5	0.106	0	0	Mgst1
	Lst1	0	0.871264	0.896	0.385	0	0	Lst1
	Pla2g7	0	0.871237	0.645	0.207	0	0	Pla2g7
	Gbp5	0	0.869045	0.454	0.144	0	0	Gbp5
	Psap	0	0.868279	1	0.844	0	0	Psap
	Tpd52	0	0.866592	0.863	0.456	0	0	Tpd52
	Cdkn1a	0	0.859611	0.955	0.66	0	0	Cdkn1a
	Npc2	0	0.85932	0.997	0.873	0	0	Npc2
	Adora2b	0	0.858054	0.602	0.154	0	0	Adora2b
	Nfe2l2	0	0.856097	0.917	0.601	0	0	Nfe2l2
	Ms4a6d	0	0.839462	0.718	0.316	0	0	Ms4a6d
	Pnp	0	0.835295	0.827	0.52	0	0	Pnp
	C3	0	0.830993	0.591	0.128	0	0	C3
	Clec4d	0	0.829422	0.671	0.229	0	0	Clec4d
	Mmp19	0	0.80837	0.449	0.135	0	0	Mmp19
	Pkm	0	0.807013	0.97	0.811	0	0	Pkm
	Esd	0	0.795149	0.839	0.575	0	0	Esd
	Slfn2	0	0.783416	0.985	0.787	0	0	Slfn2
	Msr1	0	0.771382	0.599	0.175	0	0	Msr1
	Card19	0	0.770431	0.892	0.586	0	0	Card19
	Plbd1	0	0.754647	0.895	0.426	0	0	Plbd1
	Slc16a3	0	0.741859	0.61	0.215	0	0	Slc16a3
	Lyn	0	0.7391	0.929	0.669	0	0	Lyn
	Rtp4	0	0.738549	0.658	0.278	0	0	Rtp4
	Rnf149	0	0.735555	0.714	0.274	0	0	Rnf149
	Ccr1	0	0.730841	0.529	0.169	0	0	Ccr1
	Cd274	0	0.730108	0.61	0.323	0	0	Cd274
	Msrb1	0	0.726446	0.787	0.366	0	0	Msrb1
	Ftl1	0	0.721341	1	0.987	0	0	Ftl1
	Parp14	0	0.71808	0.667	0.326	0	0	Parp14
	Calhm6	0	0.7156	0.395	0.146	0	0	Calhm6
	Ly6i	0	0.707825	0.313	0.045	0	0	Ly6i
	Gm36161	0	0.705626	0.697	0.253	0	0	Gm36161
	Cd86	0	0.697107	0.756	0.357	0	0	Cd86
	Tnfrsf1a	0	0.68758	0.724	0.336	0	0	Tnfrsf1a
	Ifi204	0	0.685472	0.603	0.234	0	0	Ifi204
	Nfil3	0	0.684124	0.621	0.263	0	0	Nfil3
	Bcl3	0	0.682794	0.725	0.38	0	0	Bcl3
	Zfp36	0	0.681669	0.955	0.757	0	0	Zfp36
	Arl5c	0	0.680944	0.533	0.244	0	0	Arl5c
	Cd68	0	0.680441	0.864	0.509	0	0	Cd68
	Trps1	0	0.675186	0.721	0.415	0	0	Trps1
	Ass1	0	0.671401	0.566	0.247	0	0	Ass1
	Psme2	0	0.670968	0.932	0.762	0	0	Psme2
	Mefv	0	0.666593	0.565	0.159	0	0	Mefv
	Efhd2	0	0.663044	0.954	0.701	0	0	Efhd2
	Klra2	0	0.662916	0.548	0.137	0	0	Klra2
	Oasl2	0	0.659017	0.563	0.198	0	0	Oasl2
	Tmsb10	0	0.658914	1	0.977	0	0	Tmsb10
	Ccr2	0	0.656301	0.75	0.38	0	0	Ccr2
	Tnfaip2	0	0.653452	0.736	0.363	0	0	Tnfaip2
	Ctsz	0	0.653112	0.958	0.681	0	0	Ctsz
	Psmb10	0	0.651222	0.815	0.531	0	0	Psmb10
	Mxd1	0	0.649911	0.687	0.366	0	0	Mxd1
	Vegfa	0	0.649297	0.319	0.079	0	0	Vegfa
	Fcgr3	0	0.647388	0.743	0.369	0	0	Fcgr3
	Ifi211	0	0.644662	0.597	0.24	0	0	Ifi211
	Ifi202b	0	0.636685	0.466	0.179	0	0	Ifi202b
	Tlr2	0	0.635877	0.688	0.321	0	0	Tlr2
	Slfn8	0	0.635859	0.566	0.204	0	0	Slfn8
	Wfdc17	0	0.63297	0.845	0.457	0	0	Wfdc17
	Ccr5	0	0.632068	0.654	0.356	0	0	Ccr5
	Sdcbp	0	0.629969	0.938	0.791	0	0	Sdcbp
	Hck	0	0.629241	0.73	0.332	0	0	Hck
	Clec2d	0	0.629128	0.754	0.454	0	0	Clec2d
	Gm21188	0	0.624949	0.682	0.258	0	0	Gm21188
	Cers6	0	0.622686	0.608	0.273	0	0	Cers6
	Taldo1	0	0.620806	0.87	0.63	0	0	Taldo1
	Ifi207	0	0.609465	0.801	0.42	0	0	Ifi207
	Lilr4b	0	0.609325	0.869	0.535	0	0	Lilr4b
	Ptpn1	0	0.606454	0.72	0.456	0	0	Ptpn1
	Slc15a3	0	0.603993	0.668	0.283	0	0	Slc15a3
	Gpr35	0	0.600846	0.457	0.076	0	0	Gpr35
	Sirpb1c	0	0.599674	0.504	0.134	0	0	Sirpb1c
	Irf5	0	0.589572	0.763	0.42	0	0	Irf5
	Ptafr	0	0.585068	0.686	0.339	0	0	Ptafr
	Cyba	0	0.584806	1	0.96	0	0	Cyba
	Pitpna	0	0.583908	0.946	0.789	0	0	Pitpna
	Picalm	0	0.583074	0.857	0.612	0	0	Picalm
	Tspo	0	0.581332	0.96	0.844	0	0	Tspo
	Lgals9	0	0.581067	0.678	0.408	0	0	Lgals9
	Alox5ap	0	0.576772	0.98	0.677	0	0	Alox5ap
	Ldlr	0	0.573919	0.537	0.181	0	0	Ldlr
	Nceh1	0	0.573189	0.52	0.238	0	0	Nceh1
	Chmp4b	0	0.572378	0.95	0.83	0	0	Chmp4b
	Apobec1	0	0.572114	0.73	0.37	0	0	Apobec1
	Slfn1	0	0.571169	0.527	0.202	0	0	Slfn1
	Osm	0	0.570169	0.412	0.135	0	0	Osm
	Sec61g	0	0.566441	0.974	0.889	0	0	Sec61g
	Csf2ra	0	0.565989	0.755	0.376	0	0	Csf2ra
	Napsa	0	0.56528	0.782	0.382	0	0	Napsa
	Arpc1b	0	0.562417	0.995	0.951	0	0	Arpc1b
	Sem1	0	0.559212	0.997	0.943	0	0	Sem1
	Etv6	0	0.557858	0.724	0.408	0	0	Etv6
	Nfkbie	0	0.557858	0.649	0.33	0	0	Nfkbie
	Smpdl3a	0	0.553229	0.496	0.225	0	0	Smpdl3a
	Nampt	0	0.548979	0.587	0.296	0	0	Nampt
	Ncf2	0	0.542041	0.797	0.444	0	0	Ncf2
	Ctss	0	0.54202	0.999	0.795	0	0	Ctss
	Ctsc	0	0.541197	0.898	0.615	0	0	Ctsc
	Arhgef10l	0	0.539805	0.529	0.172	0	0	Arhgef10l
	Trim30a	0	0.538866	0.582	0.306	0	0	Trim30a
	Capza2	0	0.537207	0.918	0.734	0	0	Capza2
	Ifngr2	0	0.533521	0.692	0.351	0	0	Ifngr2
	B4galt5	0	0.531597	0.73	0.399	0	0	B4galt5
	Mrpl52	0	0.531557	0.865	0.664	0	0	Mrpl52
	Nrros	0	0.528007	0.714	0.397	0	0	Nrros
	Irak2	0	0.527605	0.734	0.426	0	0	Irak2
	Atox1	0	0.523924	0.985	0.821	0	0	Atox1
	Gsr	0	0.523637	0.42	0.162	0	0	Gsr
	Slamf8	0	0.518966	0.381	0.106	0	0	Slamf8
	Ifnar2	0	0.516481	0.807	0.514	0	0	Ifnar2
	Plek	0	0.516056	0.917	0.677	0	0	Plek
	Ly6e	0	0.51542	0.98	0.887	0	0	Ly6e
	Pim1	0	0.515326	0.957	0.739	0	0	Pim1
	Ndufb1-ps	0	0.514303	0.97	0.86	0	0	Ndufb1-ps
	Lrrc25	0	0.513757	0.651	0.319	0	0	Lrrc25
	Ifi209	0	0.509991	0.456	0.182	0	0	Ifi209
	Ets2	0	0.508533	0.649	0.314	0	0	Ets2
	Uck2	0	0.508395	0.438	0.15	0	0	Uck2
	Lamp1	0	0.506034	0.941	0.667	0	0	Lamp1
	Rbms1	0	0.505421	0.916	0.69	0	0	Rbms1
	Rbm47	0	0.505394	0.661	0.357	0	0	Rbm47
	Ifi30	0	0.503263	0.93	0.673	0	0	Ifi30
	Itprid2	0	0.499324	0.63	0.314	0	0	Itprid2
	App	0	0.499095	0.868	0.538	0	0	App
	Igsf6	0	0.49853	0.534	0.199	0	0	Igsf6
	Spi1	0	0.490822	0.916	0.632	0	0	Spi1
	Oas1a	0	0.486588	0.529	0.198	0	0	Oas1a
	Por	0	0.486234	0.601	0.302	0	0	Por
	Sbno2	0	0.485665	0.654	0.34	0	0	Sbno2
	Fgr	0	0.482493	0.612	0.268	0	0	Fgr
	Fam129b	0	0.481054	0.762	0.428	0	0	Fam129b
	Mcemp1	0	0.476509	0.398	0.08	0	0	Mcemp1
	Hmga1	0	0.474478	0.562	0.268	0	0	Hmga1
	Ncf4	0	0.470095	0.706	0.401	0	0	Ncf4
	Gab1	0	0.470044	0.39	0.114	0	0	Gab1
	Lamp2	0	0.469951	0.82	0.518	0	0	Lamp2
	Soat1	0	0.469211	0.557	0.269	0	0	Soat1
	Actb	0	0.466923	1	0.999	0	0	Actb
	Ctsa	0	0.465065	0.75	0.461	0	0	Ctsa
	F13a1	0	0.460499	0.504	0.158	0	0	F13a1
	Cd300lf	0	0.45968	0.43	0.144	0	0	Cd300lf
	Xaf1	0	0.459594	0.527	0.242	0	0	Xaf1
	Apoc2	0	0.459348	0.286	0.047	0	0	Apoc2
	Litaf	0	0.454071	0.894	0.642	0	0	Litaf
	2310022A10Rik	0	0.452759	0.484	0.191	0	0	2310022A10Rik
	H3f3a	0	0.451917	0.999	0.989	0	0	H3f3a
	Ist1	0	0.449221	0.674	0.383	0	0	Ist1
	Gpd2	0	0.429799	0.496	0.219	0	0	Gpd2
	Dock4	0	0.428623	0.411	0.163	0	0	Dock4
	Skap2	0	0.42647	0.739	0.428	0	0	Skap2
	Clec4a3	0	0.42525	0.638	0.314	0	0	Clec4a3
	Gabarap	0	0.420946	0.985	0.895	0	0	Gabarap
	B3gnt5	0	0.412597	0.379	0.108	0	0	B3gnt5
	Mcl1	0	0.410227	0.993	0.91	0	0	Mcl1
	Ube2l6	0	0.41	0.438	0.183	0	0	Ube2l6
	Oas3	0	0.407096	0.399	0.129	0	0	Oas3
	Srgn	0	0.403815	0.993	0.943	0	0	Srgn
	AI839979	0	0.39866	0.337	0.08	0	0	AI839979
	Rab20	0	0.391918	0.382	0.138	0	0	Rab20
	Slc7a11	0	0.387426	0.28	0.079	0	0	Slc7a11
	Adssl1	0	0.382151	0.459	0.185	0	0	Adssl1
	Arg2	0	0.378634	0.307	0.066	0	0	Arg2
	Zeb2os	0	0.37736	0.376	0.112	0	0	Zeb2os
	Gm46224	0	0.376982	0.388	0.143	0	0	Gm46224
	Met	0	0.376103	0.301	0.074	0	0	Met
	Prdm1	0	0.375631	0.314	0.097	0	0	Prdm1
	Dram1	0	0.368421	0.352	0.107	0	0	Dram1
	Sh2b2	0	0.366614	0.404	0.143	0	0	Sh2b2
	Il13ra1	0	0.331432	0.352	0.121	0	0	Il13ra1
	Oas2	0	0.321001	0.312	0.087	0	0	Oas2
	Nod2	0	0.320821	0.328	0.106	0	0	Nod2
	Slpi	0	0.30899	0.324	0.076	0	0	Slpi
	Ugt1a7c	0	0.289034	0.289	0.08	0	0	Ugt1a7c
	Rplp1	0	-0.606387	0.99	0.992	0	0	Rplp1
	Rpl12	0	-0.720891	0.707	0.849	0	0	Rpl12
	Cd37	0	-0.791689	0.202	0.505	0	0	Cd37
	Ets1	0	-0.962772	0.006	0.292	0	0	Ets1
	Jund	0	-1.01796	0.729	0.927	0	0	Jund
	Ptprcap	6.83e-308	-0.847263	0.007	0.27	1.31e-303	0	Ptprcap
	Tgm2	2.12e-306	0.516866	0.516	0.238	4.07e-302	0	Tgm2
	Trafd1	5.93e-302	0.460676	0.627	0.35	1.14e-297	0	Trafd1
	Psme1	4.42e-301	0.486616	0.943	0.803	8.47e-297	0	Psme1
	2024-09-01	3.43e-299	-0.747729	0.009	0.266	6.58e-295	0	2024-09-01
	Socs3	1.35e-298	0.652426	0.758	0.499	2.58e-294	0	Socs3
	Snx18	1.41e-298	0.410003	0.524	0.25	2.7e-294	0	Snx18
	Tgfbi	7.81e-297	0.56734	0.915	0.598	1.5e-292	0	Tgfbi
	Actg1	7.94e-297	0.479093	0.998	0.989	1.52e-292	0	Actg1
	Sgms2	4.36e-296	0.344592	0.416	0.163	8.37e-292	0	Sgms2
	Rsad2	2.17e-295	0.683952	0.329	0.116	4.17e-291	0	Rsad2
	Ctsb	3.72e-295	0.489259	0.986	0.758	7.14e-291	0	Ctsb
	Tmbim6	5.73e-294	0.434337	0.931	0.812	1.1e-289	0	Tmbim6
	Vav3	6.81e-294	0.468018	0.646	0.357	1.31e-289	0	Vav3
	Ndfip1	3.99e-293	-0.717599	0.54	0.746	7.65e-289	0	Ndfip1
	Cndp2	4.74e-292	0.522581	0.692	0.414	9.09e-288	0	Cndp2
	Cd300a	1.48e-289	0.414229	0.668	0.359	2.84e-285	0	Cd300a
	Parp12	4.99e-289	0.325771	0.346	0.127	9.56e-285	0	Parp12
	Sestd1	1.6e-288	0.333716	0.428	0.179	3.07e-284	0	Sestd1
	Fas	6.8e-288	0.413261	0.445	0.196	1.3e-283	0	Fas
	Akap13	4.44e-287	-0.603937	0.507	0.746	8.52e-283	0	Akap13
	Sirpb1b	9.48e-287	0.254828	0.327	0.11	1.82e-282	0	Sirpb1b
	Sppl2a	2.8e-286	0.440451	0.601	0.332	5.36e-282	0	Sppl2a
	Rab11fip1	4e-286	0.421335	0.502	0.234	7.68e-282	0	Rab11fip1
	Aldh2	8.34e-285	0.428953	0.52	0.257	1.6e-280	0	Aldh2
	Ggh	4.43e-282	0.378701	0.559	0.287	8.5e-278	0	Ggh
	Clec4a1	4.27e-281	0.396715	0.618	0.317	8.18e-277	0	Clec4a1
	Gk	1.99e-278	0.273215	0.261	0.078	3.82e-274	0	Gk
	Ifi35	2.44e-274	0.404028	0.533	0.275	4.67e-270	0	Ifi35
	Stat1	4.12e-272	0.560115	0.737	0.483	7.9e-268	0	Stat1
	Hk3	6.11e-271	0.3521	0.387	0.157	1.17e-266	0	Hk3
	Phf11d	3.44e-268	0.379099	0.333	0.125	6.6e-264	0	Phf11d
	Runx3	1.18e-267	0.465345	0.542	0.28	2.26e-263	0	Runx3
	Zeb2	1.18e-267	0.50516	0.92	0.659	2.26e-263	0	Zeb2
	Plod3	1.56e-266	0.291676	0.331	0.123	3e-262	0	Plod3
	Cd2	7.51e-266	-0.91105	0.018	0.257	1.44e-261	0	Cd2
	Rps20	1.83e-265	-0.620441	0.998	0.992	3.51e-261	0	Rps20
	Pstpip2	1.47e-264	0.387607	0.426	0.185	2.83e-260	0	Pstpip2
	Trim30d	1.83e-263	0.328953	0.356	0.141	3.52e-259	0	Trim30d
	Trim25	3.52e-261	0.470103	0.696	0.417	6.75e-257	0	Trim25
	Slc30a1	4.56e-260	0.375491	0.325	0.123	8.74e-256	0	Slc30a1
	Psma7	9.1e-260	0.410358	0.906	0.751	1.75e-255	0	Psma7
	Pirb	1.13e-259	0.368757	0.629	0.342	2.17e-255	0	Pirb
	Crtc3	3.14e-259	0.409159	0.473	0.232	6.03e-255	0	Crtc3
	Ltb4r1	7.41e-259	0.345894	0.387	0.158	1.42e-254	0	Ltb4r1
	Fabp5	1.14e-257	1.40688	0.417	0.197	2.2e-253	0	Fabp5
	Daxx	1.52e-257	0.400179	0.414	0.186	2.92e-253	0	Daxx
	Serf2	6.65e-256	0.35225	0.996	0.978	1.28e-251	0	Serf2
	Smim3	2.92e-255	0.343507	0.44	0.2	5.6e-251	0	Smim3
	Nlrp3	4.37e-255	0.396195	0.539	0.263	8.38e-251	0	Nlrp3
	Jarid2	1.75e-254	0.469443	0.855	0.658	3.35e-250	0	Jarid2
	Emb	1.76e-254	0.296442	0.745	0.449	3.37e-250	0	Emb
	Eif2ak2	2.77e-254	0.319713	0.336	0.131	5.31e-250	0	Eif2ak2
	Irf1	1.14e-253	0.749626	0.707	0.498	2.18e-249	0	Irf1
	Hspa5	1.42e-253	0.701339	0.876	0.764	2.72e-249	0	Hspa5
	Arl4c	2.56e-252	0.472816	0.695	0.437	4.91e-248	0	Arl4c
	Aff1	1.81e-251	0.466703	0.705	0.451	3.48e-247	0	Aff1
	Csf1r	2.77e-251	0.303863	0.826	0.47	5.32e-247	0	Csf1r
	Mcub	1.44e-250	0.351759	0.586	0.314	2.77e-246	0	Mcub
	Csf2rb2	3.1e-250	0.316962	0.373	0.152	5.95e-246	0	Csf2rb2
	Slc2a1	7.93e-250	0.382961	0.383	0.166	1.52e-245	0	Slc2a1
	Tbc1d9	2.52e-248	0.371066	0.409	0.182	4.83e-244	0	Tbc1d9
	Txnrd1	5.36e-248	0.448906	0.584	0.327	1.03e-243	0	Txnrd1
	Pld4	1.02e-247	0.343176	0.828	0.509	1.95e-243	0	Pld4
	Tmem189	2.17e-247	0.441648	0.655	0.409	4.16e-243	0	Tmem189
	Tor3a	2.72e-247	0.339774	0.39	0.17	5.21e-243	0	Tor3a
	Tbc1d2b	7.56e-247	0.309984	0.356	0.146	1.45e-242	0	Tbc1d2b
	Alas1	1.17e-246	0.348297	0.345	0.14	2.24e-242	0	Alas1
	Stat2	2.04e-246	0.367996	0.46	0.222	3.91e-242	0	Stat2
	Ly86	3.12e-246	0.366519	0.83	0.522	5.98e-242	0	Ly86
	Ms4a6b	3.78e-246	0.419196	0.732	0.458	7.24e-242	0	Ms4a6b
	Cycs	1.99e-245	0.44978	0.855	0.673	3.81e-241	0	Cycs
	Morrbid	4.75e-245	0.400885	0.501	0.249	9.12e-241	0	Morrbid
	Rab32	1.3e-244	0.309119	0.425	0.19	2.5e-240	0	Rab32
	Myo1f	2.26e-244	0.399784	0.601	0.341	4.34e-240	0	Myo1f
	Mxi1	7.58e-244	0.424398	0.504	0.258	1.45e-239	0	Mxi1
	Atp6v1e1	1.11e-243	0.408277	0.714	0.456	2.13e-239	0	Atp6v1e1
	Gm2a	3.77e-243	0.33222	0.761	0.482	7.22e-239	0	Gm2a
	Plin2	3e-241	0.606145	0.656	0.406	5.76e-237	0	Plin2
	Eepd1	1.44e-240	0.287324	0.332	0.13	2.77e-236	0	Eepd1
	Manf	3.68e-240	0.507319	0.613	0.385	7.06e-236	0	Manf
	Pomp	5.25e-238	0.400088	0.874	0.689	1.01e-233	0	Pomp
	Il18	1.67e-236	0.264228	0.285	0.102	3.2e-232	0	Il18
	Aoah	3.84e-236	0.348615	0.384	0.163	7.36e-232	0	Aoah
	Iigp1	3.17e-234	0.882692	0.37	0.167	6.07e-230	0	Iigp1
	Sema4d	6.18e-234	0.41026	0.548	0.3	1.18e-229	0	Sema4d
	Vamp4	9.62e-232	0.345102	0.488	0.252	1.84e-227	0	Vamp4
	Mapkapk2	1.57e-230	0.405432	0.787	0.554	3.01e-226	0	Mapkapk2
	Aif1	2.55e-229	0.479986	0.667	0.405	4.88e-225	0	Aif1
	Tifa	3.67e-229	0.321761	0.37	0.161	7.05e-225	0	Tifa
	Pf4	1.78e-228	-1.84243	0.046	0.271	3.41e-224	0	Pf4
	Pid1	4.8e-228	0.448073	0.757	0.472	9.21e-224	0	Pid1
	Il10rb	8.15e-227	0.387834	0.665	0.415	1.56e-222	0	Il10rb
	Slc31a2	1.21e-226	0.344033	0.456	0.223	2.32e-222	0	Slc31a2
	Cflar	1.37e-226	0.399569	0.731	0.466	2.62e-222	0	Cflar
	Pdia6	2.21e-225	0.430876	0.597	0.36	4.24e-221	0	Pdia6
	Dusp3	2.93e-225	0.323663	0.574	0.309	5.62e-221	0	Dusp3
	Capg	3.44e-225	0.400005	0.913	0.703	6.6e-221	0	Capg
	Acod1	8.01e-225	0.365345	0.444	0.205	1.54e-220	0	Acod1
	Slc11a1	9.06e-224	0.319347	0.454	0.217	1.74e-219	0	Slc11a1
	Cyth1	1.93e-223	0.381701	0.766	0.522	3.71e-219	0	Cyth1
	Bri3	2.16e-223	0.430811	0.912	0.741	4.14e-219	0	Bri3
	Gpr132	5.28e-223	0.373427	0.744	0.478	1.01e-218	0	Gpr132
	Ctsh	1.11e-222	0.339436	0.878	0.578	2.13e-218	0	Ctsh
	Hdac5	3.25e-222	0.282661	0.343	0.144	6.23e-218	0	Hdac5
	Arpc2	1.46e-221	0.305216	0.996	0.969	2.8e-217	0	Arpc2
	Slfn4	1.12e-220	0.296222	0.267	0.094	2.15e-216	0	Slfn4
	Irgm2	5.07e-220	0.311741	0.311	0.124	9.71e-216	0	Irgm2
	Rpl13a	1.29e-219	-0.594196	0.868	0.924	2.48e-215	0	Rpl13a
	Ltbr	7.71e-219	0.278381	0.353	0.152	1.48e-214	0	Ltbr
	Ppp2ca	1.88e-218	0.414165	0.841	0.669	3.61e-214	0	Ppp2ca
	Sell	2.76e-218	0.288202	0.326	0.126	5.29e-214	0	Sell
	Slc31a1	1.04e-217	0.309138	0.375	0.17	2e-213	0	Slc31a1
	Gcsh	6.18e-217	0.369484	0.355	0.157	1.18e-212	0	Gcsh
	Gbp3	1.7e-216	0.394272	0.429	0.211	3.26e-212	0	Gbp3
	Xylt1	2.51e-216	0.387919	0.621	0.366	4.81e-212	0	Xylt1
	Rac1	2.93e-216	0.339321	0.95	0.84	5.62e-212	0	Rac1
	Mndal	7.5e-216	0.516733	0.692	0.47	1.44e-211	0	Mndal
	Mdfic	1.54e-215	0.386549	0.605	0.353	2.96e-211	0	Mdfic
	Got1	5.21e-215	0.430757	0.641	0.401	9.99e-211	0	Got1
	Med7	6.04e-215	0.304371	0.38	0.173	1.16e-210	0	Med7
	Nfam1	7.55e-215	0.312374	0.496	0.255	1.45e-210	0	Nfam1
	Psmb8	1.54e-212	0.417939	0.929	0.792	2.96e-208	0	Psmb8
	Eif4a1	1.06e-211	0.388017	0.952	0.863	2.03e-207	0	Eif4a1
	Bst2	1.61e-211	0.333073	0.757	0.525	3.09e-207	0	Bst2
	Arhgap26	1.85e-211	0.410536	0.562	0.328	3.55e-207	0	Arhgap26
	Nuak2	3.05e-211	0.267541	0.37	0.163	5.84e-207	0	Nuak2
	2024-03-05	4.36e-211	0.366574	0.447	0.232	8.36e-207	0	2024-03-05
	Bach1	6.76e-210	0.395382	0.661	0.405	1.3e-205	0	Bach1
	Cdc42ep2	7.45e-210	0.268112	0.258	0.092	1.43e-205	0	Cdc42ep2
	Cfb	3.28e-209	0.520937	0.45	0.231	6.28e-205	0	Cfb
	Prdx1	1.2e-208	0.589712	0.92	0.812	2.29e-204	0	Prdx1
	Gbp9	6.2e-208	0.306759	0.322	0.136	1.19e-203	0	Gbp9
	Slc25a28	3.91e-207	0.323472	0.412	0.202	7.51e-203	0	Slc25a28
	Fam49b	6.79e-207	0.405894	0.819	0.639	1.3e-202	0	Fam49b
	Tnfrsf1b	7.13e-207	0.418991	0.761	0.519	1.37e-202	0	Tnfrsf1b
	Nmi	1.95e-206	0.310733	0.428	0.213	3.74e-202	0	Nmi
	Ilrun	5.51e-206	0.341171	0.483	0.262	1.06e-201	0	Ilrun
	Zfp516	1.42e-205	0.284529	0.369	0.166	2.72e-201	0	Zfp516
	Tapbp	2.87e-204	0.3957	0.751	0.543	5.5e-200	0	Tapbp
	Igtp	6.45e-202	0.379601	0.408	0.201	1.24e-197	0	Igtp
	Arid5b	2.29e-201	0.450611	0.568	0.34	4.4e-197	0	Arid5b
	Myd88	2.85e-201	0.332149	0.488	0.265	5.47e-197	0	Myd88
	Tns3	2.71e-200	0.339761	0.488	0.258	5.2e-196	0	Tns3
	Slc26a2	5.02e-200	0.269874	0.327	0.14	9.63e-196	0	Slc26a2
	Gsdmd	5.26e-200	0.286933	0.428	0.215	1.01e-195	0	Gsdmd
	Ehd1	7.11e-200	0.431662	0.681	0.457	1.36e-195	0	Ehd1
	Syk	7.19e-200	0.323232	0.752	0.479	1.38e-195	0	Syk
	Casp1	1.5e-199	0.317973	0.477	0.255	2.88e-195	0	Casp1
	Zfp36l1	7.04e-199	-0.663971	0.289	0.523	1.35e-194	0	Zfp36l1
	AB124611	4.27e-198	0.290497	0.437	0.22	8.18e-194	0	AB124611
	Slc7a8	1.01e-197	0.38919	0.447	0.229	1.94e-193	0	Slc7a8
	Itgb2	1.78e-196	0.363256	0.847	0.65	3.41e-192	0	Itgb2
	C1qa	5.96e-195	-1.3659	0.181	0.405	1.14e-190	0	C1qa
	M6pr	6.62e-195	0.357977	0.725	0.506	1.27e-190	0	M6pr
	Malat1	2.63e-194	-0.791639	0.998	0.995	5.05e-190	0	Malat1
	Rap2c	1.24e-193	0.286304	0.35	0.16	2.39e-189	0	Rap2c
	Chmp2a	1.36e-193	0.331555	0.726	0.499	2.6e-189	0	Chmp2a
	Entpd1	1.08e-192	0.276687	0.588	0.339	2.07e-188	0	Entpd1
	Akr1a1	1.25e-192	0.379092	0.911	0.751	2.39e-188	0	Akr1a1
	Snx10	4.81e-192	0.301976	0.487	0.263	9.23e-188	0	Snx10
	Tor1aip1	2.69e-191	0.383897	0.698	0.48	5.15e-187	0	Tor1aip1
	Il15	9.16e-191	0.303773	0.306	0.129	1.76e-186	0	Il15
	Rpl36a	1.01e-190	-0.521104	0.871	0.92	1.94e-186	0	Rpl36a
	AI504432	1.33e-190	0.252751	0.307	0.129	2.56e-186	0	AI504432
	Fosl2	1.65e-190	0.325697	0.644	0.397	3.16e-186	0	Fosl2
	Mdm2	2.49e-190	0.452773	0.686	0.45	4.77e-186	0	Mdm2
	Hmox1	2.73e-190	0.730573	0.509	0.28	5.24e-186	0	Hmox1
	Stk40	3.45e-190	0.319348	0.573	0.338	6.62e-186	0	Stk40
	H2afz	7.76e-190	0.362924	0.983	0.926	1.49e-185	0	H2afz
	Fam49a	8.89e-189	0.314081	0.451	0.236	1.7e-184	0	Fam49a
	Hmgn1	3.35e-187	-0.413099	0.053	0.251	6.42e-183	0	Hmgn1
	Rilpl2	7.28e-187	0.490192	0.678	0.461	1.4e-182	0	Rilpl2
	Adam8	1.04e-186	0.334075	0.523	0.289	1.99e-182	0	Adam8
	Xbp1	1.26e-186	0.304155	0.569	0.341	2.43e-182	0	Xbp1
	Cmpk1	8.06e-186	0.350534	0.776	0.574	1.54e-181	0	Cmpk1
	Atp1b3	3.92e-185	0.362735	0.806	0.62	7.52e-181	0	Atp1b3
	Sat1	4.04e-185	0.446228	0.882	0.713	7.75e-181	0	Sat1
	Aprt	5.47e-185	0.374489	0.785	0.566	1.05e-180	0	Aprt
	Rpl14	1.56e-184	-0.425291	0.925	0.953	3e-180	0	Rpl14
	Tmem50b	2.29e-184	0.270929	0.381	0.184	4.39e-180	0	Tmem50b
	Malt1	2.49e-184	0.553731	0.675	0.476	4.77e-180	0	Malt1
	Rabgap1l	6.46e-184	-0.46955	0.114	0.325	1.24e-179	0	Rabgap1l
	Fndc3a	4.26e-183	0.363732	0.565	0.344	8.17e-179	0	Fndc3a
	Lrp1	9.89e-183	0.281511	0.727	0.43	1.9e-178	0	Lrp1
	Cytip	2e-182	0.403068	0.783	0.551	3.83e-178	0	Cytip
	Gla	2.38e-182	0.303086	0.424	0.217	4.56e-178	0	Gla
	Flna	5.89e-182	0.37634	0.844	0.676	1.13e-177	0	Flna
	Nfkbib	1.21e-181	0.347763	0.653	0.43	2.32e-177	0	Nfkbib
	Trf	1.66e-181	0.273987	0.342	0.153	3.18e-177	0	Trf
	Sp110	2.6e-181	0.317006	0.476	0.263	4.99e-177	0	Sp110
	Mfsd1	4.24e-180	0.306001	0.602	0.365	8.13e-176	0	Mfsd1
	Tmem131	2.26e-179	0.322027	0.487	0.276	4.33e-175	0	Tmem131
	Grap2	3.12e-179	-0.516013	0.066	0.261	5.98e-175	0	Grap2
	Gab2	4.86e-179	0.334157	0.649	0.395	9.33e-175	0	Gab2
	Scpep1	7.68e-179	0.316318	0.648	0.411	1.47e-174	0	Scpep1
	Nr4a2	8.98e-179	0.379399	0.523	0.298	1.72e-174	0	Nr4a2
	Il1r2	1.31e-178	-0.259789	0.381	0.17	2.5e-174	0	Il1r2
	Vim	5.61e-178	0.394657	0.996	0.929	1.08e-173	0	Vim
	Ifih1	1.89e-177	0.298697	0.355	0.17	3.63e-173	0	Ifih1
	Ccl9	1.3e-176	0.380233	0.546	0.312	2.5e-172	0	Ccl9
	Eif6	1.95e-176	0.327813	0.668	0.452	3.73e-172	0	Eif6
	Plp2	1.02e-175	-0.557037	0.309	0.509	1.96e-171	0	Plp2
	2410006H16Rik	7.6e-175	-0.544939	0.452	0.651	1.46e-170	0	2410006H16Rik
	H2-T23	1.54e-174	0.382109	0.89	0.757	2.96e-170	0	H2-T23
	Rassf4	2.51e-174	0.343228	0.631	0.394	4.81e-170	0	Rassf4
	Calm1	3.49e-174	0.337932	0.998	0.984	6.69e-170	0	Calm1
	Fosb	5.72e-174	-0.898992	0.196	0.403	1.1e-169	0	Fosb
	Gpr183	9.65e-174	-0.578276	0.096	0.294	1.85e-169	0	Gpr183
	Diaph1	1.77e-173	0.328932	0.803	0.609	3.4e-169	0	Diaph1
	Fxyd5	2.07e-173	0.281965	0.995	0.903	3.97e-169	0	Fxyd5
	Klf2	8.1e-173	-0.946547	0.321	0.521	1.55e-168	0	Klf2
	Lfng	8.94e-172	0.289437	0.478	0.265	1.71e-167	0	Lfng
	Pgam1	9.43e-171	0.44813	0.674	0.48	1.81e-166	0	Pgam1
	Rgs1	2.41e-170	-0.83103	0.233	0.453	4.62e-166	0	Rgs1
	Sh3bgrl	4.64e-170	0.332472	0.707	0.491	8.89e-166	0	Sh3bgrl
	Rps26	4.65e-170	-0.452852	0.996	0.991	8.92e-166	0	Rps26
	Ube2d3	6.81e-170	0.30055	0.947	0.869	1.31e-165	0	Ube2d3
	Xdh	8.17e-169	0.280767	0.406	0.208	1.57e-164	0	Xdh
	Stap1	1.78e-168	0.358508	0.43	0.234	3.41e-164	0	Stap1
	Mpp1	3.2e-168	0.319843	0.513	0.296	6.15e-164	0	Mpp1
	Ahnak	3.55e-168	0.389649	0.973	0.857	6.8e-164	0	Ahnak
	Lgals8	6.13e-168	0.267143	0.363	0.18	1.18e-163	0	Lgals8
	Casp4	1.42e-167	0.30246	0.576	0.345	2.72e-163	0	Casp4
	S100a11	6.52e-167	0.257627	0.989	0.898	1.25e-162	0	S100a11
	Arpc3	5.27e-166	0.258972	0.985	0.944	1.01e-161	0	Arpc3
	Nufip1	5.67e-165	0.292255	0.293	0.132	1.09e-160	0	Nufip1
	Pde7b	6.65e-165	0.271601	0.345	0.162	1.28e-160	0	Pde7b
	Ggta1	9.02e-165	0.272221	0.362	0.179	1.73e-160	0	Ggta1
	Cd53	9.78e-165	0.342295	0.88	0.757	1.88e-160	0	Cd53
	H3f3b	9.88e-165	0.276906	0.999	0.994	1.9e-160	0	H3f3b
	Hnrnpa3	3.03e-164	0.320259	0.93	0.837	5.81e-160	0	Hnrnpa3
	Gsap	1.52e-163	0.269554	0.436	0.234	2.91e-159	0	Gsap
	Lrrfip1	3.36e-163	0.349307	0.799	0.614	6.45e-159	0	Lrrfip1
	Pcbp1	6.71e-162	0.327235	0.858	0.722	1.29e-157	0	Pcbp1
	Gas5	2.54e-161	-0.452928	0.502	0.674	4.88e-157	0	Gas5
	Tubb5	2.69e-161	-0.649136	0.359	0.557	5.16e-157	0	Tubb5
	Cisd2	4.69e-161	0.283784	0.527	0.318	9e-157	0	Cisd2
	Dtx3l	7.54e-161	0.293232	0.369	0.19	1.45e-156	0	Dtx3l
	Gm6377	9.47e-161	0.260335	0.331	0.156	1.82e-156	0	Gm6377
	Lpin2	1.85e-160	0.310004	0.549	0.332	3.54e-156	0	Lpin2
	Ncl	3.28e-160	-0.433783	0.634	0.768	6.29e-156	0	Ncl
	Parp9	3.76e-160	0.271033	0.383	0.198	7.2e-156	0	Parp9
	Alcam	4.96e-160	0.388389	0.644	0.423	9.51e-156	0	Alcam
	Diaph2	5.72e-160	0.315707	0.576	0.357	1.1e-155	0	Diaph2
	H2afv	8.56e-160	-0.49574	0.209	0.406	1.64e-155	0	H2afv
	Psd3	7.21e-159	-0.522069	0.092	0.28	1.38e-154	0	Psd3
	Map2k3	1.01e-157	0.327393	0.717	0.51	1.94e-153	0	Map2k3
	Cd302	4.76e-157	0.263238	0.482	0.269	9.12e-153	0	Cd302
	Hnrnph2	8.79e-157	0.287856	0.551	0.342	1.69e-152	0	Hnrnph2
	Ucp2	9.27e-157	0.283183	0.967	0.903	1.78e-152	0	Ucp2
	Ppp4r2	1.68e-156	0.312929	0.557	0.348	3.21e-152	0	Ppp4r2
	Vapa	4.16e-156	0.301353	0.697	0.496	7.97e-152	0	Vapa
	Arf5	4.96e-156	0.295248	0.932	0.82	9.52e-152	0	Arf5
	C1qc	4.97e-156	-1.19635	0.229	0.421	9.54e-152	0	C1qc
	B2m	6.65e-156	0.284273	0.999	0.993	1.28e-151	0	B2m
	Npm1	8.4e-156	-0.463382	0.752	0.838	1.61e-151	0	Npm1
	Tle5	1.39e-154	-0.531389	0.444	0.599	2.66e-150	0	Tle5
	Gpr65	2.14e-154	0.321739	0.414	0.226	4.11e-150	0	Gpr65
	Hif1a	5.77e-154	0.356979	0.653	0.447	1.11e-149	0	Hif1a
	Rasa4	1.19e-153	0.277667	0.435	0.239	2.29e-149	0	Rasa4
	Gstp1	1.98e-153	0.333938	0.627	0.413	3.8e-149	0	Gstp1
	Acer3	3.19e-153	0.277211	0.594	0.371	6.12e-149	0	Acer3
	Slc25a5	6.27e-153	0.311505	0.917	0.819	1.2e-148	0	Slc25a5
	Clic4	6.63e-153	0.318784	0.774	0.558	1.27e-148	0	Clic4
	Rpl3	2.35e-152	-0.49493	0.96	0.966	4.51e-148	0	Rpl3
	Nab1	1.54e-151	0.2951	0.628	0.417	2.95e-147	0	Nab1
	Stk17b	2.49e-150	-0.613457	0.414	0.577	4.78e-146	0	Stk17b
	Selplg	3.8e-150	-0.64518	0.488	0.628	7.3e-146	0	Selplg
	Pdcd4	5.45e-150	-0.380734	0.099	0.281	1.05e-145	0	Pdcd4
	Pde4b	1.44e-149	0.34865	0.74	0.547	2.76e-145	0	Pde4b
	Fnip2	8.38e-149	0.386131	0.516	0.309	1.61e-144	0	Fnip2
	Btg1	1.67e-148	0.3334	0.942	0.849	3.19e-144	0	Btg1
	Spag9	2.24e-148	0.285469	0.824	0.644	4.29e-144	0	Spag9
	Rps8	2.93e-148	-0.421066	0.997	0.995	5.63e-144	0	Rps8
	H2-Q7	4.51e-148	-0.555639	0.413	0.588	8.64e-144	0	H2-Q7
	Rhog	4.76e-148	0.288034	0.845	0.694	9.14e-144	0	Rhog
	Tgfbr2	5.04e-148	-0.387911	0.138	0.324	9.67e-144	0	Tgfbr2
	Nsf	5.43e-148	0.296519	0.468	0.275	1.04e-143	0	Nsf
	Gng12	1.05e-147	0.256612	0.474	0.274	2.01e-143	0	Gng12
	Mafb	1.46e-147	0.369508	0.589	0.357	2.79e-143	0	Mafb
	Rhoa	1.19e-146	0.255284	0.979	0.929	2.27e-142	0	Rhoa
	Rpl35	1.19e-146	-0.356304	0.998	0.99	2.28e-142	0	Rpl35
	Gngt2	1.74e-146	0.384078	0.473	0.28	3.33e-142	0	Gngt2
	Pik3ap1	2.51e-146	0.286166	0.646	0.425	4.81e-142	0	Pik3ap1
	mt-Atp8	1.98e-145	-0.523942	0.917	0.947	3.79e-141	0	mt-Atp8
	Rpl10a	2.76e-145	-0.457418	0.975	0.976	5.3e-141	0	Rpl10a
	Eif1a	7.76e-145	0.307729	0.596	0.392	1.49e-140	0	Eif1a
	Siva1	9.89e-145	0.270136	0.465	0.271	1.9e-140	0	Siva1
	Rnf130	4.42e-144	0.264644	0.72	0.491	8.48e-140	0	Rnf130
	Mbnl1	6.74e-144	-0.495642	0.588	0.717	1.29e-139	0	Mbnl1
	Havcr2	1.58e-143	0.313177	0.382	0.207	3.03e-139	0	Havcr2
	Mtss1	3.27e-143	-0.461634	0.157	0.341	6.27e-139	0	Mtss1
	Il10ra	1.65e-142	0.299434	0.563	0.359	3.17e-138	0	Il10ra
	Hcst	4.11e-142	-0.712369	0.275	0.436	7.88e-138	0	Hcst
	P4hb	3.06e-140	0.315366	0.693	0.506	5.86e-136	0	P4hb
	Ywhab	4.74e-140	0.270526	0.768	0.578	9.09e-136	0	Ywhab
	Arpc5	1.3e-139	0.274985	0.937	0.853	2.48e-135	0	Arpc5
	Pltp	1.43e-139	-0.921592	0.374	0.522	2.75e-135	0	Pltp
	Anxa5	1.8e-139	0.306064	0.954	0.763	3.45e-135	0	Anxa5
	Tgfb1	1.02e-138	0.391971	0.827	0.706	1.96e-134	0	Tgfb1
	Hivep2	1.35e-138	-0.442995	0.237	0.425	2.59e-134	0	Hivep2
	Laptm4a	2.87e-138	0.283264	0.81	0.629	5.51e-134	0	Laptm4a
	Dbi	3.92e-138	0.332783	0.766	0.595	7.52e-134	0	Dbi
	Tuba1a	6.87e-138	-0.547914	0.261	0.447	1.32e-133	0	Tuba1a
	Anxa4	8.87e-138	0.296608	0.553	0.35	1.7e-133	0	Anxa4
	Fbxl5	3.87e-137	0.291054	0.394	0.221	7.41e-133	0	Fbxl5
	Rrbp1	7.65e-136	0.299846	0.85	0.679	1.47e-131	0	Rrbp1
	Arf1	2e-135	0.287395	0.863	0.749	3.84e-131	0	Arf1
	Cd9	3.27e-135	-0.793782	0.162	0.336	6.27e-131	0	Cd9
	Atp6v1b2	3.34e-135	0.294434	0.673	0.462	6.4e-131	0	Atp6v1b2
	Rpl32	1.57e-134	-0.373624	0.999	0.991	3.01e-130	0	Rpl32
	Mvp	2.54e-134	0.257008	0.505	0.311	4.88e-130	0	Mvp
	Nme2	3.61e-134	0.26253	0.985	0.919	6.93e-130	0	Nme2
	C1qb	2.44e-133	-1.14023	0.284	0.466	4.68e-129	0	C1qb
	St3gal4	1.29e-132	0.300524	0.415	0.24	2.48e-128	0	St3gal4
	Ywhag	4.79e-132	0.284301	0.615	0.42	9.19e-128	0	Ywhag
	Rps12	9.92e-132	-0.409848	0.955	0.976	1.9e-127	0	Rps12
	Tap1	9.13e-131	0.286012	0.647	0.453	1.75e-126	0	Tap1
	Gm42031	9.55e-131	0.321832	0.562	0.363	1.83e-126	0	Gm42031
	Cd82	1.98e-129	-0.53651	0.178	0.343	3.79e-125	0	Cd82
	Hsp90b1	2.16e-129	0.336276	0.846	0.741	4.14e-125	0	Hsp90b1
	Bcl2l11	5.24e-129	0.277066	0.654	0.445	1e-124	0	Bcl2l11
	Znfx1	1.1e-128	0.281945	0.381	0.216	2.11e-124	0	Znfx1
	Prdx6	1.98e-128	0.32739	0.624	0.431	3.8e-124	0	Prdx6
	Fgl2	3.09e-128	0.378902	0.643	0.451	5.94e-124	0	Fgl2
	mt-Cytb	1.26e-127	-0.463961	0.859	0.91	2.42e-123	0	mt-Cytb
	Tbrg1	1.46e-127	-0.271932	0.095	0.262	2.79e-123	0	Tbrg1
	Ptpre	1.47e-127	0.331829	0.593	0.402	2.82e-123	0	Ptpre
	Stx7	2.81e-127	0.25366	0.55	0.357	5.39e-123	0	Stx7
	Ccdc71l	3.15e-127	0.255057	0.395	0.224	6.04e-123	0	Ccdc71l
	Cdk14	3.91e-127	0.254542	0.474	0.283	7.5e-123	0	Cdk14
	Ubl3	5.18e-127	0.281454	0.71	0.523	9.94e-123	0	Ubl3
	Lasp1	5.56e-127	0.311207	0.505	0.33	1.07e-122	0	Lasp1
	Arf2	9.31e-127	0.25624	0.411	0.236	1.79e-122	0	Arf2
	Zdhhc18	1.6e-125	-0.330204	0.136	0.306	3.07e-121	0	Zdhhc18
	Cux1	7.1e-125	0.266318	0.548	0.359	1.36e-120	0	Cux1
	Rapgef2	2.18e-124	0.302122	0.533	0.34	4.17e-120	0	Rapgef2
	Glrx	4.99e-124	0.314887	0.507	0.321	9.56e-120	0	Glrx
	Serinc3	4.13e-123	-0.505141	0.686	0.773	7.91e-119	0	Serinc3
	Cd40	1.37e-122	0.333417	0.414	0.246	2.62e-118	0	Cd40
	Phf11b	4.17e-121	0.297228	0.386	0.223	8.01e-117	0	Phf11b
	Hpcal1	9.32e-121	0.258307	0.526	0.343	1.79e-116	0	Hpcal1
	Rpl36al	7.25e-120	0.257643	0.978	0.93	1.39e-115	0	Rpl36al
	Cbx3	8.63e-120	-0.345967	0.187	0.355	1.65e-115	0	Cbx3
	Chd7	1.12e-119	0.26071	0.485	0.301	2.14e-115	0	Chd7
	Ifit3	5.56e-119	0.300589	0.262	0.125	1.07e-114	0	Ifit3
	Bach2	8.03e-119	-0.587262	0.112	0.267	1.54e-114	0	Bach2
	Paf1	1.55e-118	0.269087	0.407	0.243	2.96e-114	0	Paf1
	Plec	6.48e-117	0.29766	0.784	0.608	1.24e-112	0	Plec
	Rpl31	1.01e-116	-0.344623	0.824	0.877	1.93e-112	0	Rpl31
	Ppig	1.02e-116	0.279733	0.605	0.43	1.96e-112	0	Ppig
	Timp2	3.43e-115	-0.586006	0.206	0.361	6.57e-111	0	Timp2
	Rpl21	3.98e-115	-0.458276	0.992	0.991	7.63e-111	0	Rpl21
	Ube2l3	6.5e-115	0.254535	0.66	0.483	1.25e-110	0	Ube2l3
	Mpc1	3.5e-114	0.312985	0.695	0.536	6.72e-110	0	Mpc1
	Frmd4b	5.43e-114	-0.376616	0.126	0.284	1.04e-109	0	Frmd4b
	Oasl1	6.96e-114	0.272491	0.301	0.155	1.34e-109	0	Oasl1
	Atp6v1g1	3.21e-113	0.26452	0.852	0.711	6.16e-109	0	Atp6v1g1
	Cope	1.85e-112	0.252411	0.644	0.47	3.55e-108	0	Cope
	Rpl30	8.68e-112	-0.341952	0.999	0.995	1.66e-107	0	Rpl30
	Ralgds	1.68e-110	0.293491	0.351	0.203	3.22e-106	0	Ralgds
	Rab8b	4.74e-110	0.261321	0.766	0.589	9.1e-106	0	Rab8b
	Rest	8.16e-110	0.274433	0.401	0.245	1.56e-105	0	Rest
	Rpl23	2.9e-109	-0.307841	1	0.996	5.57e-105	0	Rpl23
	Srsf3	5.3e-109	0.269948	0.801	0.655	1.02e-104	0	Srsf3
	Rpl22l1	1.06e-108	-0.456671	0.702	0.785	2.03e-104	0	Rpl22l1
	Selenow	1.12e-107	0.28586	0.892	0.798	2.15e-103	0	Selenow
	Hspa8	1.4e-107	0.269431	0.995	0.974	2.68e-103	0	Hspa8
	Tmed5	1.41e-107	0.256199	0.595	0.422	2.71e-103	0	Tmed5
	Ppp1cc	1.66e-107	-0.497977	0.283	0.426	3.18e-103	0	Ppp1cc
	Mmp14	2.83e-107	0.312709	0.308	0.167	5.43e-103	0	Mmp14
	Eef2	2.91e-107	-0.386688	0.881	0.92	5.57e-103	0	Eef2
	Rps21	3.04e-107	-0.398034	0.994	0.99	5.83e-103	0	Rps21
	Tgif1	5.89e-107	0.260075	0.679	0.493	1.13e-102	0	Tgif1
	Ptpn22	6.37e-107	-0.420419	0.122	0.268	1.22e-102	0	Ptpn22
	Plekha2	4.59e-106	-0.311117	0.126	0.277	8.81e-102	0	Plekha2
	Rpl37	6.43e-106	-0.30073	1	0.996	1.23e-101	0	Rpl37
	Acap2	1.09e-105	0.251408	0.496	0.328	2.1e-101	0	Acap2
	B4galt1	1.63e-105	-0.35772	0.263	0.424	3.13e-101	0	B4galt1
	Txnip	2.86e-105	-0.525582	0.304	0.453	5.48e-101	0	Txnip
	Gbp7	2.09e-104	0.289825	0.371	0.222	4e-100	0	Gbp7
	Rpl36	3.64e-104	-0.344003	0.999	0.993	6.99e-100	0	Rpl36
	Calr	2.24e-103	0.327766	0.633	0.483	4.3e-99	0	Calr
	Marcksl1	4.39e-103	0.299613	0.677	0.492	8.41e-99	0	Marcksl1
	Rpl39	1.12e-102	-0.347218	1	0.993	2.15e-98	0	Rpl39
	Tkt	4.7e-101	0.250797	0.621	0.449	9.01e-97	0	Tkt
	Smchd1	6.27e-101	0.316009	0.563	0.402	1.2e-96	0	Smchd1
	Prdx2	1.09e-100	0.281463	0.653	0.496	2.09e-96	0	Prdx2
	Map4k4	4.98e-100	0.286974	0.636	0.47	9.55e-96	0	Map4k4
	Arhgap45	5.98e-100	-0.407234	0.383	0.522	1.15e-95	0	Arhgap45
	Hmgb1	6.85e-100	-0.480116	0.762	0.824	1.31e-95	0	Hmgb1
	H2afj	1.2e-99	0.273835	0.818	0.698	2.29e-95	0	H2afj
	Tsc22d3	2.72e-99	-0.379086	0.319	0.477	5.22e-95	0	Tsc22d3
	Slamf9	5.54e-99	-0.434648	0.127	0.27	1.06e-94	0	Slamf9
	Tut4	1.26e-98	-0.409648	0.262	0.406	2.42e-94	0	Tut4
	Bin1	6.83e-98	-0.267322	0.151	0.301	1.31e-93	0	Bin1
	Sp100	9.52e-98	0.252602	0.648	0.475	1.83e-93	0	Sp100
	Atp5g2	2.43e-96	-0.318847	0.824	0.879	4.67e-92	0	Atp5g2
	Rpl17	1.86e-95	-0.329058	0.995	0.987	3.58e-91	0	Rpl17
	Rapgef6	1.88e-95	-0.357723	0.225	0.37	3.6e-91	0	Rapgef6
	H2-Q6	2.46e-95	-0.393476	0.257	0.404	4.72e-91	0	H2-Q6
	Rgl1	2.8e-95	0.285242	0.515	0.342	5.38e-91	0	Rgl1
	Sdf2l1	3.56e-94	0.264492	0.34	0.206	6.84e-90	0	Sdf2l1
	Rac2	1.05e-93	-0.742997	0.641	0.671	2.01e-89	0	Rac2
	Pdia3	2.63e-93	0.303595	0.755	0.627	5.04e-89	0	Pdia3
	Hmgb2	4.03e-93	-0.866324	0.434	0.542	7.73e-89	0	Hmgb2
	mt-Co1	1.01e-92	-0.35702	0.992	0.987	1.94e-88	0	mt-Co1
	Id3	1.41e-92	0.587911	0.423	0.281	2.7e-88	0	Id3
	Tln1	2.43e-92	0.254332	0.817	0.689	4.67e-88	0	Tln1
	Fli1	6.93e-92	-0.336642	0.301	0.444	1.33e-87	0	Fli1
	Nfkbia	6.36e-91	0.316118	0.906	0.808	1.22e-86	0	Nfkbia
	Lgals1	3.04e-90	-0.691657	0.899	0.873	5.84e-86	0	Lgals1
	Arhgef1	1.57e-89	-0.34086	0.367	0.496	3.02e-85	0	Arhgef1
	Nfatc3	7.38e-89	-0.335966	0.151	0.285	1.41e-84	0	Nfatc3
	Trem2	8.02e-89	-0.544452	0.165	0.294	1.54e-84	0	Trem2
	Rps11	8.55e-89	-0.372864	0.999	0.993	1.64e-84	0	Rps11
	Rpl5	1.49e-88	-0.306468	0.726	0.806	2.87e-84	0	Rpl5
	Rbbp7	1.6e-88	-0.282542	0.194	0.336	3.07e-84	0	Rbbp7
	Mdh1	1.75e-88	-0.313836	0.325	0.462	3.35e-84	0	Mdh1
	Ifrd1	1.2e-87	0.299621	0.831	0.709	2.3e-83	0	Ifrd1
	Peli1	2.94e-87	-0.387324	0.365	0.498	5.65e-83	0	Peli1
	Rpl18a	5.79e-86	-0.410163	0.997	0.995	1.11e-81	0	Rpl18a
	Ifi203	9.8e-86	0.398874	0.441	0.306	1.88e-81	0	Ifi203
	Rpl4	1.79e-85	-0.336344	0.835	0.869	3.43e-81	0	Rpl4
	mt-Nd1	1.09e-84	-0.372192	0.707	0.785	2.08e-80	0	mt-Nd1
	Dennd4a	1.68e-84	-0.505268	0.628	0.719	3.21e-80	0	Dennd4a
	Gbp4	4.65e-84	0.279235	0.304	0.18	8.92e-80	0	Gbp4
	Prkcb	9.39e-84	-0.415146	0.179	0.31	1.8e-79	0	Prkcb
	Dock2	2.46e-83	-0.454929	0.65	0.741	4.72e-79	0	Dock2
	Ptms	7.12e-83	-0.353033	0.616	0.71	1.36e-78	0	Ptms
	B4galnt1	3.99e-82	-0.319757	0.214	0.346	7.65e-78	0	B4galnt1
	Fkbp3	1.25e-81	-0.259582	0.152	0.284	2.39e-77	0	Fkbp3
	Serbp1	1.3e-81	-0.324597	0.654	0.726	2.49e-77	0	Serbp1
	Nr4a1	2.15e-81	-0.627533	0.368	0.493	4.13e-77	0	Nr4a1
	Rasgef1b	2.22e-81	-0.385238	0.179	0.313	4.25e-77	0	Rasgef1b
	Chd3	1.56e-79	-0.272206	0.132	0.259	3e-75	0	Chd3
	Ppia	2.07e-79	-0.308197	0.999	0.991	3.96e-75	0	Ppia
	Mrpl33	2.93e-79	0.257211	0.774	0.668	5.63e-75	0	Mrpl33
	Tmsb4x	6.53e-79	-0.288335	1	0.998	1.25e-74	0	Tmsb4x
	Rps15	1.11e-78	-0.291202	0.717	0.79	2.13e-74	0	Rps15
	Smc4	2.21e-78	-0.312607	0.128	0.252	4.23e-74	0	Smc4
	mt-Co2	7.8e-78	-0.317389	0.984	0.978	1.5e-73	0	mt-Co2
	Tiparp	1.86e-77	0.258783	0.536	0.384	3.57e-73	0	Tiparp
	mt-Nd4l	4.05e-77	-0.364949	0.775	0.852	7.77e-73	0	mt-Nd4l
	Anp32b	1.46e-76	-0.35133	0.452	0.56	2.8e-72	0	Anp32b
	Nfatc1	4.22e-76	-0.276349	0.131	0.254	8.09e-72	0	Nfatc1
	Rabac1	1.16e-75	-0.297284	0.553	0.647	2.23e-71	0	Rabac1
	Socs1	8.29e-75	0.519574	0.361	0.242	1.59e-70	0	Socs1
	Cblb	1.59e-74	-0.399149	0.175	0.295	3.05e-70	0	Cblb
	Rps18	6.11e-74	-0.356588	0.985	0.981	1.17e-69	0	Rps18
	Elf1	5.62e-73	-0.35091	0.399	0.513	1.08e-68	0	Elf1
	Nucks1	5.73e-73	-0.296011	0.219	0.343	1.1e-68	0	Nucks1
	Maf	8.21e-73	-0.552594	0.253	0.365	1.57e-68	0	Maf
	Esyt2	1.75e-72	-0.354866	0.163	0.283	3.35e-68	0	Esyt2
	Ikzf1	4.51e-72	-0.320907	0.224	0.349	8.65e-68	0	Ikzf1
	Rps15a	6.7e-72	-0.445152	0.999	0.99	1.29e-67	0	Rps15a
	Rps24	1.55e-71	-0.365881	0.999	0.995	2.98e-67	0	Rps24
	Rpsa	2.45e-71	-0.458966	0.995	0.991	4.7e-67	0	Rpsa
	Wnk1	3.66e-71	-0.331181	0.509	0.614	7.02e-67	0	Wnk1
	Ypel3	1.28e-70	-0.301196	0.255	0.381	2.45e-66	0	Ypel3
	Hilpda	2.21e-70	0.428635	0.29	0.18	4.23e-66	0	Hilpda
	Rps4x	2.12e-69	-0.343276	0.998	0.99	4.06e-65	0	Rps4x
	Ssh2	1.28e-68	-0.337678	0.22	0.341	2.46e-64	0	Ssh2
	Fam107b	1.85e-67	-0.475245	0.357	0.453	3.55e-63	0	Fam107b
	Mrc1	3.58e-67	-0.564196	0.194	0.312	6.86e-63	0	Mrc1
	Fnbp1	4.42e-67	-0.305045	0.279	0.398	8.47e-63	0	Fnbp1
	Ms4a7	4.01e-66	-0.678303	0.158	0.266	7.68e-62	0	Ms4a7
	Basp1	6.82e-66	0.348147	0.454	0.326	1.31e-61	0	Basp1
	Ptma	2.23e-65	-0.360022	0.992	0.987	4.29e-61	0	Ptma
	Rps5	7.7e-65	-0.334094	0.997	0.991	1.48e-60	0	Rps5
	Pnrc1	2.31e-64	-0.361042	0.645	0.724	4.43e-60	0	Pnrc1
	Tubb4b	2.65e-63	-0.362065	0.286	0.397	5.07e-59	0	Tubb4b
	Rpl37a	3.51e-63	-0.255519	1	0.998	6.73e-59	0	Rpl37a
	Eef1b2	2.49e-62	-0.335294	0.852	0.885	4.78e-58	0	Eef1b2
	Tent5c	4.79e-62	0.279707	0.297	0.193	9.19e-58	0	Tent5c
	Snrpg	1.43e-61	-0.298985	0.829	0.844	2.74e-57	0	Snrpg
	Limd2	3.37e-61	-0.450426	0.327	0.42	6.47e-57	0	Limd2
	Eef1d	7.37e-61	-0.259569	0.462	0.561	1.41e-56	0	Eef1d
	Saraf	7.54e-61	-0.38638	0.277	0.376	1.45e-56	0	Saraf
	Ckb	1.73e-59	-0.552184	0.388	0.475	3.32e-55	0	Ckb
	mt-Nd2	1.99e-59	-0.334279	0.634	0.698	3.81e-55	0	mt-Nd2
	Klf6	3.66e-59	-0.612744	0.718	0.732	7.02e-55	0	Klf6
	Slamf7	9.63e-59	0.314549	0.462	0.35	1.85e-54	0	Slamf7
	Sgms1	1.4e-58	-0.278238	0.243	0.358	2.68e-54	0	Sgms1
	Kmt2e	2.94e-58	-0.295324	0.529	0.61	5.63e-54	0	Kmt2e
	Nr3c1	2.43e-57	-0.326017	0.272	0.376	4.65e-53	0	Nr3c1
	Eef1g	2.72e-56	-0.255986	0.428	0.522	5.22e-52	0	Eef1g
	Clk1	3.58e-56	-0.28908	0.422	0.515	6.87e-52	0	Clk1
	Vps37b	1.2e-54	-0.599595	0.336	0.418	2.3e-50	0	Vps37b
	Hmgn2	5.93e-52	-0.439144	0.267	0.361	1.14e-47	0	Hmgn2
	Rps19	7.2e-52	-0.361296	0.995	0.985	1.38e-47	0	Rps19
	mt-Atp6	7.59e-52	-0.291725	0.891	0.913	1.46e-47	0	mt-Atp6
	Uba52	1.71e-51	-0.335137	0.962	0.954	3.28e-47	0	Uba52
	Gm26740	1.03e-50	-0.358283	0.202	0.297	1.97e-46	0	Gm26740
	Rps7	2.51e-50	-0.343453	0.998	0.988	4.81e-46	0	Rps7
	Hspe1	2.62e-50	-0.302109	0.493	0.576	5.03e-46	0	Hspe1
	Ighm	9.44e-49	-0.631887	0.213	0.302	1.81e-44	0	Ighm
	Atpif1	2.07e-48	-0.270536	0.588	0.656	3.97e-44	0	Atpif1
	Pdlim1	3.15e-47	-0.257408	0.253	0.352	6.04e-43	0	Pdlim1
	Rps13	7.55e-46	-0.278913	0.999	0.994	1.45e-41	0	Rps13
	Ppp3ca	8.26e-46	-0.279609	0.442	0.522	1.58e-41	0	Ppp3ca
	Ubald2	8.94e-46	-0.37737	0.375	0.459	1.71e-41	0	Ubald2
	Chd2	1.27e-45	-0.430789	0.309	0.397	2.44e-41	0	Chd2
	Tnfaip3	6.08e-45	-0.36862	0.457	0.536	1.17e-40	0	Tnfaip3
	Mef2c	1.58e-44	-0.470447	0.271	0.352	3.02e-40	0	Mef2c
	Cnn2	1.49e-42	-0.423017	0.392	0.447	2.85e-38	0	Cnn2
	Rps3a1	1.11e-41	-0.30008	0.999	0.993	2.12e-37	0	Rps3a1
	Glul	2.2e-40	-0.309067	0.263	0.349	4.22e-36	0	Glul
	Tubb2a	3.9e-40	-0.254003	0.199	0.288	7.47e-36	0	Tubb2a
	Hspa1b	1.03e-37	-0.519587	0.258	0.339	1.98e-33	0	Hspa1b
	Ecm1	1.35e-37	-0.537106	0.303	0.365	2.6e-33	0	Ecm1
	Rps27	3.72e-37	-0.379852	1	0.997	7.13e-33	0	Rps27
	Rps2	5.87e-37	-0.27477	0.998	0.991	1.13e-32	0	Rps2
	Leprotl1	1.07e-36	-0.276807	0.365	0.431	2.05e-32	0	Leprotl1
	Rps10	2.78e-36	-0.25108	0.999	0.994	5.34e-32	0	Rps10
	Man1a	6.47e-35	-0.326178	0.379	0.448	1.24e-30	0	Man1a
	Ccl7	1.01e-34	-0.578079	0.191	0.274	1.94e-30	0	Ccl7
	Lair1	3.71e-34	-0.272424	0.222	0.296	7.12e-30	0	Lair1
	Nfkbiz	4.06e-33	-0.344379	0.462	0.531	7.79e-29	0	Nfkbiz
	mt-Co3	1.36e-32	-0.256488	0.93	0.937	2.61e-28	0	mt-Co3
	Ncor1	2.96e-32	-0.257303	0.434	0.491	5.67e-28	0	Ncor1
	Tuba1b	9.88e-32	-0.404973	0.568	0.626	1.9e-27	0	Tuba1b
	Cd63	9.87e-31	-0.383116	0.267	0.337	1.89e-26	0	Cd63
	Dab2	1.15e-30	-0.380594	0.197	0.266	2.2e-26	0	Dab2
	Foxp1	1.19e-29	-0.357639	0.706	0.724	2.29e-25	0	Foxp1
	Rpl8	1.59e-29	-0.272313	0.996	0.989	3.05e-25	0	Rpl8
	Rgs2	9.93e-29	-0.312305	0.258	0.328	1.9e-24	0	Rgs2
	Hspa1a	5.84e-28	-0.450832	0.275	0.343	1.12e-23	0	Hspa1a
	S100a13	9.01e-27	-0.254393	0.597	0.614	1.73e-22	0	S100a13
	Gm26917	1.07e-25	-0.763734	0.312	0.375	2.06e-21	0	Gm26917
	Jun	2.97e-24	-0.789364	0.327	0.38	5.69e-20	0	Jun
	Anxa6	5.39e-24	-0.276908	0.402	0.443	1.03e-19	0	Anxa6
	Itgb1	7.89e-24	-0.271766	0.57	0.593	1.51e-19	0	Itgb1
	Hsp90aa1	1.65e-23	-0.276471	0.763	0.774	3.16e-19	0	Hsp90aa1
	Bcl2a1b	4.38e-21	-0.315716	0.343	0.407	8.4e-17	0	Bcl2a1b
	Prkch	4.39e-21	-0.255149	0.218	0.27	8.42e-17	0	Prkch
	Scaf11	9.13e-20	-0.297562	0.36	0.417	1.75e-15	0	Scaf11
	Nr4a3	1.09e-18	-0.399478	0.213	0.259	2.08e-14	0	Nr4a3
	Lmna	5.67e-18	-0.276024	0.76	0.774	1.09e-13	0	Lmna
	Dusp1	8.33e-18	-0.503148	0.671	0.681	1.6e-13	0	Dusp1
	Klf4	4.6e-17	-0.479259	0.431	0.454	8.83e-13	0	Klf4
	Samsn1	1.48e-16	-0.402479	0.363	0.403	2.84e-12	0	Samsn1
	Tnfsf9	3.59e-14	-0.341797	0.238	0.281	6.89e-10	0	Tnfsf9
	AW112010	1.97e-13	-0.662066	0.402	0.433	3.78e-09	0	AW112010
	Il31ra	1.84e-11	-0.320581	0.982	0.977	3.52e-07	0	Il31ra
	Ifngr1	6.8e-10	-0.342602	0.596	0.605	1.3e-05	0	Ifngr1
	Atf3	2.06e-07	-0.463608	0.477	0.476	0.0039519	0	Atf3
	Gphn	3.53e-05	-0.314642	0.923	0.927	0.677792	0	Gphn
	Selenop	0.000146451	-0.878155	0.546	0.481	1	0	Selenop
	Cxcl2	0.000193095	-0.572162	0.317	0.331	1	0	Cxcl2
	Camk1d	0.0046666	-0.531645	0.99	0.986	1	0	Camk1d
	Apoe	0	2.05379	0.78	0.347	0	1	Apoe
	C1qa.1	0	2.00574	0.932	0.269	0	1	C1qa
	C1qb.1	0	1.99129	0.957	0.345	0	1	C1qb
	C1qc.1	0	1.92088	0.947	0.291	0	1	C1qc
	Pf4.1	0	1.91966	0.657	0.161	0	1	Pf4
	Selenop.1	0	1.89976	0.944	0.41	0	1	Selenop
	Ms4a7.1	0	1.69619	0.789	0.152	0	1	Ms4a7
	Mrc1.1	0	1.52199	0.784	0.205	0	1	Mrc1
	Lgmn	0	1.51585	0.989	0.525	0	1	Lgmn
	Ccl7.1	0	1.46838	0.633	0.195	0	1	Ccl7
	Ctsb.1	0	1.36089	0.998	0.757	0	1	Ctsb
	Grn	0	1.24852	0.984	0.617	0	1	Grn
	Pltp.1	0	1.24444	0.931	0.421	0	1	Pltp
	Mafb.1	0	1.2225	0.832	0.315	0	1	Mafb
	Ccl2	0	1.19314	0.697	0.307	0	1	Ccl2
	Klf4.1	0	1.12306	0.749	0.397	0	1	Klf4
	F13a1.1	0	1.12215	0.417	0.175	0	1	F13a1
	Atf3.1	0	1.1221	0.756	0.426	0	1	Atf3
	Dab2.1	0	1.09713	0.663	0.182	0	1	Dab2
	Rgl1.1	0	1.08183	0.799	0.292	0	1	Rgl1
	Csf1r.1	0	1.06649	0.931	0.453	0	1	Csf1r
	C3ar1	0	1.03496	0.845	0.301	0	1	C3ar1
	Itm2b	0	1.01181	0.999	0.975	0	1	Itm2b
	Ifi207.1	0	1.0062	0.844	0.414	0	1	Ifi207
	Adgre1	0	0.979368	0.776	0.271	0	1	Adgre1
	Abca1	0	0.961112	0.754	0.287	0	1	Abca1
	Timp2.1	0	0.949001	0.731	0.267	0	1	Timp2
	Aif1.1	0	0.944702	0.814	0.38	0	1	Aif1
	Ctsc.1	0	0.942844	0.949	0.607	0	1	Ctsc
	Fnip2.1	0	0.917261	0.725	0.272	0	1	Fnip2
	Cxcl2.1	0	0.907296	0.592	0.281	0	1	Cxcl2
	Hmox1.1	0	0.899959	0.621	0.261	0	1	Hmox1
	Trem2.1	0	0.896384	0.666	0.203	0	1	Trem2
	Ctss.1	0	0.864543	0.993	0.797	0	1	Ctss
	Atp6v1a	0	0.862981	0.792	0.357	0	1	Atp6v1a
	Cbr2	0	0.856352	0.382	0.076	0	1	Cbr2
	Sash1	0	0.843582	0.632	0.162	0	1	Sash1
	Cd300c2	0	0.836448	0.747	0.364	0	1	Cd300c2
	Fosb.1	0	0.82585	0.657	0.319	0	1	Fosb
	Cd63.1	0	0.825632	0.68	0.262	0	1	Cd63
	Psap.1	0	0.819242	0.997	0.846	0	1	Psap
	Rab7b	0	0.818062	0.731	0.275	0	1	Rab7b
	Arhgap10	0	0.814065	0.609	0.204	0	1	Arhgap10
	Wwp1	0	0.802879	0.52	0.162	0	1	Wwp1
	Lamp1.1	0	0.790581	0.957	0.665	0	1	Lamp1
	Sirpa	0	0.789231	0.853	0.423	0	1	Sirpa
	Plau	0	0.783961	0.52	0.16	0	1	Plau
	Ly86.1	0	0.782684	0.848	0.52	0	1	Ly86
	Lpl	0	0.768975	0.486	0.174	0	1	Lpl
	Clec12a	0	0.760886	0.697	0.301	0	1	Clec12a
	Sgpl1	0	0.755385	0.769	0.371	0	1	Sgpl1
	Ptprj	0	0.740693	0.857	0.575	0	1	Ptprj
	Marcksl1.1	0	0.732119	0.81	0.469	0	1	Marcksl1
	Maf.1	0	0.731848	0.688	0.287	0	1	Maf
	Bach1.1	0	0.730962	0.763	0.388	0	1	Bach1
	Ftl1.1	0	0.728755	1	0.987	0	1	Ftl1
	Snx24	0	0.727131	0.526	0.138	0	1	Snx24
	Man1a.1	0	0.726477	0.676	0.394	0	1	Man1a
	Sdc3	0	0.724979	0.77	0.391	0	1	Sdc3
	Ehd4	0	0.723856	0.713	0.335	0	1	Ehd4
	Cltc	0	0.723853	0.848	0.579	0	1	Cltc
	Unc93b1	0	0.723483	0.898	0.6	0	1	Unc93b1
	Clec4a2	0	0.718889	0.71	0.329	0	1	Clec4a2
	Rbm47.1	0	0.717588	0.747	0.343	0	1	Rbm47
	Piezo1	0	0.717194	0.704	0.356	0	1	Piezo1
	Cd36	0	0.708057	0.429	0.162	0	1	Cd36
	Sdc4	0	0.706637	0.731	0.357	0	1	Sdc4
	Cxcl16	0	0.704123	0.734	0.356	0	1	Cxcl16
	Frmd4b.1	0	0.702914	0.596	0.199	0	1	Frmd4b
	Psd3.1	0	0.699085	0.55	0.197	0	1	Psd3
	Cd83	0	0.696337	0.855	0.533	0	1	Cd83
	Marcks	0	0.696309	0.82	0.457	0	1	Marcks
	Rhob	0	0.694349	0.576	0.262	0	1	Rhob
	Hexa	0	0.692422	0.775	0.383	0	1	Hexa
	Serinc3.1	0	0.684127	0.925	0.729	0	1	Serinc3
	Cndp2.1	0	0.679606	0.799	0.396	0	1	Cndp2
	Mdfic.1	0	0.679288	0.732	0.331	0	1	Mdfic
	Plin2.1	0	0.674661	0.707	0.399	0	1	Plin2
	Rab31	0	0.674407	0.703	0.313	0	1	Rab31
	C5ar1	0	0.664599	0.629	0.258	0	1	C5ar1
	Cstb.1	0	0.656162	0.97	0.696	0	1	Cstb
	Sqstm1	0	0.654734	0.964	0.834	0	1	Sqstm1
	Ctsl	0	0.652832	0.685	0.285	0	1	Ctsl
	Gns	0	0.645253	0.724	0.337	0	1	Gns
	Lrp1.1	0	0.640466	0.787	0.421	0	1	Lrp1
	Tgfbi.1	0	0.639661	0.944	0.594	0	1	Tgfbi
	Folr2	0	0.635021	0.364	0.072	0	1	Folr2
	Atp2b1	0	0.631224	0.965	0.784	0	1	Atp2b1
	Rgs10	0	0.628219	0.74	0.341	0	1	Rgs10
	Tob2	0	0.625769	0.682	0.34	0	1	Tob2
	Zeb2.1	0	0.6233	0.947	0.655	0	1	Zeb2
	Cd93	0	0.620699	0.465	0.143	0	1	Cd93
	Fcgr2b	0	0.620132	0.672	0.354	0	1	Fcgr2b
	Cd68.1	0	0.616311	0.846	0.514	0	1	Cd68
	App.1	0	0.615212	0.883	0.537	0	1	App
	Tlr2.1	0	0.608487	0.677	0.325	0	1	Tlr2
	Mef2a	0	0.608388	0.721	0.433	0	1	Mef2a
	Jmjd1c	0	0.606279	0.72	0.435	0	1	Jmjd1c
	Ifrd1.1	0	0.605676	0.919	0.693	0	1	Ifrd1
	Clec4a3.1	0	0.6039	0.661	0.311	0	1	Clec4a3
	Slc6a6	0	0.602754	0.83	0.524	0	1	Slc6a6
	BC005537	0	0.601489	0.749	0.442	0	1	BC005537
	Abl2	0	0.59817	0.578	0.257	0	1	Abl2
	Snx8	0	0.595591	0.544	0.173	0	1	Snx8
	Pcyt1a	0	0.594626	0.568	0.236	0	1	Pcyt1a
	Fnip1	0	0.589244	0.718	0.37	0	1	Fnip1
	Itgam	0	0.584464	0.703	0.383	0	1	Itgam
	Rnase4	0	0.581908	0.529	0.158	0	1	Rnase4
	Cfb.1	0	0.574167	0.548	0.214	0	1	Cfb
	Aoah.1	0	0.573649	0.459	0.15	0	1	Aoah
	Snx5	0	0.564683	0.822	0.517	0	1	Snx5
	Gas7	0	0.554607	0.636	0.33	0	1	Gas7
	Clec4a1.1	0	0.553816	0.648	0.313	0	1	Clec4a1
	Itga5	0	0.551385	0.722	0.361	0	1	Itga5
	Tank	0	0.54817	0.629	0.342	0	1	Tank
	Bri3.1	0	0.546244	0.942	0.736	0	1	Bri3
	Apobec1.1	0	0.545329	0.704	0.376	0	1	Apobec1
	Plekho2	0	0.544804	0.715	0.383	0	1	Plekho2
	Cyfip1	0	0.54355	0.72	0.383	0	1	Cyfip1
	Pld4.1	0	0.542188	0.805	0.514	0	1	Pld4
	Ap2a2	0	0.5405	0.559	0.252	0	1	Ap2a2
	Cflar.1	0	0.539234	0.749	0.464	0	1	Cflar
	Fcgr4	0	0.538118	0.443	0.173	0	1	Fcgr4
	Atp6v1b2.1	0	0.53231	0.741	0.45	0	1	Atp6v1b2
	Mtmr10	0	0.530836	0.48	0.184	0	1	Mtmr10
	Dennd1a	0	0.530688	0.597	0.283	0	1	Dennd1a
	Gnaq	0	0.527578	0.688	0.367	0	1	Gnaq
	Zfp703	0	0.524533	0.486	0.178	0	1	Zfp703
	B4galt5.1	0	0.522637	0.707	0.404	0	1	B4galt5
	Lacc1	0	0.520931	0.529	0.183	0	1	Lacc1
	Anxa5.1	0	0.516737	0.975	0.76	0	1	Anxa5
	Rtn4	0	0.515966	0.874	0.655	0	1	Rtn4
	Gas2l3	0	0.515194	0.452	0.135	0	1	Gas2l3
	Gab2.1	0	0.51338	0.702	0.387	0	1	Gab2
	Tubb6	0	0.513346	0.596	0.284	0	1	Tubb6
	Nrp2	0	0.513202	0.447	0.16	0	1	Nrp2
	Stab1	0	0.51105	0.318	0.073	0	1	Stab1
	Lair1.1	0	0.502887	0.579	0.232	0	1	Lair1
	Ano6	0	0.500632	0.539	0.257	0	1	Ano6
	Raph1	0	0.500236	0.506	0.231	0	1	Raph1
	Tns1	0	0.499758	0.33	0.105	0	1	Tns1
	Tns3.1	0	0.498172	0.56	0.246	0	1	Tns3
	Mfsd1.1	0	0.497292	0.687	0.351	0	1	Mfsd1
	Arap1	0	0.496638	0.576	0.257	0	1	Arap1
	Plekhm2	0	0.493569	0.571	0.262	0	1	Plekhm2
	Camk1	0	0.492498	0.507	0.163	0	1	Camk1
	Nrp1	0	0.49161	0.563	0.244	0	1	Nrp1
	5031439G07Rik	0	0.489941	0.664	0.35	0	1	5031439G07Rik
	Pik3ap1.1	0	0.48579	0.717	0.413	0	1	Pik3ap1
	Slc43a2	0	0.485196	0.511	0.208	0	1	Slc43a2
	Creb5	0	0.485035	0.508	0.225	0	1	Creb5
	Mcl1.1	0	0.484178	0.991	0.911	0	1	Mcl1
	Cebpa	0	0.473902	0.436	0.158	0	1	Cebpa
	Cd300ld3	0	0.47293	0.37	0.074	0	1	Cd300ld3
	Asah1	0	0.468814	0.625	0.312	0	1	Asah1
	Cd302.1	0	0.467762	0.584	0.252	0	1	Cd302
	Tcf4	0	0.461366	0.57	0.255	0	1	Tcf4
	Slc7a8.1	0	0.459348	0.528	0.216	0	1	Slc7a8
	Ap1b1	0	0.451212	0.47	0.185	0	1	Ap1b1
	P2ry6	0	0.450133	0.451	0.166	0	1	P2ry6
	Zfand2a	0	0.447854	0.466	0.195	0	1	Zfand2a
	Por.1	0	0.443496	0.6	0.303	0	1	Por
	Hpgds	0	0.442607	0.348	0.068	0	1	Hpgds
	Serpinb8	0	0.440202	0.444	0.184	0	1	Serpinb8
	Fcgrt	0	0.440059	0.415	0.154	0	1	Fcgrt
	Rragc	0	0.439264	0.557	0.262	0	1	Rragc
	Abhd12	0	0.434866	0.513	0.209	0	1	Abhd12
	Tnfsf12	0	0.430049	0.53	0.222	0	1	Tnfsf12
	Slc37a2	0	0.42943	0.403	0.117	0	1	Slc37a2
	Stard8	0	0.426563	0.345	0.1	0	1	Stard8
	Srgap2	0	0.422818	0.555	0.263	0	1	Srgap2
	Wdfy3	0	0.419023	0.438	0.162	0	1	Wdfy3
	Cd300ld	0	0.417742	0.479	0.198	0	1	Cd300ld
	Plxnb2	0	0.415945	0.545	0.244	0	1	Plxnb2
	Cln8	0	0.406423	0.387	0.126	0	1	Cln8
	Atp13a2	0	0.406264	0.482	0.196	0	1	Atp13a2
	Dse	0	0.402577	0.472	0.201	0	1	Dse
	Mfsd11	0	0.401062	0.425	0.15	0	1	Mfsd11
	Rufy3	0	0.394017	0.412	0.162	0	1	Rufy3
	Rab20.1	0	0.382937	0.385	0.138	0	1	Rab20
	Itga9	0	0.381107	0.285	0.049	0	1	Itga9
	Sfmbt1	0	0.371895	0.359	0.122	0	1	Sfmbt1
	Acp2	0	0.369365	0.387	0.126	0	1	Acp2
	Tmem86a	0	0.365051	0.37	0.122	0	1	Tmem86a
	Rab3il1	0	0.360317	0.335	0.091	0	1	Rab3il1
	Gna12	0	0.35105	0.38	0.139	0	1	Gna12
	Lifr	0	0.348294	0.314	0.09	0	1	Lifr
	Sbf2	0	0.343189	0.322	0.099	0	1	Sbf2
	Ctnnd1	0	0.342322	0.331	0.107	0	1	Ctnnd1
	Slc11a2	0	0.34069	0.346	0.116	0	1	Slc11a2
	Dhrs3	0	0.33534	0.347	0.107	0	1	Dhrs3
	Plod1	0	0.320395	0.348	0.121	0	1	Plod1
	Epb41l1	0	0.314452	0.316	0.099	0	1	Epb41l1
	Ophn1	0	0.308547	0.263	0.058	0	1	Ophn1
	Tspan4	0	0.308385	0.309	0.087	0	1	Tspan4
	Pla2g15	0	0.29427	0.258	0.062	0	1	Pla2g15
	Lyz2.1	0	0.255202	0.989	0.689	0	1	Lyz2
	Myl12b	0	-0.698797	0.655	0.837	0	1	Myl12b
	Rplp0	0	-0.737952	0.993	0.993	0	1	Rplp0
	Coro1a	0	-0.789646	0.819	0.932	0	1	Coro1a
	Cnn2.1	0	-0.794006	0.196	0.482	0	1	Cnn2
	Cytip.1	0	-0.977401	0.282	0.642	0	1	Cytip
	Srgn.1	0	-1.08834	0.885	0.962	0	1	Srgn
	S100a11.1	0	-1.24476	0.829	0.927	0	1	S100a11
	Tmsb10.1	0	-1.49549	0.951	0.986	0	1	Tmsb10
	Ets1.1	3.89e-307	-0.936437	0.017	0.289	7.47e-303	1	Ets1
	Rpl8.1	7.13e-306	-0.596552	0.992	0.99	1.37e-301	1	Rpl8
	Ms4a6d.1	7.17e-306	0.445559	0.648	0.331	1.37e-301	1	Ms4a6d
	Efhd2.1	2.22e-305	0.468954	0.933	0.706	4.26e-301	1	Efhd2
	Ctsd	3.19e-305	0.540242	0.798	0.52	6.12e-301	1	Ctsd
	Pid1.1	3.65e-305	0.501328	0.79	0.467	6.99e-301	1	Pid1
	Dtnbp1	2.03e-304	0.435984	0.659	0.368	3.89e-300	1	Dtnbp1
	Atp6v0b	4.02e-304	0.437122	0.932	0.734	7.72e-300	1	Atp6v0b
	Rab11fip5	1.48e-303	0.300316	0.274	0.08	2.83e-299	1	Rab11fip5
	Hacd4	9.8e-303	0.323609	0.379	0.139	1.88e-298	1	Hacd4
	Blvrb	3.65e-302	0.463796	0.575	0.287	6.99e-298	1	Blvrb
	Pepd	3.96e-302	0.490414	0.593	0.318	7.59e-298	1	Pepd
	Slamf7.1	4.18e-302	0.58946	0.599	0.326	8.01e-298	1	Slamf7
	Rnf130.1	1.19e-301	0.463832	0.767	0.484	2.29e-297	1	Rnf130
	Renbp	7.74e-301	0.335631	0.426	0.172	1.49e-296	1	Renbp
	Rpsa.1	1.65e-300	-0.751546	0.993	0.991	3.16e-296	1	Rpsa
	Myo5a	5.81e-300	0.476023	0.548	0.274	1.11e-295	1	Myo5a
	Slc49a4	3.53e-299	0.399033	0.486	0.218	6.76e-295	1	Slc49a4
	Epb41l2	3.17e-298	0.446509	0.576	0.297	6.07e-294	1	Epb41l2
	Slc11a1.1	4.01e-297	0.396065	0.483	0.213	7.68e-293	1	Slc11a1
	Man2b1	4.96e-296	0.496264	0.747	0.485	9.51e-292	1	Man2b1
	Atp6v1c1	4.49e-295	0.407778	0.568	0.288	8.6e-291	1	Atp6v1c1
	Ier3.1	5.41e-295	0.553044	0.84	0.523	1.04e-290	1	Ier3
	Cybb.1	1.94e-294	0.464098	0.856	0.547	3.72e-290	1	Cybb
	Qk	3.72e-294	0.4989	0.706	0.437	7.13e-290	1	Qk
	Mdm2.1	1.23e-292	0.539354	0.734	0.443	2.36e-288	1	Mdm2
	Tmem106a	1.07e-291	0.378447	0.52	0.245	2.06e-287	1	Tmem106a
	Lsp1	1.46e-291	-0.751943	0.622	0.822	2.79e-287	1	Lsp1
	Ptprcap.1	1.61e-291	-0.835589	0.01	0.268	3.08e-287	1	Ptprcap
	Sept1.1	5.32e-290	-0.744875	0.009	0.265	1.02e-285	1	2024-09-01
	Rrbp1.1	7.27e-289	0.46526	0.885	0.673	1.39e-284	1	Rrbp1
	Snx9	1.12e-288	0.475136	0.605	0.33	2.14e-284	1	Snx9
	P2rx7	2.72e-288	0.479216	0.281	0.087	5.21e-284	1	P2rx7
	Tom1	6.07e-288	0.351468	0.422	0.177	1.16e-283	1	Tom1
	Slamf9.1	3.13e-287	0.489818	0.472	0.207	6e-283	1	Slamf9
	Npc1	3.27e-287	0.381829	0.464	0.21	6.27e-283	1	Npc1
	Rasgef1b.1	3.41e-287	0.533891	0.522	0.251	6.54e-283	1	Rasgef1b
	P2rx4	4.51e-287	0.400589	0.522	0.254	8.65e-283	1	P2rx4
	Lrmda	7.36e-287	0.432522	0.448	0.193	1.41e-282	1	Lrmda
	Cd52	3.47e-285	-0.8669	0.83	0.923	6.66e-281	1	Cd52
	Pdxk	2.73e-283	0.357029	0.377	0.147	5.23e-279	1	Pdxk
	Osbpl8	4.03e-283	0.459946	0.701	0.433	7.73e-279	1	Osbpl8
	Fam129b.1	2.21e-282	0.466048	0.733	0.435	4.25e-278	1	Fam129b
	Fcgr3.1	8.77e-282	0.406163	0.7	0.378	1.68e-277	1	Fcgr3
	Dusp3.1	9.01e-280	0.420979	0.587	0.308	1.73e-275	1	Dusp3
	Man1c1	1.94e-279	0.279947	0.28	0.088	3.73e-275	1	Man1c1
	Sdcbp.1	2.48e-277	0.415045	0.943	0.791	4.75e-273	1	Sdcbp
	Ecm1.1	1.3e-276	0.345745	0.623	0.308	2.48e-272	1	Ecm1
	Wfdc17.1	1.83e-275	0.657142	0.763	0.473	3.51e-271	1	Wfdc17
	Gla.1	2.7e-275	0.38246	0.467	0.211	5.18e-271	1	Gla
	Emp1	3.86e-275	0.721535	0.754	0.495	7.41e-271	1	Emp1
	Nceh1.1	2.09e-274	0.388325	0.511	0.241	4e-270	1	Nceh1
	Gapdh	2.26e-274	-0.66141	0.933	0.974	4.33e-270	1	Gapdh
	Rps3	3.77e-274	-0.544184	0.99	0.991	7.24e-270	1	Rps3
	Adam15	4.23e-274	0.347913	0.464	0.207	8.11e-270	1	Adam15
	Cd33	9.29e-274	0.349741	0.315	0.109	1.78e-269	1	Cd33
	Casp4.1	9.82e-274	0.450849	0.618	0.338	1.88e-269	1	Casp4
	Pmp22	1.04e-273	0.523362	0.356	0.132	1.99e-269	1	Pmp22
	Lima1	6.7e-273	0.305019	0.265	0.081	1.29e-268	1	Lima1
	Eif5a	4.7e-272	-0.550489	0.73	0.872	9.02e-268	1	Eif5a
	Lst1.1	1.07e-271	0.553971	0.708	0.421	2.05e-267	1	Lst1
	1700017B05Rik	3.88e-271	0.344196	0.393	0.161	7.44e-267	1	1700017B05Rik
	Lpin2.1	2.58e-270	0.453922	0.593	0.325	4.94e-266	1	Lpin2
	Cd180	6.06e-270	0.404756	0.484	0.227	1.16e-265	1	Cd180
	Fxyd2	3.94e-269	0.270693	0.332	0.118	7.55e-265	1	Fxyd2
	4930523C07Rik	6.49e-269	-0.591313	0.131	0.405	1.24e-264	1	4930523C07Rik
	Rreb1	2.05e-266	0.391522	0.456	0.21	3.92e-262	1	Rreb1
	Cttnbp2nl	1.23e-265	0.325523	0.404	0.17	2.35e-261	1	Cttnbp2nl
	Zdhhc14	1.33e-265	0.318367	0.256	0.078	2.54e-261	1	Zdhhc14
	Fmn1	1.74e-265	0.315696	0.26	0.08	3.34e-261	1	Fmn1
	Ctsz.1	7.58e-263	0.469147	0.913	0.69	1.45e-258	1	Ctsz
	Eif1a.1	1.14e-261	0.45827	0.642	0.385	2.19e-257	1	Eif1a
	Fam107b.1	1.92e-261	-0.759479	0.217	0.478	3.69e-257	1	Fam107b
	Fam214b	2.32e-260	0.325933	0.382	0.157	4.44e-256	1	Fam214b
	Hfe	4.55e-260	0.251758	0.272	0.087	8.73e-256	1	Hfe
	4930430E12Rik	1.19e-258	0.34172	0.307	0.107	2.29e-254	1	4930430E12Rik
	Klf6.1	2.41e-258	0.604532	0.88	0.703	4.63e-254	1	Klf6
	Npc2.1	4.81e-258	0.438887	0.984	0.876	9.22e-254	1	Npc2
	Tnf	6.95e-258	0.392406	0.585	0.301	1.33e-253	1	Tnf
	Impact	2.29e-256	0.358375	0.438	0.198	4.39e-252	1	Impact
	Scpep1.1	2.68e-256	0.403467	0.679	0.406	5.13e-252	1	Scpep1
	Zc3h12a	4.67e-256	0.468218	0.634	0.373	8.95e-252	1	Zc3h12a
	B4galt6	3.56e-255	0.265558	0.274	0.09	6.83e-251	1	B4galt6
	Ptpn18	2.47e-254	0.420099	0.948	0.812	4.74e-250	1	Ptpn18
	Ccl9.1	2.72e-254	0.451915	0.584	0.306	5.22e-250	1	Ccl9
	Eif4e	3.28e-254	0.501549	0.611	0.365	6.29e-250	1	Eif4e
	Cd2.1	3.49e-254	-0.905743	0.02	0.256	6.7e-250	1	Cd2
	Rbm3	1.64e-253	-0.576955	0.91	0.959	3.14e-249	1	Rbm3
	Atp6v0c.1	8.74e-251	0.386683	0.984	0.873	1.68e-246	1	Atp6v0c
	Parvb	4.75e-248	0.324134	0.399	0.173	9.11e-244	1	Parvb
	Rin2	6.32e-248	0.338674	0.371	0.153	1.21e-243	1	Rin2
	Rps3a1.1	1.51e-247	-0.55782	0.998	0.994	2.9e-243	1	Rps3a1
	Cd14.1	3.71e-247	0.339467	0.848	0.523	7.11e-243	1	Cd14
	Lamp2.1	1.1e-246	0.394042	0.796	0.524	2.11e-242	1	Lamp2
	Vps18	4.71e-246	0.286819	0.333	0.129	9.04e-242	1	Vps18
	Tcirg1	3.29e-244	0.364177	0.558	0.298	6.31e-240	1	Tcirg1
	Rac2.1	4.67e-244	-0.912818	0.511	0.694	8.95e-240	1	Rac2
	Flcn	7.54e-244	0.328341	0.426	0.194	1.45e-239	1	Flcn
	Shtn1	8.24e-244	0.296711	0.368	0.15	1.58e-239	1	Shtn1
	Elf2	9.71e-244	0.439069	0.686	0.435	1.86e-239	1	Elf2
	Ms4a6c.1	1.05e-243	0.424417	0.826	0.511	2.02e-239	1	Ms4a6c
	Mmp14.1	1.37e-243	0.437289	0.372	0.156	2.63e-239	1	Mmp14
	Akr1a1.1	3.82e-242	0.407993	0.907	0.752	7.32e-238	1	Akr1a1
	Fbxo30	1.55e-241	0.336979	0.343	0.137	2.98e-237	1	Fbxo30
	Tnfrsf11a	4.25e-241	0.320253	0.413	0.182	8.14e-237	1	Tnfrsf11a
	Itsn1	2.06e-240	0.340577	0.326	0.127	3.95e-236	1	Itsn1
	Vat1	2.21e-239	0.422959	0.513	0.261	4.23e-235	1	Vat1
	Mef2c.1	3.51e-239	0.28959	0.573	0.297	6.73e-235	1	Mef2c
	Ckb.1	1.21e-238	0.386438	0.714	0.416	2.33e-234	1	Ckb
	Ptms.1	1.39e-238	0.400952	0.896	0.659	2.67e-234	1	Ptms
	Mt1	9.31e-238	0.835235	0.643	0.373	1.78e-233	1	Mt1
	Rpl27	1.3e-237	-0.427773	0.992	0.99	2.49e-233	1	Rpl27
	Rasa4.1	1.93e-237	0.360664	0.473	0.233	3.7e-233	1	Rasa4
	Cacul1	2.95e-237	0.354745	0.44	0.21	5.66e-233	1	Cacul1
	Wsb1	5.78e-237	0.467573	0.639	0.397	1.11e-232	1	Wsb1
	Pros1	8.85e-236	0.362108	0.347	0.142	1.7e-231	1	Pros1
	Daglb	5.7e-235	0.287437	0.368	0.155	1.09e-230	1	Daglb
	Rps29	2.15e-234	0.338342	1	0.998	4.11e-230	1	Rps29
	Ralgds.1	9.04e-234	0.326989	0.42	0.191	1.73e-229	1	Ralgds
	Spred1	2.35e-233	0.315282	0.361	0.151	4.51e-229	1	Spred1
	Tlr7	2.62e-233	0.283025	0.325	0.127	5.02e-229	1	Tlr7
	Clic4.1	2.42e-232	0.492789	0.804	0.554	4.65e-228	1	Clic4
	Ptafr.1	6.02e-232	0.392444	0.632	0.351	1.15e-227	1	Ptafr
	Plek.1	2.28e-231	0.403657	0.908	0.68	4.38e-227	1	Plek
	Gm42418	4.08e-231	0.404245	1	1	7.82e-227	1	Gm42418
	Gm36161.1	2.79e-230	0.391958	0.546	0.283	5.34e-226	1	Gm36161
	Adap2	4.21e-230	0.257149	0.276	0.097	8.07e-226	1	Adap2
	Gusb	4.57e-230	0.359725	0.565	0.314	8.77e-226	1	Gusb
	Synj1	1.32e-229	0.380817	0.626	0.368	2.54e-225	1	Synj1
	Mtss1.1	2.35e-229	0.495517	0.515	0.276	4.51e-225	1	Mtss1
	Cdkn1a.1	2.75e-228	0.461351	0.911	0.669	5.28e-224	1	Cdkn1a
	Hdac9	1.45e-227	0.342002	0.322	0.128	2.78e-223	1	Hdac9
	Gab1.1	1.95e-227	0.320322	0.324	0.127	3.74e-223	1	Gab1
	Tet3	2.97e-226	0.367808	0.5	0.263	5.69e-222	1	Tet3
	Lilr4b.1	5.81e-226	0.339569	0.839	0.542	1.11e-221	1	Lilr4b
	Rhbdf2	7.26e-226	0.343788	0.455	0.225	1.39e-221	1	Rhbdf2
	Gpr137b	3.64e-225	0.382702	0.643	0.383	6.98e-221	1	Gpr137b
	Kansl1l	5.44e-225	0.37083	0.364	0.159	1.04e-220	1	Kansl1l
	Bcar3	6.66e-225	0.362673	0.298	0.113	1.28e-220	1	Bcar3
	Cnbp	1.29e-224	-0.536139	0.692	0.833	2.48e-220	1	Cnbp
	Kdm6b	1.4e-224	0.465222	0.812	0.587	2.69e-220	1	Kdm6b
	Taldo1.1	3.03e-224	-0.618387	0.502	0.697	5.81e-220	1	Taldo1
	Pdlim4	9.36e-224	0.278498	0.375	0.159	1.79e-219	1	Pdlim4
	Sh3pxd2b	1.38e-223	0.31974	0.433	0.205	2.64e-219	1	Sh3pxd2b
	Zfhx3	2.84e-223	0.295743	0.328	0.132	5.45e-219	1	Zfhx3
	Nav1	4.65e-223	0.350778	0.504	0.259	8.92e-219	1	Nav1
	Arhgdib	7.95e-223	-0.564005	0.858	0.916	1.53e-218	1	Arhgdib
	Tmem176b	4.52e-222	0.468098	0.475	0.236	8.66e-218	1	Tmem176b
	Mapk6	1.53e-221	0.395758	0.605	0.357	2.94e-217	1	Mapk6
	Vamp8	8.29e-221	0.385114	0.865	0.677	1.59e-216	1	Vamp8
	Arhgap18	4.2e-218	0.342461	0.435	0.211	8.05e-214	1	Arhgap18
	Prdx6.1	6.64e-218	-0.596391	0.262	0.497	1.27e-213	1	Prdx6
	Pirb.1	8.55e-218	0.351313	0.608	0.347	1.64e-213	1	Pirb
	Tbxas1	3.88e-217	0.278433	0.375	0.163	7.44e-213	1	Tbxas1
	Metrnl	2.05e-216	0.37833	0.718	0.443	3.93e-212	1	Metrnl
	Lrrc25.1	1.09e-214	0.35734	0.592	0.331	2.08e-210	1	Lrrc25
	Pik3r5	2.02e-214	0.406171	0.628	0.386	3.87e-210	1	Pik3r5
	Fcgr1.1	1.76e-213	0.313941	0.601	0.318	3.38e-209	1	Fcgr1
	Washc2	8.49e-213	0.350878	0.413	0.2	1.63e-208	1	Washc2
	Vsir	1.71e-212	0.319832	0.48	0.247	3.28e-208	1	Vsir
	Cfp	1.92e-212	0.41976	0.519	0.279	3.69e-208	1	Cfp
	Rilpl2.1	9.15e-212	0.4726	0.691	0.46	1.76e-207	1	Rilpl2
	Lgals3bp	2.15e-209	0.392335	0.574	0.337	4.12e-205	1	Lgals3bp
	Mpeg1.1	1.42e-208	0.427628	0.726	0.467	2.72e-204	1	Mpeg1
	Abi1	1.96e-208	0.388604	0.666	0.43	3.76e-204	1	Abi1
	Lcorl	6.42e-208	0.386291	0.443	0.227	1.23e-203	1	Lcorl
	Cd72	1.58e-207	0.56193	0.367	0.168	3.02e-203	1	Cd72
	Lmna.1	2.59e-206	0.399365	0.943	0.741	4.96e-202	1	Lmna
	Sde2	5.1e-206	0.360249	0.553	0.318	9.78e-202	1	Sde2
	Actg1.1	2.36e-205	-0.660658	0.993	0.99	4.52e-201	1	Actg1
	Gm6377.1	2.25e-204	0.349823	0.348	0.154	4.31e-200	1	Gm6377
	Vps26a	4.7e-203	0.32921	0.511	0.281	9.01e-199	1	Vps26a
	Ms4a4a.1	3.36e-202	0.351006	0.466	0.231	6.44e-198	1	Ms4a4a
	Samsn1.1	4.88e-202	-0.889645	0.21	0.43	9.35e-198	1	Samsn1
	Rnf19b	7.25e-202	0.387404	0.588	0.347	1.39e-197	1	Rnf19b
	Hgsnat	3.76e-201	0.315106	0.311	0.13	7.21e-197	1	Hgsnat
	Maff	1.72e-200	0.33747	0.377	0.176	3.3e-196	1	Maff
	Naa50	3.44e-200	0.356297	0.548	0.321	6.6e-196	1	Naa50
	Rpl18	2.59e-199	-0.434282	0.992	0.993	4.97e-195	1	Rpl18
	Nfe2l2.1	1.08e-198	0.368344	0.846	0.615	2.07e-194	1	Nfe2l2
	Cd44	5.78e-198	0.434574	0.964	0.862	1.11e-193	1	Cd44
	Slc8b1	6.58e-198	0.309018	0.402	0.193	1.26e-193	1	Slc8b1
	Ctsh.1	1.24e-197	0.484627	0.801	0.593	2.38e-193	1	Ctsh
	Creg1	2.61e-196	0.328042	0.541	0.305	5.01e-192	1	Creg1
	Arl8a	4.96e-196	0.337746	0.607	0.368	9.5e-192	1	Arl8a
	Glul.1	8.48e-196	0.492906	0.523	0.302	1.63e-191	1	Glul
	Rbpj	1.51e-195	0.516695	0.733	0.527	2.89e-191	1	Rbpj
	Rybp	3.88e-195	0.354126	0.465	0.246	7.44e-191	1	Rybp
	Rabgef1	4.71e-195	0.261464	0.444	0.224	9.04e-191	1	Rabgef1
	Rpl21.1	5.35e-195	-0.559462	0.991	0.991	1.03e-190	1	Rpl21
	Dennd4c	1.76e-194	0.346958	0.485	0.263	3.38e-190	1	Dennd4c
	Ifi204.1	2.95e-194	0.319332	0.49	0.256	5.66e-190	1	Ifi204
	Dnase1l1	3.27e-194	0.301639	0.482	0.257	6.27e-190	1	Dnase1l1
	Tuba1a.1	4.74e-193	-0.647288	0.224	0.452	9.08e-189	1	Tuba1a
	Slfn2.1	9.42e-193	0.385884	0.931	0.798	1.81e-188	1	Slfn2
	Adam17	1.31e-192	0.334397	0.576	0.345	2.51e-188	1	Adam17
	Slc15a3.1	1.47e-192	0.347123	0.545	0.307	2.82e-188	1	Slc15a3
	Wnk1.1	2.96e-192	0.422944	0.763	0.568	5.68e-188	1	Wnk1
	Shisa5	3.29e-191	-0.592869	0.691	0.804	6.31e-187	1	Shisa5
	Cdc42ep4	6.1e-191	0.323945	0.392	0.19	1.17e-186	1	Cdc42ep4
	Evi2a	2.52e-190	0.305961	0.43	0.22	4.82e-186	1	Evi2a
	Gpx1	4.65e-190	0.297598	0.989	0.855	8.91e-186	1	Gpx1
	Anxa4.1	8.26e-190	0.308137	0.594	0.343	1.58e-185	1	Anxa4
	Nfic	1.05e-189	0.328291	0.445	0.23	2.01e-185	1	Nfic
	Fth1.1	1.61e-189	0.256471	1	0.998	3.09e-185	1	Fth1
	Mbnl2	2.1e-189	0.418931	0.722	0.515	4.02e-185	1	Mbnl2
	Plac8.1	3.94e-189	-1.14348	0.259	0.477	7.56e-185	1	Plac8
	Il18bp	7.14e-189	0.271203	0.269	0.105	1.37e-184	1	Il18bp
	Hopx	4.67e-188	-0.626032	0.197	0.415	8.95e-184	1	Hopx
	Ly96	6.95e-188	0.250141	0.322	0.14	1.33e-183	1	Ly96
	Atp6v1h	1.24e-187	0.368545	0.503	0.291	2.38e-183	1	Atp6v1h
	Psmb8.1	1.53e-187	-0.532324	0.703	0.833	2.94e-183	1	Psmb8
	Tes	3.23e-187	-0.463188	0.136	0.355	6.2e-183	1	Tes
	Snx29	5.68e-187	0.255245	0.302	0.125	1.09e-182	1	Snx29
	Tspan13	8.26e-187	-0.471617	0.105	0.325	1.58e-182	1	Tspan13
	Pde7b.1	9.13e-187	0.371759	0.352	0.162	1.75e-182	1	Pde7b
	Asph	1.41e-186	0.299007	0.374	0.175	2.71e-182	1	Asph
	Trio	3.79e-186	0.295389	0.372	0.177	7.28e-182	1	Trio
	Blnk	9.2e-186	0.310595	0.36	0.164	1.77e-181	1	Blnk
	Phf23	2.62e-184	0.304206	0.432	0.225	5.02e-180	1	Phf23
	Gna13	2.83e-184	0.353999	0.859	0.698	5.42e-180	1	Gna13
	Mapkapk2.1	9.93e-184	0.35095	0.78	0.556	1.9e-179	1	Mapkapk2
	Atp6v1d	1.66e-183	0.34418	0.57	0.349	3.18e-179	1	Atp6v1d
	Sub1	5.42e-183	-0.550216	0.879	0.926	1.04e-178	1	Sub1
	Ldha	1.25e-182	-0.592196	0.723	0.842	2.4e-178	1	Ldha
	Sh3bp2	2.64e-182	0.299313	0.426	0.22	5.06e-178	1	Sh3bp2
	Rbms1.1	3.06e-182	0.365663	0.871	0.699	5.86e-178	1	Rbms1
	Rps10.1	4.16e-182	-0.438075	0.996	0.994	7.97e-178	1	Rps10
	Cpeb4	2.14e-181	0.306808	0.326	0.147	4.1e-177	1	Cpeb4
	Fam102b	1.3e-180	0.294687	0.489	0.263	2.49e-176	1	Fam102b
	Tpp1	1.83e-180	0.259578	0.353	0.165	3.51e-176	1	Tpp1
	Rpl19	4e-180	-0.399881	0.997	0.996	7.66e-176	1	Rpl19
	Id3.1	4.06e-179	0.544331	0.488	0.27	7.78e-175	1	Id3
	Nlrp3.1	1.81e-178	0.411921	0.497	0.271	3.46e-174	1	Nlrp3
	Cmtm3	4.23e-178	0.286255	0.431	0.224	8.12e-174	1	Cmtm3
	Map7d1	5.32e-178	0.334092	0.589	0.366	1.02e-173	1	Map7d1
	Fxyd5.1	1.37e-177	-0.51335	0.936	0.914	2.63e-173	1	Fxyd5
	Rpl13	2.01e-177	-0.461245	1	0.996	3.86e-173	1	Rpl13
	Sh3bp5	5.16e-177	0.337998	0.543	0.312	9.89e-173	1	Sh3bp5
	Pi4k2a	5.4e-177	0.322265	0.445	0.24	1.04e-172	1	Pi4k2a
	Slc16a10	1.5e-176	0.347386	0.41	0.209	2.87e-172	1	Slc16a10
	Clcn7	1.77e-176	0.261826	0.341	0.157	3.4e-172	1	Clcn7
	Cyp4f18	2.39e-175	0.336302	0.409	0.208	4.59e-171	1	Cyp4f18
	Ahnak.1	2.55e-175	0.428762	0.968	0.859	4.9e-171	1	Ahnak
	Crybg3	3.6e-174	0.287527	0.387	0.192	6.91e-170	1	Crybg3
	Nfkb1	3.79e-173	0.453463	0.826	0.664	7.27e-169	1	Nfkb1
	Cxcr4	9.78e-173	0.403061	0.63	0.408	1.87e-168	1	Cxcr4
	Dclre1c	1.26e-172	0.310827	0.407	0.21	2.42e-168	1	Dclre1c
	Bag3	6.6e-172	0.290889	0.422	0.219	1.27e-167	1	Bag3
	Pea15a	2.11e-171	0.290346	0.441	0.238	4.04e-167	1	Pea15a
	Stk40.1	2.13e-171	0.340327	0.559	0.342	4.09e-167	1	Stk40
	Aplp2	8.13e-171	0.395179	0.523	0.318	1.56e-166	1	Aplp2
	Uba52.1	1.09e-170	-0.534643	0.941	0.958	2.08e-166	1	Uba52
	Gadd45b	1.12e-170	0.291756	0.718	0.485	2.15e-166	1	Gadd45b
	Sbno2.1	1.17e-170	0.341529	0.58	0.355	2.24e-166	1	Sbno2
	Cd9.1	1.23e-170	-0.764631	0.127	0.341	2.36e-166	1	Cd9
	Fndc3b	1.33e-170	0.287488	0.459	0.248	2.54e-166	1	Fndc3b
	Ptpn12	3.95e-170	0.389064	0.52	0.31	7.58e-166	1	Ptpn12
	Mat2a	4.48e-170	0.468905	0.604	0.405	8.59e-166	1	Mat2a
	Itgb7	6.46e-170	-0.429272	0.201	0.418	1.24e-165	1	Itgb7
	Blvra	8.99e-170	0.275785	0.435	0.233	1.72e-165	1	Blvra
	Vav3.1	1.11e-169	0.334858	0.601	0.367	2.12e-165	1	Vav3
	Ccnd3	1.47e-168	-0.416484	0.153	0.36	2.83e-164	1	Ccnd3
	Fem1c	2.84e-168	0.306815	0.517	0.299	5.45e-164	1	Fem1c
	Ppard	1.45e-167	0.260794	0.331	0.154	2.79e-163	1	Ppard
	Ppp1r12c	1.79e-167	0.294951	0.471	0.267	3.44e-163	1	Ppp1r12c
	Arhgap45.1	3.6e-167	-0.509037	0.335	0.53	6.9e-163	1	Arhgap45
	S100a1	4.66e-167	0.274552	0.43	0.225	8.94e-163	1	S100a1
	Myof	7.94e-167	0.272868	0.483	0.262	1.52e-162	1	Myof
	Srsf7	2.38e-166	-0.441696	0.411	0.61	4.57e-162	1	Srsf7
	Arhgap17	4.18e-166	0.326082	0.537	0.323	8.02e-162	1	Arhgap17
	Arfgef2	9.06e-166	0.259957	0.325	0.151	1.74e-161	1	Arfgef2
	Notch2	1.08e-165	0.317475	0.572	0.352	2.07e-161	1	Notch2
	Eps8	1.16e-164	0.404566	0.565	0.345	2.23e-160	1	Eps8
	Snx30	1.85e-164	0.265572	0.33	0.155	3.55e-160	1	Snx30
	Specc1l	4.9e-164	0.302753	0.439	0.241	9.39e-160	1	Specc1l
	Erbin	8.41e-164	0.324671	0.584	0.372	1.61e-159	1	Erbin
	Rab3gap2	1.04e-163	0.279647	0.345	0.168	2e-159	1	Rab3gap2
	Il6ra	6.51e-162	0.310321	0.513	0.303	1.25e-157	1	Il6ra
	Sertad1	8.75e-162	0.383552	0.638	0.43	1.68e-157	1	Sertad1
	Pxn	2.5e-161	0.304466	0.493	0.286	4.8e-157	1	Pxn
	Bri3bp	3.33e-161	-0.346971	0.08	0.271	6.39e-157	1	Bri3bp
	Soat1.1	4.15e-161	0.29123	0.492	0.282	7.95e-157	1	Soat1
	Myl6	6.27e-161	-0.395832	0.945	0.963	1.2e-156	1	Myl6
	Entpd1.1	1.77e-160	0.322446	0.568	0.344	3.39e-156	1	Entpd1
	Litaf.1	6.07e-160	0.263013	0.856	0.65	1.16e-155	1	Litaf
	Rps16	9.88e-160	-0.440104	0.996	0.994	1.89e-155	1	Rps16
	Slc8a1	1.17e-159	0.281429	0.354	0.172	2.24e-155	1	Slc8a1
	Il10rb.1	4.13e-159	0.303404	0.641	0.421	7.92e-155	1	Il10rb
	Prcp	4.28e-159	0.289623	0.536	0.321	8.21e-155	1	Prcp
	Diaph2.1	1.12e-158	0.3344	0.573	0.359	2.14e-154	1	Diaph2
	Psme2.1	1.3e-158	-0.507208	0.684	0.807	2.48e-154	1	Psme2
	Capn2	1.58e-158	0.324852	0.639	0.417	3.04e-154	1	Capn2
	Specc1	3.81e-158	0.252824	0.316	0.147	7.31e-154	1	Specc1
	Rpl29	1.2e-157	-0.401161	0.977	0.982	2.31e-153	1	Rpl29
	Kif1b	5.69e-157	0.341034	0.378	0.2	1.09e-152	1	Kif1b
	Zfand5	6.48e-157	0.384208	0.656	0.455	1.24e-152	1	Zfand5
	Snx2	7.17e-157	0.372481	0.62	0.419	1.37e-152	1	Snx2
	Sumo2	7.34e-157	-0.440098	0.638	0.769	1.41e-152	1	Sumo2
	Rassf4.1	1.05e-156	0.293231	0.634	0.394	2.01e-152	1	Rassf4
	Tmbim1	1.93e-156	0.251335	0.468	0.257	3.69e-152	1	Tmbim1
	Traf3	1.41e-155	0.347541	0.541	0.341	2.7e-151	1	Traf3
	Srsf3.1	2.59e-155	-0.41381	0.531	0.704	4.98e-151	1	Srsf3
	Atp5d	7.68e-155	-0.394266	0.684	0.806	1.47e-150	1	Atp5d
	Rpl15	3.31e-154	-0.396433	0.98	0.981	6.35e-150	1	Rpl15
	Selplg.1	5.5e-154	-0.654908	0.483	0.628	1.05e-149	1	Selplg
	Slc9a9	1.4e-153	0.324263	0.36	0.185	2.68e-149	1	Slc9a9
	Aldoa	1.97e-153	-0.467892	0.625	0.771	3.79e-149	1	Aldoa
	Rock2	4.88e-153	0.326365	0.521	0.32	9.36e-149	1	Rock2
	Nfkbiz.1	5.09e-153	0.332164	0.712	0.486	9.76e-149	1	Nfkbiz
	Gm21188.1	3.8e-152	0.280725	0.509	0.291	7.28e-148	1	Gm21188
	Sh3glb1	6.13e-152	0.313174	0.902	0.803	1.18e-147	1	Sh3glb1
	Ubc	7.01e-152	0.487842	0.917	0.858	1.34e-147	1	Ubc
	Abcg1	2.02e-151	0.357548	0.542	0.34	3.87e-147	1	Abcg1
	Rpl9	2.72e-151	-0.373085	0.997	0.995	5.21e-147	1	Rpl9
	Mpp1.1	8.16e-151	0.290864	0.507	0.298	1.56e-146	1	Mpp1
	Lipa	2.72e-150	0.26956	0.389	0.204	5.22e-146	1	Lipa
	Arrb2	8.57e-150	0.295085	0.52	0.318	1.64e-145	1	Arrb2
	Rpl11	1.05e-149	-0.361127	0.997	0.994	2.01e-145	1	Rpl11
	Socs3.1	1.42e-149	0.333595	0.734	0.505	2.72e-145	1	Socs3
	Rps11.1	4.15e-149	-0.468983	0.997	0.993	7.95e-145	1	Rps11
	Dad1	9.42e-149	-0.390926	0.619	0.753	1.81e-144	1	Dad1
	Cpd	1.14e-148	0.278692	0.378	0.197	2.19e-144	1	Cpd
	Basp1.1	7.41e-148	0.284965	0.529	0.313	1.42e-143	1	Basp1
	Tgfbr1	4.79e-147	0.277811	0.405	0.22	9.18e-143	1	Tgfbr1
	Kctd12	5.07e-147	0.362217	0.582	0.372	9.72e-143	1	Kctd12
	Pfn1	1.69e-146	-0.376204	0.992	0.994	3.23e-142	1	Pfn1
	Plp2.1	2.82e-146	-0.514751	0.322	0.506	5.41e-142	1	Plp2
	Atp6ap2	6.22e-146	0.293495	0.657	0.448	1.19e-141	1	Atp6ap2
	Spi1.1	7.93e-146	0.271765	0.89	0.638	1.52e-141	1	Spi1
	Tnfrsf1b.1	1.4e-145	0.396309	0.718	0.528	2.69e-141	1	Tnfrsf1b
	Slc31a2.1	5.73e-145	0.289742	0.417	0.231	1.1e-140	1	Slc31a2
	Rab1a	8.67e-145	0.304816	0.651	0.452	1.66e-140	1	Rab1a
	Icam1	1.23e-144	0.387657	0.596	0.391	2.36e-140	1	Icam1
	Tpm4	1.33e-144	-0.452685	0.451	0.62	2.55e-140	1	Tpm4
	Abr	1.97e-144	0.329215	0.538	0.341	3.78e-140	1	Abr
	Noct	2.67e-144	0.277536	0.333	0.167	5.12e-140	1	Noct
	Ankrd28	6.8e-144	0.300887	0.4	0.217	1.3e-139	1	Ankrd28
	Oaz1	1.46e-143	-0.333614	0.975	0.984	2.79e-139	1	Oaz1
	Glipr2	3.08e-143	-0.355657	0.122	0.309	5.9e-139	1	Glipr2
	Myl12a	4.16e-143	-0.443206	0.79	0.869	7.98e-139	1	Myl12a
	Chd9	7.84e-143	0.302416	0.555	0.356	1.5e-138	1	Chd9
	Calhm6.1	1.23e-142	0.265342	0.328	0.159	2.36e-138	1	Calhm6
	Rabep1	1.97e-142	0.295508	0.473	0.284	3.78e-138	1	Rabep1
	Plec.1	5.17e-142	0.37828	0.785	0.609	9.91e-138	1	Plec
	Dnajc13	5.38e-142	0.261419	0.418	0.235	1.03e-137	1	Dnajc13
	Gng2	7.05e-142	0.306605	0.598	0.393	1.35e-137	1	Gng2
	Rap2b	2.31e-141	0.266611	0.422	0.237	4.44e-137	1	Rap2b
	Fyb	7.21e-141	0.331859	0.742	0.535	1.38e-136	1	Fyb
	Adam9	3.84e-140	0.252236	0.387	0.21	7.37e-136	1	Adam9
	Canx	1.2e-139	0.308363	0.739	0.554	2.31e-135	1	Canx
	Btf3	1.26e-139	-0.309561	0.938	0.963	2.42e-135	1	Btf3
	Ier2	1.81e-139	-0.504506	0.398	0.588	3.48e-135	1	Ier2
	Rpl18a.1	2.83e-139	-0.49821	0.998	0.994	5.43e-135	1	Rpl18a
	Atp6v0d1	4.13e-139	0.286175	0.752	0.56	7.92e-135	1	Atp6v0d1
	B2m.1	6.16e-139	0.299997	0.995	0.993	1.18e-134	1	B2m
	Oasl1.1	8.76e-139	0.33786	0.314	0.154	1.68e-134	1	Oasl1
	Rassf2	9.79e-139	0.253679	0.401	0.221	1.88e-134	1	Rassf2
	Eif4a1.1	2.48e-138	0.296456	0.951	0.864	4.76e-134	1	Eif4a1
	Sec61b	4.21e-138	-0.393918	0.756	0.843	8.07e-134	1	Sec61b
	St3gal1	6.98e-138	0.299527	0.613	0.404	1.34e-133	1	St3gal1
	Laptm4a.1	8.64e-138	0.310114	0.792	0.633	1.66e-133	1	Laptm4a
	Rpl36al.1	1.19e-137	-0.332689	0.908	0.943	2.28e-133	1	Rpl36al
	Dapk1	1.72e-137	0.254861	0.345	0.176	3.31e-133	1	Dapk1
	Spag9.1	1.81e-137	0.325707	0.817	0.646	3.47e-133	1	Spag9
	Wdr26	3.61e-137	0.303545	0.639	0.445	6.92e-133	1	Wdr26
	Lyn.1	1.12e-136	0.300706	0.878	0.68	2.16e-132	1	Lyn
	Zswim6	2.07e-136	0.330676	0.515	0.325	3.97e-132	1	Zswim6
	Actb.1	4.23e-136	-0.385925	1	0.999	8.11e-132	1	Actb
	Rps13.1	7.51e-136	-0.397785	0.998	0.994	1.44e-131	1	Rps13
	Etf1	8.03e-136	0.305521	0.645	0.455	1.54e-131	1	Etf1
	Vps37b.1	8.75e-136	-0.771151	0.263	0.431	1.68e-131	1	Vps37b
	Itpkb	3.51e-135	0.403261	0.607	0.426	6.73e-131	1	Itpkb
	Ppp1ca	3.31e-134	-0.386017	0.643	0.764	6.36e-130	1	Ppp1ca
	Rps4x.1	3.46e-134	-0.443979	0.995	0.991	6.64e-130	1	Rps4x
	Mitf	4.02e-134	0.27232	0.386	0.21	7.7e-130	1	Mitf
	Ubap2l	2.93e-133	0.284774	0.568	0.379	5.61e-129	1	Ubap2l
	Trib1	3.7e-133	0.294392	0.419	0.239	7.09e-129	1	Trib1
	Eea1	1.01e-132	0.261592	0.495	0.303	1.93e-128	1	Eea1
	Uvrag	9.7e-132	0.32225	0.656	0.468	1.86e-127	1	Uvrag
	Nfat5	1.04e-131	0.325943	0.525	0.336	1.99e-127	1	Nfat5
	Snrpg.1	1.06e-131	-0.398885	0.773	0.854	2.03e-127	1	Snrpg
	Atf4	8.25e-131	0.353067	0.686	0.505	1.58e-126	1	Atf4
	Pip5k1c	2.02e-130	0.252907	0.461	0.275	3.87e-126	1	Pip5k1c
	Zmiz1	2.54e-130	0.293227	0.566	0.373	4.87e-126	1	Zmiz1
	Ezr	4.45e-130	-0.436409	0.432	0.607	8.54e-126	1	Ezr
	Pfkfb3	5.56e-130	0.252942	0.359	0.192	1.07e-125	1	Pfkfb3
	Tmem256	6.1e-130	0.286178	0.705	0.515	1.17e-125	1	Tmem256
	Sh3bgrl.1	2.79e-129	0.30343	0.686	0.496	5.36e-125	1	Sh3bgrl
	Hck.1	5.18e-129	0.263935	0.574	0.362	9.93e-125	1	Hck
	Etv3	1.15e-128	0.271714	0.444	0.259	2.21e-124	1	Etv3
	Nckap1l	1.25e-128	0.266965	0.495	0.311	2.4e-124	1	Nckap1l
	Gnas	3.28e-128	-0.393898	0.793	0.874	6.3e-124	1	Gnas
	Ywhaz	4.75e-128	-0.335101	0.89	0.929	9.12e-124	1	Ywhaz
	H2afj.1	5.27e-128	-0.394901	0.607	0.736	1.01e-123	1	H2afj
	Il2rg	6.25e-128	-0.5012	0.466	0.615	1.2e-123	1	Il2rg
	Slc3a2	1.51e-127	0.276972	0.727	0.533	2.9e-123	1	Slc3a2
	Limd2.1	1.01e-125	-0.548783	0.265	0.431	1.95e-121	1	Limd2
	Ddx3x	1.35e-125	0.344446	0.571	0.391	2.59e-121	1	Ddx3x
	Ass1.1	1.41e-125	-0.431792	0.147	0.324	2.71e-121	1	Ass1
	Iqgap1	1.78e-125	0.292678	0.939	0.878	3.42e-121	1	Iqgap1
	Tuba1c	3.55e-125	0.280928	0.735	0.539	6.8e-121	1	Tuba1c
	Rab5c	4.73e-125	0.266949	0.628	0.44	9.06e-121	1	Rab5c
	Lars2	5.28e-125	0.28606	0.998	0.997	1.01e-120	1	Lars2
	Adcy7	8.1e-125	0.255007	0.414	0.242	1.55e-120	1	Adcy7
	Tiparp.1	1.35e-124	0.313734	0.571	0.378	2.59e-120	1	Tiparp
	Neat1	2.06e-124	0.329273	0.681	0.506	3.94e-120	1	Neat1
	Sertad2	8.19e-124	0.347786	0.425	0.26	1.57e-119	1	Sertad2
	Camk2d	8.47e-124	0.297308	0.563	0.373	1.62e-119	1	Camk2d
	H2-Aa	1.5e-123	0.397155	0.83	0.673	2.87e-119	1	H2-Aa
	Tmem251	2.25e-123	0.276067	0.425	0.257	4.31e-119	1	Tmem251
	Zfp36.1	2.6e-123	0.350706	0.927	0.763	4.99e-119	1	Zfp36
	Rps5.1	7.84e-123	-0.430955	0.995	0.992	1.5e-118	1	Rps5
	Rps7.1	1.53e-122	-0.455483	0.992	0.989	2.94e-118	1	Rps7
	1810026B05Rik	1.3e-121	-0.37251	0.293	0.467	2.49e-117	1	1810026B05Rik
	Ctsa.1	1.58e-121	0.284378	0.672	0.476	3.03e-117	1	Ctsa
	Sat1.1	4.25e-121	0.32761	0.868	0.716	8.15e-117	1	Sat1
	Ankhd1	7.44e-121	0.273437	0.491	0.313	1.43e-116	1	Ankhd1
	Pkm.1	5.7e-120	-0.456947	0.774	0.847	1.09e-115	1	Pkm
	Tle5.1	9.06e-120	-0.489087	0.464	0.595	1.74e-115	1	Tle5
	Eif3a	1.45e-119	0.296089	0.733	0.576	2.79e-115	1	Eif3a
	Fermt3	2.38e-119	0.276804	0.612	0.433	4.57e-115	1	Fermt3
	Mir142hg	1.12e-118	-0.486898	0.402	0.557	2.14e-114	1	Mir142hg
	Bhlhe40	1.35e-118	-0.560942	0.228	0.398	2.59e-114	1	Bhlhe40
	Ybx3	9.81e-118	-0.379298	0.256	0.424	1.88e-113	1	Ybx3
	Eif3f	1.17e-117	-0.382112	0.801	0.868	2.25e-113	1	Eif3f
	Rps15a.1	1.65e-117	-0.516256	0.994	0.991	3.16e-113	1	Rps15a
	Ccl4	3.13e-117	0.791353	0.315	0.168	5.99e-113	1	Ccl4
	Stk17b.1	3.44e-117	-0.589577	0.447	0.57	6.6e-113	1	Stk17b
	Stxbp3	4.51e-117	0.25375	0.503	0.319	8.65e-113	1	Stxbp3
	B4galnt1.1	2.2e-116	-0.36389	0.184	0.351	4.23e-112	1	B4galnt1
	Dync1h1	2.18e-115	0.264547	0.541	0.363	4.18e-111	1	Dync1h1
	Emb.1	2.62e-115	-0.600251	0.376	0.517	5.02e-111	1	Emb
	Naca	2.78e-115	-0.329433	0.927	0.953	5.34e-111	1	Naca
	Susd6	3.32e-115	0.283614	0.579	0.399	6.36e-111	1	Susd6
	Eif3k	3.94e-115	-0.311288	0.647	0.767	7.55e-111	1	Eif3k
	Ern1	6.76e-115	0.294635	0.397	0.234	1.3e-110	1	Ern1
	Picalm.1	1.5e-114	0.254767	0.803	0.623	2.87e-110	1	Picalm
	Eif5b	2.33e-114	0.276714	0.631	0.455	4.47e-110	1	Eif5b
	Cd82.1	5.45e-114	-0.514928	0.185	0.341	1.04e-109	1	Cd82
	Gstp1.1	6.65e-114	-0.393381	0.305	0.471	1.27e-109	1	Gstp1
	Bin2	7.11e-114	-0.321783	0.128	0.289	1.36e-109	1	Bin2
	Zfand3	2.64e-113	0.267306	0.589	0.407	5.06e-109	1	Zfand3
	Syk.1	3.13e-113	0.266258	0.693	0.491	6e-109	1	Syk
	Jun.1	1.41e-112	0.469606	0.518	0.346	2.71e-108	1	Jun
	Ifi202b.1	6.18e-112	0.271171	0.361	0.199	1.19e-107	1	Ifi202b
	Lncpint	2.52e-111	0.263791	0.541	0.36	4.83e-107	1	Lncpint
	Dstn	2.87e-111	0.263714	0.542	0.357	5.51e-107	1	Dstn
	St13	8e-111	0.26368	0.597	0.425	1.53e-106	1	St13
	Alox5ap.1	1.15e-110	0.252033	0.961	0.682	2.2e-106	1	Alox5ap
	Cox17	1.61e-110	-0.421899	0.521	0.661	3.08e-106	1	Cox17
	Tgif1.1	7.8e-110	0.279449	0.683	0.493	1.5e-105	1	Tgif1
	Eif3h	1.53e-109	-0.361262	0.643	0.749	2.93e-105	1	Eif3h
	Tmem189.1	2.02e-109	0.25132	0.6	0.42	3.88e-105	1	Tmem189
	Ptpn22.1	4.13e-108	-0.422856	0.118	0.268	7.93e-104	1	Ptpn22
	Ankrd12	4.99e-108	0.286477	0.546	0.372	9.57e-104	1	Ankrd12
	Ppia.1	6.23e-108	-0.352659	0.995	0.992	1.19e-103	1	Ppia
	Arf5.1	7.18e-108	-0.309319	0.775	0.849	1.38e-103	1	Arf5
	Stxbp6	7.33e-108	0.262965	0.369	0.212	1.4e-103	1	Stxbp6
	Nrros.1	1e-107	0.278858	0.609	0.418	1.93e-103	1	Nrros
	CAAA01147332.1	1.21e-107	-0.433579	0.487	0.64	2.32e-103	1	CAAA01147332.1
	Cmip	7.9e-106	0.29968	0.702	0.553	1.51e-101	1	Cmip
	Nedd9	2.36e-105	-0.376728	0.124	0.277	4.53e-101	1	Nedd9
	Rapgef2.1	2.54e-105	0.284134	0.521	0.343	4.88e-101	1	Rapgef2
	H2afy	2.8e-104	-0.381276	0.456	0.586	5.37e-100	1	H2afy
	Snx3	1.2e-103	0.267142	0.821	0.71	2.31e-99	1	Snx3
	Arpp19	2.6e-103	-0.336491	0.454	0.594	4.99e-99	1	Arpp19
	Map2k3.1	7.92e-103	0.276857	0.688	0.516	1.52e-98	1	Map2k3
	H2-Eb1	1.17e-102	0.373324	0.804	0.65	2.25e-98	1	H2-Eb1
	Rpl28	1.87e-102	-0.339697	0.994	0.99	3.59e-98	1	Rpl28
	Clta	3.19e-102	0.259381	0.926	0.858	6.12e-98	1	Clta
	Stk10	5.52e-102	-0.318727	0.17	0.326	1.06e-97	1	Stk10
	Cdk2ap2	9.51e-102	-0.483823	0.396	0.544	1.82e-97	1	Cdk2ap2
	Gng10	3.04e-101	-0.390149	0.295	0.447	5.83e-97	1	Gng10
	Sh3bgrl3	5.11e-101	-0.299793	0.986	0.985	9.8e-97	1	Sh3bgrl3
	Cblb.1	1.27e-100	-0.445786	0.153	0.299	2.43e-96	1	Cblb
	Rps18.1	2.57e-100	-0.392729	0.987	0.981	4.93e-96	1	Rps18
	Fbxo11	3.03e-99	0.250187	0.548	0.377	5.81e-95	1	Fbxo11
	Msn	4.15e-98	-0.332358	0.826	0.888	7.96e-94	1	Msn
	Jdp2	8.82e-98	0.274981	0.369	0.218	1.69e-93	1	Jdp2
	Rpl7	1.08e-97	-0.347081	0.963	0.963	2.07e-93	1	Rpl7
	Skil	2.03e-97	0.266664	0.588	0.421	3.89e-93	1	Skil
	Napsa.1	1.64e-96	-0.485375	0.328	0.465	3.15e-92	1	Napsa
	Pstpip2.1	2.37e-96	0.273103	0.344	0.201	4.54e-92	1	Pstpip2
	Eef1b2.1	5.34e-95	-0.398784	0.858	0.884	1.02e-90	1	Eef1b2
	Rps27a	6.12e-95	-0.280166	1	0.996	1.17e-90	1	Rps27a
	Rps6	6.39e-95	-0.33863	0.932	0.945	1.22e-90	1	Rps6
	Fabp5.1	4.26e-94	0.378992	0.349	0.211	8.16e-90	1	Fabp5
	Id2	4.47e-94	0.397126	0.565	0.404	8.56e-90	1	Id2
	Fau	6.35e-94	-0.258269	1	0.999	1.22e-89	1	Fau
	Ndufc2	1.12e-93	0.265582	0.684	0.543	2.16e-89	1	Ndufc2
	Pgk1	5.86e-93	-0.345628	0.295	0.444	1.12e-88	1	Pgk1
	Itgal	2.56e-92	-0.336271	0.139	0.282	4.91e-88	1	Itgal
	Elmo1	4.44e-92	0.257996	0.641	0.487	8.51e-88	1	Elmo1
	Aff1.1	1.08e-91	0.267294	0.638	0.465	2.08e-87	1	Aff1
	H2-Ab1	2.87e-91	0.299759	0.822	0.679	5.51e-87	1	H2-Ab1
	Ubl5	7e-91	-0.29094	0.828	0.884	1.34e-86	1	Ubl5
	Runx1	8.59e-91	0.291561	0.672	0.517	1.65e-86	1	Runx1
	Anxa2	1.27e-90	-0.633221	0.869	0.848	2.44e-86	1	Anxa2
	Sec11c	1.7e-89	-0.317934	0.459	0.593	3.26e-85	1	Sec11c
	Gm11808	1e-88	-0.318386	0.386	0.522	1.93e-84	1	Gm11808
	Psmb3	2.71e-88	-0.287227	0.617	0.734	5.2e-84	1	Psmb3
	Cd86.1	4.83e-88	0.272935	0.566	0.393	9.26e-84	1	Cd86
	Ifngr1.1	1.15e-86	-0.64139	0.535	0.616	2.2e-82	1	Ifngr1
	Prelid1	4.12e-86	-0.328096	0.636	0.721	7.9e-82	1	Prelid1
	Rps2.1	1.42e-85	-0.34583	0.997	0.991	2.72e-81	1	Rps2
	Orai1	1.08e-84	-0.377163	0.3	0.431	2.08e-80	1	Orai1
	Sik3	1.3e-84	0.263388	0.624	0.472	2.5e-80	1	Sik3
	Krtcap2	1.85e-84	-0.350812	0.377	0.506	3.55e-80	1	Krtcap2
	Rpl4.1	2.13e-84	-0.335066	0.834	0.869	4.09e-80	1	Rpl4
	Supt4a	1.34e-83	-0.315325	0.397	0.525	2.57e-79	1	Supt4a
	Fis1	1.65e-83	-0.273996	0.51	0.637	3.16e-79	1	Fis1
	Mctp1	3.26e-83	0.304425	0.293	0.17	6.26e-79	1	Mctp1
	Hnrnpa3.1	3.27e-83	-0.322903	0.804	0.86	6.28e-79	1	Hnrnpa3
	Nfatc3.1	4.61e-83	-0.325271	0.152	0.285	8.83e-79	1	Nfatc3
	Csnk2b	4.73e-83	-0.297021	0.456	0.575	9.06e-79	1	Csnk2b
	Btg1.1	6.18e-83	-0.477312	0.826	0.871	1.19e-78	1	Btg1
	Cdkn1b	6.45e-83	-0.2679	0.149	0.286	1.24e-78	1	Cdkn1b
	Sp100.1	5.99e-82	-0.367812	0.398	0.521	1.15e-77	1	Sp100
	Pde3b	1.35e-81	-0.350962	0.148	0.28	2.6e-77	1	Pde3b
	Dusp1.1	1.37e-81	0.424157	0.788	0.661	2.62e-77	1	Dusp1
	Elob	1.43e-81	-0.275453	0.83	0.898	2.73e-77	1	Elob
	Rpl3.1	2.74e-81	-0.390857	0.967	0.965	5.25e-77	1	Rpl3
	Serpinb6a	5.27e-81	0.299825	0.252	0.14	1.01e-76	1	Serpinb6a
	Fgl2.1	9.85e-81	0.329892	0.607	0.458	1.89e-76	1	Fgl2
	H13	1.91e-80	-0.29715	0.328	0.463	3.66e-76	1	H13
	Rbm39	4.08e-80	-0.275209	0.851	0.907	7.82e-76	1	Rbm39
	Rpl22l1.1	7.78e-80	-0.409419	0.712	0.783	1.49e-75	1	Rpl22l1
	Malt1.1	1.02e-79	-0.397561	0.378	0.53	1.96e-75	1	Malt1
	Top1	1.16e-79	0.270443	0.707	0.573	2.22e-75	1	Top1
	Psmb1	3.46e-79	-0.258301	0.575	0.692	6.64e-75	1	Psmb1
	Pdlim5	3.14e-78	0.250773	0.531	0.383	6.03e-74	1	Pdlim5
	Stk4	3.47e-78	-0.334805	0.28	0.409	6.66e-74	1	Stk4
	Rps19.1	2.16e-77	-0.391783	0.992	0.986	4.14e-73	1	Rps19
	Bach2.1	4.58e-77	-0.517916	0.139	0.262	8.79e-73	1	Bach2
	Grap2.1	4.76e-77	-0.379013	0.125	0.25	9.12e-73	1	Grap2
	Gm26740.1	2.34e-76	-0.396771	0.175	0.301	4.48e-72	1	Gm26740
	Ly6c2.1	2.97e-76	-1.06173	0.385	0.503	5.69e-72	1	Ly6c2
	Arpc3.1	4.82e-76	-0.267497	0.937	0.952	9.24e-72	1	Arpc3
	Trim25.1	3.05e-75	0.28574	0.588	0.437	5.85e-71	1	Trim25
	Psmb5	6.72e-74	-0.254371	0.466	0.591	1.29e-69	1	Psmb5
	Hmgb2.1	1.37e-71	-0.761272	0.43	0.542	2.63e-67	1	Hmgb2
	Sri	8.02e-71	-0.28701	0.463	0.573	1.54e-66	1	Sri
	Snrpb	1.61e-70	-0.250837	0.606	0.701	3.1e-66	1	Snrpb
	Rps27.1	4.8e-70	-0.41732	0.999	0.997	9.21e-66	1	Rps27
	Ucp2.1	2.45e-69	-0.278831	0.875	0.919	4.71e-65	1	Ucp2
	Eif1	2.26e-68	-0.283851	0.995	0.993	4.34e-64	1	Eif1
	Taf10	2.6e-68	-0.250683	0.514	0.627	4.99e-64	1	Taf10
	Slfn1.1	2.79e-68	-0.31898	0.153	0.271	5.34e-64	1	Slfn1
	Sec61g.1	2.43e-67	-0.280518	0.882	0.906	4.66e-63	1	Sec61g
	Eef1d.1	2.83e-67	-0.270378	0.453	0.562	5.43e-63	1	Eef1d
	Mif4gd	1.45e-66	-0.296113	0.225	0.345	2.79e-62	1	Mif4gd
	Mdh2	3.13e-66	-0.269841	0.41	0.525	6.01e-62	1	Mdh2
	Ptprc	7.57e-66	-0.345166	0.811	0.853	1.45e-61	1	Ptprc
	Eef2.1	1.09e-65	-0.325651	0.902	0.916	2.08e-61	1	Eef2
	Ikzf1.1	5.79e-65	-0.32772	0.232	0.347	1.11e-60	1	Ikzf1
	mt-Atp8.1	1.87e-64	-0.358418	0.924	0.945	3.59e-60	1	mt-Atp8
	Hnrnpa2b1	6.94e-64	-0.27228	0.878	0.908	1.33e-59	1	Hnrnpa2b1
	Tma7	8.01e-64	-0.251614	0.588	0.681	1.54e-59	1	Tma7
	Jpt1	1.03e-63	-0.270754	0.621	0.705	1.98e-59	1	Jpt1
	Crem	1.45e-63	-0.343231	0.199	0.317	2.77e-59	1	Crem
	Stk24	5.73e-63	-0.254461	0.272	0.392	1.1e-58	1	Stk24
	Mpc1.1	2.31e-62	-0.256447	0.463	0.578	4.44e-58	1	Mpc1
	Zyx	2.74e-61	-0.372228	0.56	0.643	5.25e-57	1	Zyx
	Egr1	3.36e-61	0.395745	0.288	0.182	6.45e-57	1	Egr1
	Rpl39.1	1.04e-60	-0.283534	0.999	0.993	1.99e-56	1	Rpl39
	Ran	1.31e-60	-0.304607	0.563	0.651	2.52e-56	1	Ran
	Rps26.1	4.6e-60	-0.3045	0.996	0.991	8.81e-56	1	Rps26
	Psme1.1	8.32e-60	-0.283248	0.769	0.835	1.59e-55	1	Psme1
	Zc3h7a	1.11e-59	0.252508	0.907	0.862	2.13e-55	1	Zc3h7a
	Anxa6.1	1.32e-59	-0.357169	0.353	0.451	2.53e-55	1	Anxa6
	Ankrd44	7.05e-59	-0.28936	0.341	0.456	1.35e-54	1	Ankrd44
	Alcam.1	1.41e-57	0.297193	0.562	0.439	2.69e-53	1	Alcam
	Adam8.1	2.37e-56	-0.333852	0.232	0.342	4.54e-52	1	Adam8
	Traf1	3.22e-56	-0.396357	0.352	0.457	6.18e-52	1	Traf1
	Btg2	3.62e-56	-0.328942	0.563	0.664	6.94e-52	1	Btg2
	Fyn	4.09e-56	-0.28376	0.319	0.432	7.84e-52	1	Fyn
	Rpl36.1	5.31e-56	-0.26524	0.998	0.993	1.02e-51	1	Rpl36
	Gm48099	8.06e-56	0.272074	0.828	0.748	1.55e-51	1	Gm48099
	Fos	1.14e-55	0.460598	0.656	0.531	2.18e-51	1	Fos
	Zfp36l1.1	4.17e-55	0.277002	0.591	0.468	8e-51	1	Zfp36l1
	Banf1	5.11e-55	-0.252889	0.345	0.452	9.8e-51	1	Banf1
	Runx3.1	1.23e-53	-0.250326	0.223	0.338	2.37e-49	1	Runx3
	Prkar1a	1.81e-53	-0.279691	0.594	0.667	3.48e-49	1	Prkar1a
	Ifi47.1	1.95e-53	-0.442762	0.269	0.372	3.73e-49	1	Ifi47
	Prr13	2.21e-53	-0.274153	0.424	0.517	4.23e-49	1	Prr13
	Serbp1.1	3.06e-53	-0.26697	0.665	0.723	5.87e-49	1	Serbp1
	Rpl17.1	7.33e-53	-0.265334	0.99	0.988	1.4e-48	1	Rpl17
	Pfkp	7.74e-53	-0.253367	0.296	0.403	1.48e-48	1	Pfkp
	Rpl14.1	2e-52	-0.253619	0.953	0.948	3.84e-48	1	Rpl14
	Lmnb1	2.37e-51	-0.46961	0.295	0.397	4.55e-47	1	Lmnb1
	mt-Nd4l.1	4.1e-51	-0.320749	0.796	0.847	7.86e-47	1	mt-Nd4l
	Hmgb1.1	1.68e-50	-0.37822	0.785	0.819	3.21e-46	1	Hmgb1
	Rpl10a.1	1.44e-49	-0.319707	0.985	0.974	2.76e-45	1	Rpl10a
	Hcst.1	2.37e-49	-0.548207	0.351	0.422	4.55e-45	1	Hcst
	Myo1g	3e-49	-0.25238	0.274	0.378	5.76e-45	1	Myo1g
	Nr4a2.1	4.56e-49	-0.383275	0.249	0.348	8.74e-45	1	Nr4a2
	Rps24.1	3.91e-48	-0.322321	1	0.995	7.5e-44	1	Rps24
	Gpr183.1	2.34e-47	-0.364502	0.181	0.278	4.49e-43	1	Gpr183
	Ostf1	4.59e-47	-0.273189	0.71	0.754	8.79e-43	1	Ostf1
	Sla	1.43e-46	-0.308194	0.18	0.274	2.74e-42	1	Sla
	Dock2.1	1.51e-46	-0.385293	0.674	0.736	2.9e-42	1	Dock2
	Tagln2	1.28e-45	-0.381134	0.905	0.881	2.46e-41	1	Tagln2
	Arhgef1.1	1.96e-44	-0.261116	0.408	0.488	3.77e-40	1	Arhgef1
	Txn1	1.33e-41	-0.459112	0.848	0.847	2.56e-37	1	Txn1
	Ptma.1	1.2e-40	-0.266862	0.994	0.987	2.29e-36	1	Ptma
	Nr4a3.1	1.95e-40	-0.434478	0.18	0.265	3.73e-36	1	Nr4a3
	Gpr132.1	1.2e-39	-0.255138	0.447	0.533	2.29e-35	1	Gpr132
	Tut4.1	1.22e-39	-0.296312	0.314	0.396	2.34e-35	1	Tut4
	Tmem123	5.8e-39	-0.280004	0.284	0.371	1.11e-34	1	Tmem123
	Esd.1	4.09e-37	-0.324921	0.572	0.624	7.84e-33	1	Esd
	Mbnl1.1	7.55e-37	-0.313522	0.67	0.702	1.45e-32	1	Mbnl1
	Rpl13a.1	1.98e-36	-0.321836	0.92	0.914	3.79e-32	1	Rpl13a
	Jund.1	5.98e-35	0.259246	0.919	0.892	1.15e-30	1	Jund
	Ssh2.1	2.08e-34	-0.273033	0.254	0.334	4e-30	1	Ssh2
	Esyt2.1	7e-34	-0.260898	0.195	0.277	1.34e-29	1	Esyt2
	Dnajc15	3.39e-31	-0.254958	0.299	0.37	6.51e-27	1	Dnajc15
	Bcl2a1d	7.57e-31	-0.348892	0.238	0.313	1.45e-26	1	Bcl2a1d
	Slc16a3.1	2.07e-30	-0.373737	0.215	0.287	3.98e-26	1	Slc16a3
	Leprotl1.1	1.57e-29	-0.256064	0.371	0.429	3.02e-25	1	Leprotl1
	Nr4a1.1	2.17e-29	-0.421759	0.412	0.485	4.17e-25	1	Nr4a1
	S100a6	4.29e-29	-0.393796	0.972	0.901	8.22e-25	1	S100a6
	Il1b.1	1.59e-28	-1.14194	0.341	0.398	3.04e-24	1	Il1b
	Tubb4b.1	1.24e-27	-0.264898	0.323	0.39	2.39e-23	1	Tubb4b
	Scaf11.1	5.23e-27	-0.509199	0.364	0.417	1e-22	1	Scaf11
	Ndfip1.1	1.57e-25	-0.31738	0.7	0.716	3.01e-21	1	Ndfip1
	Tspo.1	6.7e-25	-0.259137	0.869	0.861	1.28e-20	1	Tspo
	Ppp1cc.1	1.66e-24	-0.326409	0.364	0.411	3.18e-20	1	Ppp1cc
	Msrb1.1	1.67e-24	-0.576267	0.395	0.438	3.21e-20	1	Msrb1
	H2-Q7.1	5.67e-23	-0.330335	0.54	0.564	1.09e-18	1	H2-Q7
	Saraf.1	1.04e-22	-0.288068	0.319	0.368	2e-18	1	Saraf
	Ubald2.1	3.27e-22	-0.312278	0.405	0.454	6.27e-18	1	Ubald2
	H2afv.1	4.31e-22	-0.269175	0.33	0.383	8.26e-18	1	H2afv
	Prkch.1	1.04e-21	-0.253481	0.215	0.271	1.99e-17	1	Prkch
	Cd37.1	6.03e-21	-0.338865	0.424	0.464	1.16e-16	1	Cd37
	Rgcc	9.26e-21	-0.430835	0.393	0.45	1.78e-16	1	Rgcc
	Rps20.1	2.85e-19	-0.291895	0.999	0.992	5.46e-15	1	Rps20
	Gm43305	7.43e-19	-0.276408	0.245	0.295	1.42e-14	1	Gm43305
	Isg15.1	5.8e-18	-0.475432	0.399	0.449	1.11e-13	1	Isg15
	S100a4	1.16e-17	-0.277902	0.904	0.834	2.23e-13	1	S100a4
	Hif1a.1	6.51e-17	-0.256045	0.451	0.485	1.25e-12	1	Hif1a
	Ifitm3.1	1.13e-15	-0.385896	0.832	0.632	2.17e-11	1	Ifitm3
	Hmgn2.1	1.07e-13	-0.315155	0.315	0.352	2.05e-09	1	Hmgn2
	Rpl12.1	4.19e-12	-0.268113	0.848	0.823	8.03e-08	1	Rpl12
	Smox.1	1.15e-11	-0.308923	0.304	0.329	2.2e-07	1	Smox
	Gm26917.1	2.92e-10	-0.343176	0.407	0.358	5.61e-06	1	Gm26917
	Acod1.1	1.78e-09	-0.306001	0.293	0.233	3.41e-05	1	Acod1
	H2afz.1	2.59e-09	-0.393194	0.961	0.93	4.98e-05	1	H2afz
	Samhd1.1	5.41e-08	-0.286241	0.733	0.71	0.00103827	1	Samhd1
	Gbp2.1	6.46e-08	-0.483107	0.387	0.402	0.00123911	1	Gbp2
	Bcl2a1b.1	1.36e-07	-0.270713	0.377	0.401	0.00260056	1	Bcl2a1b
	Crip1	8.78e-05	-0.322092	0.964	0.961	1	1	Crip1
	Prdx5.1	0.00170662	-0.322174	0.698	0.671	1	1	Prdx5
	AW112010.1	0.0052361	-0.460265	0.481	0.419	1	1	AW112010
	Chd2.1	0.00576269	-0.258591	0.385	0.383	1	1	Chd2
	Cxcl2.2	0	2.19543	0.713	0.272	0	2	Cxcl2
	Tppp3	0	1.83584	0.943	0.337	0	2	Tppp3
	Cxcl1	0	1.66311	0.378	0.06	0	2	Cxcl1
	Ecm1.2	0	1.58329	0.867	0.28	0	2	Ecm1
	Crip1.1	0	1.50563	1	0.955	0	2	Crip1
	Fxyd2.1	0	1.4958	0.439	0.108	0	2	Fxyd2
	Lgals3.1	0	1.36827	0.997	0.843	0	2	Lgals3
	Fn1.1	0	1.36415	0.499	0.155	0	2	Fn1
	S100a10	0	1.36105	0.999	0.909	0	2	S100a10
	Anxa2.1	0	1.34501	0.998	0.83	0	2	Anxa2
	S100a6.1	0	1.33666	1	0.899	0	2	S100a6
	Emp1.1	0	1.31835	0.962	0.471	0	2	Emp1
	Rgcc.1	0	1.2953	0.824	0.385	0	2	Rgcc
	Gpx1.1	0	1.27576	0.997	0.857	0	2	Gpx1
	Nupr1	0	1.27107	0.739	0.258	0	2	Nupr1
	Vim.1	0	1.27065	1	0.931	0	2	Vim
	Txn1.1	0	1.23136	0.983	0.828	0	2	Txn1
	Anxa1	0	1.16311	0.961	0.591	0	2	Anxa1
	Tnf.1	0	1.15716	0.687	0.294	0	2	Tnf
	Acod1.2	0	1.14179	0.554	0.196	0	2	Acod1
	Capg.1	0	1.10133	0.986	0.699	0	2	Capg
	Ccl2.1	0	1.09907	0.645	0.325	0	2	Ccl2
	Cd36.1	0	1.06132	0.535	0.154	0	2	Cd36
	Anxa5.2	0	1.05848	0.993	0.763	0	2	Anxa5
	S100a4.1	0	1.05592	0.998	0.822	0	2	S100a4
	Tnfsf9.1	0	1.04681	0.527	0.237	0	2	Tnfsf9
	Pmp22.1	0	1.04448	0.489	0.119	0	2	Pmp22
	Lmna.2	0	1.00538	0.998	0.738	0	2	Lmna
	Mdm2.2	0	1.00416	0.834	0.436	0	2	Mdm2
	Emp3	0	0.984796	0.997	0.882	0	2	Emp3
	Pltp.2	0	0.977145	0.895	0.441	0	2	Pltp
	Metrnl.1	0	0.968116	0.852	0.431	0	2	Metrnl
	Ckb.2	0	0.951393	0.769	0.416	0	2	Ckb
	Ctss.2	0	0.948721	0.997	0.802	0	2	Ctss
	Ahnak.2	0	0.916087	0.996	0.858	0	2	Ahnak
	Ier3.2	0	0.906692	0.859	0.529	0	2	Ier3
	Sh3bp5.1	0	0.859499	0.753	0.287	0	2	Sh3bp5
	Vat1.1	0	0.853696	0.712	0.239	0	2	Vat1
	Cstb.2	0	0.852789	0.973	0.703	0	2	Cstb
	Trem2.2	0	0.844117	0.657	0.217	0	2	Trem2
	Plec.2	0	0.837714	0.907	0.596	0	2	Plec
	Sqstm1.1	0	0.830323	0.971	0.836	0	2	Sqstm1
	Nfkbia.1	0	0.827708	0.96	0.803	0	2	Nfkbia
	Tnfaip2.1	0	0.827467	0.779	0.368	0	2	Tnfaip2
	Nfkbiz.2	0	0.823011	0.805	0.479	0	2	Nfkbiz
	Cd44.1	0	0.81859	0.993	0.861	0	2	Cd44
	Sdc4.1	0	0.794241	0.722	0.368	0	2	Sdc4
	Itga5.1	0	0.793782	0.822	0.356	0	2	Itga5
	Psd3.2	0	0.790481	0.63	0.195	0	2	Psd3
	Pdpn	0	0.774897	0.362	0.06	0	2	Pdpn
	Lrp1.2	0	0.771031	0.846	0.422	0	2	Lrp1
	Pdlim1.1	0	0.762748	0.697	0.283	0	2	Pdlim1
	Tmem43	0	0.755539	0.638	0.217	0	2	Tmem43
	Tagln2.1	0	0.736369	0.991	0.869	0	2	Tagln2
	Tgfbi.2	0	0.735674	0.936	0.605	0	2	Tgfbi
	Kcnn4	0	0.717991	0.653	0.261	0	2	Kcnn4
	Ltc4s	0	0.714006	0.323	0.065	0	2	Ltc4s
	Cd14.2	0	0.709064	0.9	0.525	0	2	Cd14
	Myadm	0	0.706473	0.777	0.412	0	2	Myadm
	Tspo.2	0	0.705386	0.979	0.845	0	2	Tspo
	Ncf1	0	0.700319	0.728	0.322	0	2	Ncf1
	C3ar1.1	0	0.697248	0.792	0.324	0	2	C3ar1
	Mtmr10.1	0	0.69389	0.58	0.177	0	2	Mtmr10
	Klf4.2	0	0.683549	0.747	0.407	0	2	Klf4
	Lair1.2	0	0.683417	0.641	0.232	0	2	Lair1
	Zeb2.2	0	0.681836	0.952	0.662	0	2	Zeb2
	Cyb5r3	0	0.678463	0.643	0.256	0	2	Cyb5r3
	Rnh1.1	0	0.677673	0.921	0.62	0	2	Rnh1
	Plp2.2	0	0.672966	0.78	0.434	0	2	Plp2
	Esd.2	0	0.672025	0.819	0.586	0	2	Esd
	Flrt3	0	0.663467	0.389	0.124	0	2	Flrt3
	Aprt.1	0	0.662446	0.856	0.562	0	2	Aprt
	Klf6.2	0	0.662436	0.958	0.697	0	2	Klf6
	Rhob.1	0	0.661122	0.59	0.268	0	2	Rhob
	Tmbim1.1	0	0.660595	0.66	0.235	0	2	Tmbim1
	Card19.1	0	0.656802	0.928	0.591	0	2	Card19
	Slco3a1	0	0.655136	0.546	0.244	0	2	Slco3a1
	Nfic.1	0	0.648827	0.557	0.219	0	2	Nfic
	Gas7.1	0	0.646792	0.749	0.321	0	2	Gas7
	Capn2.1	0	0.645386	0.775	0.403	0	2	Capn2
	Dstn.1	0	0.640766	0.747	0.332	0	2	Dstn
	Ftl1.2	0	0.638082	1	0.987	0	2	Ftl1
	Alox5ap.2	0	0.634023	0.985	0.686	0	2	Alox5ap
	Morrbid.1	0	0.629156	0.584	0.245	0	2	Morrbid
	App.2	0	0.610431	0.887	0.546	0	2	App
	Trim47	0	0.610029	0.504	0.124	0	2	Trim47
	Crip2	0	0.610019	0.5	0.163	0	2	Crip2
	Airn	0	0.6096	0.347	0.088	0	2	Airn
	Avpi1	0	0.605876	0.59	0.261	0	2	Avpi1
	Mgst3	0	0.594461	0.527	0.168	0	2	Mgst3
	Anxa4.2	0	0.586497	0.728	0.33	0	2	Anxa4
	Myof.1	0	0.58489	0.631	0.247	0	2	Myof
	Adgre5	0	0.584425	0.879	0.638	0	2	Adgre5
	Tnip3	0	0.581264	0.567	0.232	0	2	Tnip3
	Mcl1.2	0	0.580323	0.993	0.913	0	2	Mcl1
	Ankrd28.1	0	0.580085	0.523	0.204	0	2	Ankrd28
	Aopep	0	0.579657	0.677	0.349	0	2	Aopep
	Dpep2	0	0.572973	0.534	0.19	0	2	Dpep2
	Clic4.2	0	0.571155	0.853	0.553	0	2	Clic4
	Rtn4.1	0	0.569983	0.913	0.655	0	2	Rtn4
	Anxa7	0	0.567068	0.662	0.28	0	2	Anxa7
	Mef2a.1	0	0.566427	0.753	0.436	0	2	Mef2a
	Cyfip1.1	0	0.565226	0.741	0.39	0	2	Cyfip1
	Atp2b4	0	0.563478	0.544	0.223	0	2	Atp2b4
	Rhoc	0	0.561131	0.318	0.082	0	2	Rhoc
	Hspa1b.1	0	0.557357	0.624	0.282	0	2	Hspa1b
	C5ar1.1	0	0.55636	0.646	0.265	0	2	C5ar1
	Ndrg1	0	0.553564	0.553	0.24	0	2	Ndrg1
	Tuba1c.1	0	0.550734	0.819	0.532	0	2	Tuba1c
	Sgms1.1	0	0.546905	0.626	0.298	0	2	Sgms1
	Rbpj.1	0	0.546737	0.832	0.518	0	2	Rbpj
	Cdc42ep4.1	0	0.539872	0.516	0.177	0	2	Cdc42ep4
	Plaur.1	0	0.53719	0.909	0.576	0	2	Plaur
	St3gal1.1	0	0.528854	0.724	0.393	0	2	St3gal1
	Mtss1.2	0	0.528528	0.616	0.268	0	2	Mtss1
	Eno1	0	0.527244	0.712	0.413	0	2	Eno1
	Lrrfip2	0	0.520638	0.678	0.352	0	2	Lrrfip2
	Baiap2	0	0.519831	0.512	0.204	0	2	Baiap2
	Cpd.1	0	0.516959	0.517	0.182	0	2	Cpd
	Hspa1a.1	0	0.514142	0.654	0.285	0	2	Hspa1a
	S100a1.1	0	0.512504	0.551	0.213	0	2	S100a1
	Pik3r5.1	0	0.512228	0.702	0.382	0	2	Pik3r5
	Ahnak2	0	0.511974	0.397	0.087	0	2	Ahnak2
	Eps8.1	0	0.509557	0.687	0.333	0	2	Eps8
	F11r	0	0.491819	0.331	0.063	0	2	F11r
	Gm14636	0	0.491414	0.325	0.068	0	2	Gm14636
	Gsn	0	0.49099	0.749	0.418	0	2	Gsn
	Mpp1.2	0	0.486146	0.602	0.29	0	2	Mpp1
	Stxbp6.1	0	0.486065	0.504	0.197	0	2	Stxbp6
	Mitf.1	0	0.476433	0.512	0.197	0	2	Mitf
	Serpinb8.1	0	0.468913	0.503	0.183	0	2	Serpinb8
	4930430E12Rik.1	0	0.46889	0.366	0.104	0	2	4930430E12Rik
	Pdlim7	0	0.462359	0.384	0.091	0	2	Pdlim7
	Alox5	0	0.459915	0.355	0.098	0	2	Alox5
	Spryd7	0	0.455383	0.444	0.153	0	2	Spryd7
	Bst1	0	0.451343	0.438	0.147	0	2	Bst1
	Arhgap10.1	0	0.448611	0.53	0.227	0	2	Arhgap10
	Adam15.1	0	0.434799	0.519	0.206	0	2	Adam15
	Pdlim4.1	0	0.432379	0.448	0.155	0	2	Pdlim4
	Cav2	0	0.422078	0.357	0.08	0	2	Cav2
	Dnase1l1.1	0	0.421987	0.557	0.252	0	2	Dnase1l1
	Sgms2.1	0	0.416116	0.446	0.167	0	2	Sgms2
	Mamdc2	0	0.415546	0.285	0.047	0	2	Mamdc2
	Rai14	0	0.403911	0.293	0.051	0	2	Rai14
	Cd109	0	0.403374	0.29	0.045	0	2	Cd109
	Tmem37	0	0.399859	0.324	0.084	0	2	Tmem37
	Spink2	0	0.372725	0.263	0.04	0	2	Spink2
	Rps29.1	0	-0.504526	1	0.998	0	2	Rps29
	Fau.1	0	-0.572541	1	0.999	0	2	Fau
	Rps16.1	0	-0.66119	0.998	0.994	0	2	Rps16
	Rps9	0	-0.666972	0.997	0.997	0	2	Rps9
	Rps21.1	0	-0.670789	0.99	0.991	0	2	Rps21
	Arhgdib.1	0	-0.695684	0.816	0.921	0	2	Arhgdib
	Limd2.2	0	-0.866832	0.094	0.451	0	2	Limd2
	Rps27.2	0	-0.887406	0.998	0.997	0	2	Rps27
	Cytip.2	0	-1.05792	0.277	0.633	0	2	Cytip
	Vps37b.2	0	-1.0626	0.129	0.446	0	2	Vps37b
	Rac2.2	0	-1.21936	0.388	0.707	0	2	Rac2
	Cd52.1	0	-1.44764	0.731	0.935	0	2	Cd52
	Arhgap15	2.87e-306	-0.807145	0.268	0.582	5.5e-302	2	Arhgap15
	Mcub.1	1.98e-303	0.439448	0.632	0.316	3.8e-299	2	Mcub
	Ctsb.2	2.19e-303	0.527875	0.988	0.765	4.19e-299	2	Ctsb
	Rpl18a.2	2.1e-302	-0.693934	0.997	0.995	4.03e-298	2	Rpl18a
	Cd63.2	1.76e-301	0.60341	0.607	0.284	3.37e-297	2	Cd63
	Cast	2.88e-300	0.506524	0.702	0.408	5.53e-296	2	Cast
	Myl12b.1	8.96e-300	-0.696614	0.649	0.832	1.72e-295	2	Myl12b
	Stom	3.21e-296	0.364979	0.401	0.149	6.15e-292	2	Stom
	Itgam.1	5.73e-294	0.529052	0.711	0.39	1.1e-289	2	Itgam
	Rpsa.2	2.13e-293	-0.79042	0.996	0.991	4.08e-289	2	Rpsa
	Slc7a8.2	2.24e-293	0.472823	0.516	0.226	4.29e-289	2	Slc7a8
	Pepd.1	1.5e-292	0.444408	0.631	0.319	2.88e-288	2	Pepd
	C1qb.2	4.54e-292	0.61296	0.741	0.393	8.72e-288	2	C1qb
	Fam129b.2	5e-292	0.46014	0.773	0.437	9.59e-288	2	Fam129b
	Ccdc71l.1	8.31e-292	0.464625	0.489	0.216	1.59e-287	2	Ccdc71l
	Rnase4.1	1.74e-290	0.429063	0.451	0.179	3.34e-286	2	Rnase4
	Tubb6.1	1.79e-289	0.452686	0.595	0.293	3.42e-285	2	Tubb6
	Atp6v0b.1	5.61e-288	0.461524	0.939	0.738	1.08e-283	2	Atp6v0b
	Rps13.2	1.22e-287	-0.572982	0.997	0.994	2.34e-283	2	Rps13
	Rps11.2	1.25e-287	-0.65228	0.998	0.993	2.4e-283	2	Rps11
	Glul.2	5.36e-287	0.594171	0.585	0.299	1.03e-282	2	Glul
	Rps24.2	7.67e-287	-0.610927	0.999	0.996	1.47e-282	2	Rps24
	AA467197	1.29e-286	0.692961	0.308	0.097	2.47e-282	2	AA467197
	Rps15a.2	1.75e-285	-0.725017	0.996	0.991	3.36e-281	2	Rps15a
	Marveld1	2.61e-285	0.346624	0.3	0.091	5e-281	2	Marveld1
	Plxnb2.1	5.45e-285	0.400572	0.546	0.252	1.05e-280	2	Plxnb2
	Bri3.2	1.04e-284	0.465403	0.954	0.74	2e-280	2	Bri3
	Slc35e4	1.2e-283	0.320932	0.334	0.11	2.3e-279	2	Slc35e4
	Ptpre.1	1.93e-283	0.56305	0.686	0.394	3.71e-279	2	Ptpre
	Adgrg6	2.94e-283	0.309935	0.289	0.085	5.64e-279	2	Adgrg6
	Cdkn1a.2	5.13e-283	0.597403	0.926	0.674	9.84e-279	2	Cdkn1a
	Rpl34	9.87e-283	-0.463139	0.999	0.995	1.89e-278	2	Rpl34
	Stx3	1.43e-282	0.371848	0.44	0.177	2.75e-278	2	Stx3
	Hopx.1	1.76e-277	0.476641	0.65	0.342	3.37e-273	2	Hopx
	Nme2.1	2.16e-277	0.452611	0.988	0.921	4.15e-273	2	Nme2
	Slc44a1	1.11e-276	0.359362	0.355	0.125	2.12e-272	2	Slc44a1
	P2ry10b	2.66e-275	0.318972	0.379	0.138	5.11e-271	2	P2ry10b
	Coro1a.1	3.02e-275	-0.677466	0.833	0.927	5.8e-271	2	Coro1a
	Rpl39.2	4.51e-273	-0.552566	0.998	0.993	8.65e-269	2	Rpl39
	Calm1.1	4.51e-273	0.424837	0.999	0.984	8.65e-269	2	Calm1
	Rps7.2	1.4e-271	-0.641586	0.993	0.989	2.68e-267	2	Rps7
	Grn.1	2.21e-271	0.439258	0.943	0.633	4.25e-267	2	Grn
	Pid1.2	2.63e-271	0.542683	0.79	0.476	5.04e-267	2	Pid1
	Cdc42bpb	3.8e-270	0.317874	0.365	0.133	7.29e-266	2	Cdc42bpb
	Slc2a6	2.08e-268	0.401003	0.441	0.184	3.98e-264	2	Slc2a6
	Cnn2.2	4e-268	-0.783549	0.188	0.475	7.67e-264	2	Cnn2
	Piezo1.1	2.74e-267	0.451826	0.679	0.37	5.25e-263	2	Piezo1
	Rps10.2	3.94e-267	-0.542658	0.998	0.994	7.55e-263	2	Rps10
	Camkk2	2.74e-265	0.429172	0.563	0.279	5.25e-261	2	Camkk2
	Iqgap1.1	4.01e-264	0.470867	0.965	0.876	7.69e-260	2	Iqgap1
	Hsd3b7	1.71e-263	0.313481	0.307	0.102	3.28e-259	2	Hsd3b7
	Ets1.2	6.07e-263	-0.931447	0.012	0.282	1.16e-258	2	Ets1
	Cflar.2	8.8e-263	0.542661	0.749	0.472	1.69e-258	2	Cflar
	Sh3tc1	9.67e-261	0.273541	0.265	0.078	1.85e-256	2	Sh3tc1
	C1qc.2	1.2e-260	0.561914	0.686	0.347	2.29e-256	2	C1qc
	Creb5.1	1.83e-259	0.384964	0.513	0.232	3.52e-255	2	Creb5
	Tubb2a.1	4.62e-259	0.440234	0.51	0.24	8.86e-255	2	Tubb2a
	Mir142hg.1	5.31e-259	-0.726532	0.291	0.569	1.02e-254	2	Mir142hg
	Rab31.1	2.66e-258	0.38767	0.646	0.332	5.1e-254	2	Rab31
	Lilr4b.2	4.56e-258	0.464405	0.866	0.546	8.75e-254	2	Lilr4b
	Cdk14.1	1.49e-257	0.442655	0.56	0.276	2.86e-253	2	Cdk14
	Clec4e.1	1.14e-255	0.568717	0.64	0.327	2.18e-251	2	Clec4e
	Tns1.1	2.28e-255	0.386796	0.327	0.111	4.38e-251	2	Tns1
	Cebpa.1	2.04e-254	0.381255	0.415	0.168	3.91e-250	2	Cebpa
	Rpl30.1	1.1e-253	-0.507394	0.998	0.995	2.1e-249	2	Rpl30
	Dtnbp1.1	1.21e-252	0.410185	0.668	0.375	2.31e-248	2	Dtnbp1
	Ctsl.1	2.47e-252	0.458493	0.608	0.307	4.73e-248	2	Ctsl
	Plau.1	4.41e-252	0.513485	0.434	0.182	8.46e-248	2	Plau
	Cnih4	6.51e-252	0.430066	0.728	0.447	1.25e-247	2	Cnih4
	Galnt7	2.12e-251	0.384072	0.437	0.19	4.06e-247	2	Galnt7
	Ptprcap.2	1.04e-250	-0.830596	0.004	0.262	1.99e-246	2	Ptprcap
	Errfi1	5.85e-250	0.678928	0.483	0.231	1.12e-245	2	Errfi1
	Rpl21.2	1.52e-249	-0.651011	0.994	0.99	2.92e-245	2	Rpl21
	Clec4d.1	3.83e-249	0.359195	0.554	0.261	7.34e-245	2	Clec4d
	Arl8a.1	7.44e-249	0.410607	0.653	0.368	1.43e-244	2	Arl8a
	Ctsz.2	1.98e-248	0.463956	0.937	0.693	3.8e-244	2	Ctsz
	Stk17b.2	3.48e-246	-0.827754	0.335	0.583	6.67e-242	2	Stk17b
	Tlr2.2	3.72e-246	0.533108	0.634	0.341	7.14e-242	2	Tlr2
	Rpl37a.1	4.97e-246	-0.478076	0.999	0.998	9.53e-242	2	Rpl37a
	Slc16a10.1	8.42e-246	0.422404	0.462	0.207	1.61e-241	2	Slc16a10
	Flna.1	9.5e-245	0.514252	0.874	0.677	1.82e-240	2	Flna
	Nav1.1	1.72e-242	0.368542	0.538	0.26	3.29e-238	2	Nav1
	Lcp1	7.62e-241	-0.60502	0.688	0.876	1.46e-236	2	Lcp1
	Socs3.2	1.33e-240	0.523455	0.786	0.503	2.56e-236	2	Socs3
	Sdc3.1	4.12e-240	0.414972	0.726	0.408	7.9e-236	2	Sdc3
	Nme1	2.43e-239	0.414422	0.824	0.576	4.67e-235	2	Nme1
	Csf1r.2	6.77e-239	0.412505	0.816	0.483	1.3e-234	2	Csf1r
	Rpl13a.2	8e-239	-0.662546	0.857	0.923	1.53e-234	2	Rpl13a
	Rps3a1.2	1.34e-238	-0.581794	0.998	0.994	2.57e-234	2	Rps3a1
	Ccl7.2	1.56e-238	0.719193	0.495	0.227	2.99e-234	2	Ccl7
	Vcl	7.37e-238	0.341686	0.401	0.167	1.41e-233	2	Vcl
	Rgl1.2	1.32e-237	0.365265	0.644	0.329	2.54e-233	2	Rgl1
	Sept1.2	2.05e-237	-0.7279	0.009	0.258	3.94e-233	2	2024-09-01
	Ltb4r1.1	2.21e-237	0.437046	0.393	0.165	4.23e-233	2	Ltb4r1
	B4galt1.1	3.52e-237	0.480969	0.632	0.364	6.75e-233	2	B4galt1
	Zmiz1.1	9.69e-237	0.400686	0.651	0.366	1.86e-232	2	Zmiz1
	Bhlhe40.1	3.78e-236	0.4653	0.624	0.335	7.25e-232	2	Bhlhe40
	Plk2	1.91e-235	0.533736	0.312	0.112	3.67e-231	2	Plk2
	Atp6v1b2.2	2.23e-233	0.461647	0.733	0.459	4.28e-229	2	Atp6v1b2
	Atp6v1g1.1	2.28e-233	0.424226	0.898	0.709	4.37e-229	2	Atp6v1g1
	Rpl28.1	1.17e-232	-0.50398	0.997	0.99	2.24e-228	2	Rpl28
	Rasgef1b.2	1.74e-232	0.485645	0.521	0.258	3.33e-228	2	Rasgef1b
	Uba52.2	4.39e-231	-0.646015	0.925	0.96	8.41e-227	2	Uba52
	Rpl27a	6.02e-231	-0.453145	0.999	0.995	1.16e-226	2	Rpl27a
	Gbp2.2	2.98e-230	0.974815	0.606	0.37	5.71e-226	2	Gbp2
	Ly6e.1	1.23e-229	-0.714802	0.821	0.913	2.36e-225	2	Ly6e
	Mbnl1.2	4.75e-229	-0.659235	0.522	0.723	9.11e-225	2	Mbnl1
	Lilrb4a.1	8.17e-229	0.378705	0.915	0.602	1.57e-224	2	Lilrb4a
	2024-09-08	1.08e-228	0.266906	0.303	0.106	2.06e-224	2	2024-09-08
	Psmd8	1.19e-228	0.466152	0.811	0.599	2.27e-224	2	Psmd8
	Pkm.2	1.47e-228	0.469524	0.945	0.82	2.82e-224	2	Pkm
	Tuba1a.2	3.41e-228	0.585752	0.648	0.384	6.54e-224	2	Tuba1a
	Ptpn18.1	8.26e-228	-0.558438	0.67	0.856	1.58e-223	2	Ptpn18
	Rpl35a	7.51e-227	-0.411273	0.999	0.997	1.44e-222	2	Rpl35a
	Glud1	1.1e-226	0.443756	0.874	0.685	2.1e-222	2	Glud1
	Fth1.2	2.18e-226	0.374369	1	0.998	4.18e-222	2	Fth1
	Phldb1	2.75e-225	0.285908	0.293	0.101	5.27e-221	2	Phldb1
	Tnfsf12.1	2.97e-225	0.337543	0.496	0.235	5.7e-221	2	Tnfsf12
	Zfand2a.1	5.49e-225	0.372413	0.449	0.205	1.05e-220	2	Zfand2a
	Fkbp1a	7.98e-224	0.425061	0.782	0.535	1.53e-219	2	Fkbp1a
	Slc41a2	2.94e-222	0.253069	0.274	0.09	5.63e-218	2	Slc41a2
	Plin2.2	5.28e-222	0.419651	0.704	0.407	1.01e-217	2	Plin2
	Slfn2.2	4.99e-221	0.523882	0.924	0.802	9.57e-217	2	Slfn2
	Slc6a6.1	1.63e-220	0.423927	0.8	0.537	3.12e-216	2	Slc6a6
	Nrp2.1	1.03e-219	0.343219	0.408	0.174	1.98e-215	2	Nrp2
	Sash1.1	1.24e-219	0.364242	0.448	0.202	2.38e-215	2	Sash1
	Pnp.1	1.88e-218	0.412633	0.803	0.533	3.61e-214	2	Pnp
	Dpysl2	2.65e-218	0.366561	0.51	0.26	5.08e-214	2	Dpysl2
	Nlrp3.2	3.8e-217	0.502579	0.531	0.273	7.28e-213	2	Nlrp3
	Icam1.1	8.83e-217	0.689287	0.633	0.391	1.69e-212	2	Icam1
	Mvp.1	4.98e-214	0.368907	0.567	0.308	9.55e-210	2	Mvp
	Ano6.1	5.49e-214	0.36744	0.522	0.268	1.05e-209	2	Ano6
	Cebpb.1	9.01e-214	0.390229	0.958	0.732	1.73e-209	2	Cebpb
	Casp4.2	3.63e-212	0.370734	0.624	0.345	6.97e-208	2	Casp4
	Atp2b1.1	4.6e-211	0.409334	0.952	0.791	8.82e-207	2	Atp2b1
	Rps27a.1	2.04e-210	-0.420134	0.999	0.997	3.91e-206	2	Rps27a
	Rapgef2.2	3.58e-210	0.487491	0.593	0.337	6.87e-206	2	Rapgef2
	Rpl18.1	7.43e-209	-0.467965	0.998	0.992	1.42e-204	2	Rpl18
	Hk2	1.64e-208	0.408781	0.515	0.264	3.14e-204	2	Hk2
	Itgb2.1	1.22e-206	0.509349	0.834	0.658	2.33e-202	2	Itgb2
	Dusp3.2	3.26e-206	0.352363	0.582	0.317	6.26e-202	2	Dusp3
	Map7d1.1	1.5e-205	0.359576	0.634	0.366	2.88e-201	2	Map7d1
	Cyba.1	1.65e-205	0.392732	0.997	0.962	3.16e-201	2	Cyba
	Rhoa.1	3.11e-205	0.357439	0.978	0.931	5.96e-201	2	Rhoa
	Fam214b.1	3.47e-205	0.284932	0.381	0.163	6.66e-201	2	Fam214b
	Timp2.2	1.89e-204	0.561355	0.556	0.305	3.62e-200	2	Timp2
	Ppp1r14b	5.17e-204	0.389419	0.629	0.375	9.92e-200	2	Ppp1r14b
	Psmd7	6.59e-204	0.371235	0.566	0.32	1.26e-199	2	Psmd7
	Abl2.1	1.17e-202	0.35143	0.531	0.273	2.25e-198	2	Abl2
	Rps23	2.16e-201	-0.376583	0.999	0.994	4.15e-197	2	Rps23
	Rras	3.46e-201	0.311792	0.41	0.189	6.64e-197	2	Rras
	Diaph1.1	9.9e-201	0.402948	0.826	0.612	1.9e-196	2	Diaph1
	Rpl17.2	1.03e-200	-0.476213	0.988	0.989	1.97e-196	2	Rpl17
	Cd9.2	2.67e-200	0.896643	0.501	0.281	5.11e-196	2	Cd9
	Rps4x.2	2.37e-199	-0.54621	0.996	0.991	4.55e-195	2	Rps4x
	Tnfrsf11a.1	3.02e-199	0.316331	0.414	0.188	5.78e-195	2	Tnfrsf11a
	Rpl11.1	1.89e-197	-0.437187	0.999	0.994	3.62e-193	2	Rpl11
	Rpl36.2	2.43e-197	-0.462257	0.999	0.993	4.66e-193	2	Rpl36
	Crem.1	8.15e-197	-0.595663	0.091	0.329	1.56e-192	2	Crem
	Lamp1.2	1.05e-196	0.366008	0.926	0.678	2.01e-192	2	Lamp1
	Coro1c	2.03e-196	0.352466	0.571	0.324	3.9e-192	2	Coro1c
	C1qa.2	5.22e-196	0.403795	0.627	0.332	1e-191	2	C1qa
	Ckap4	1.57e-195	0.280542	0.327	0.132	3.02e-191	2	Ckap4
	Rnf19b.1	6.03e-195	0.371801	0.609	0.35	1.16e-190	2	Rnf19b
	Eef1b2.2	7.82e-194	-0.554019	0.815	0.889	1.5e-189	2	Eef1b2
	Lgals1.1	1.77e-193	0.329804	0.988	0.86	3.39e-189	2	Lgals1
	Rplp0.1	6.57e-193	-0.625919	0.997	0.993	1.26e-188	2	Rplp0
	Rpl23.1	2.14e-192	-0.407588	1	0.996	4.1e-188	2	Rpl23
	Lacc1.1	6.42e-191	0.320887	0.434	0.207	1.23e-186	2	Lacc1
	Slc28a2	8.87e-190	0.483306	0.362	0.166	1.7e-185	2	Slc28a2
	Psmd1	7.84e-189	0.361217	0.534	0.3	1.5e-184	2	Psmd1
	Vcp	2.92e-187	0.390175	0.769	0.557	5.6e-183	2	Vcp
	Pgd	1.6e-186	0.31486	0.455	0.229	3.08e-182	2	Pgd
	Mtdh	4.41e-186	0.385864	0.722	0.494	8.45e-182	2	Mtdh
	Ehd1.1	6.95e-186	0.38426	0.714	0.46	1.33e-181	2	Ehd1
	Rpl19.1	8.48e-186	-0.424905	0.999	0.995	1.63e-181	2	Rpl19
	Fam107b.2	2.19e-185	-0.704906	0.24	0.467	4.2e-181	2	Fam107b
	2024-09-11	4.19e-185	0.339811	0.536	0.296	8.03e-181	2	2024-09-11
	Rps19.2	5.45e-185	-0.562827	0.993	0.986	1.04e-180	2	Rps19
	Snx10.1	4.3e-184	0.323685	0.504	0.267	8.24e-180	2	Snx10
	Id3.2	6.91e-184	0.611955	0.51	0.273	1.33e-179	2	Id3
	Rpl38	4.39e-183	-0.362116	1	0.996	8.41e-179	2	Rpl38
	Gm43305.1	4.72e-183	-0.556044	0.087	0.317	9.05e-179	2	Gm43305
	Abcg1.1	7.25e-183	0.42975	0.577	0.34	1.39e-178	2	Abcg1
	Sdcbp.2	1.28e-182	0.342454	0.943	0.795	2.45e-178	2	Sdcbp
	Epsti1	9.96e-182	-0.5669	0.231	0.467	1.91e-177	2	Epsti1
	Tle5.2	1.61e-181	-0.599137	0.399	0.601	3.1e-177	2	Tle5
	Hmox1.2	5.83e-181	0.39245	0.532	0.284	1.12e-176	2	Hmox1
	Fam102b.1	2.02e-179	0.342168	0.502	0.267	3.87e-175	2	Fam102b
	Btg2.1	2.06e-178	-0.682783	0.466	0.676	3.94e-174	2	Btg2
[truncated: 19,359 more rows]

## Sheet: Figure 5
										Z score Key
										Z score value	meaning
										greater than or equal to 2	predicted activation
										less than or equal to -2	predicted inhibition
										NaN	no Z score available
A		p_val	avg_log2FC	pct.1	pct.2	p_val_adj	cluster	gene	E and F					G						H
	Ms4a7	0	2.29418	0.842	0.352	0	0	Ms4a7		Ingenuity Canonical Pathways	-log(B-H p-value)	Ratio	z-score		Ingenuity Canonical Pathways	-log(B-H p-value)	Ratio	z-score		Dump	Ly6c	F4/80+		WT	KO		WT	KO
	C1qa	0	1.70694	0.946	0.537	0	0	C1qa		Role of PKR in Interferon Induction and Antiviral Response	4.65	0.0809	-0.302		Phagosome Formation	2.17	0.0169	1.897		1	1.08	1		7.41	1.08		1	1
	C1qc	0	1.53303	0.957	0.578	0	0	C1qc		IL-10 Signaling	4.39	0.0714	-0.302		Macrophage Alternative Activation Signaling Pathway	2.75	0.0365	1.89		3.89	192.19	1		0.44	192.19		1	1
	C1qb	0	1.63374	0.972	0.634	0	0	C1qb		NRF2-mediated Oxidative Stress Response	4.37	0.0549	1		Parkinson's Signaling Pathway	3.37	0.0316	1.89		3.17	4.38	1		0.44	4.38		89.54	1
	Mrc1	0	0.921698	0.77	0.439	0	0	Mrc1		Interleukin-4 and Interleukin-13 signaling	4.03	0.0818	0.333		Role of Osteoclasts in Rheumatoid Arthritis Signaling Pathway	2.8	0.0283	1.633		1	8.83	9.71		3.79	8.83		1	9.71
	Trem2	0	1.12514	0.748	0.432	0	0	Trem2		Protein Ubiquitination Pathway	3.92	0.0476	3.606		Molecular Mechanisms of Cancer	2	0.015	1.387		1	24.36	1		0.44	24.36		1	1
	Clec12a	0	1.07644	0.889	0.602	0	0	Clec12a		Immunogenic Cell Death Signaling Pathway	3.92	0.0889	2.828		Natural Killer Cell Signaling	1.55	0.0245	1.342		1	13.26	19.41		0.54	13.26		17.22	19.41
	Adgre1	0	1.21157	0.878	0.595	0	0	Adgre1		Unfolded protein response	3.92	0.0889	2.236		BBSome Signaling Pathway	0.586	0.0101	1.342		1	79.83	20.07		0.44	79.83		1	20.07
	Apoe	0	1.81651	0.839	0.58	0	0	Apoe		Cellular response to heat stress	3.73	0.0825	2.828		Lung Ionic Balance Signaling Pathway	0.531	0.00951	1.342						3.44
	Aif1	0	1.02703	0.969	0.734	0	0	Aif1		HSP90 chaperone cycle for steroid hormone receptors in the presence of ligand	3.25	0.109	2.449		PD-1, PD-L1 cancer immunotherapy pathway	2.35	0.0439	1.342
	Cd300c2	0	0.987456	0.934	0.702	0	0	Cd300c2		p38 MAPK Signaling	3.17	0.0667	2.121		S100 Family Signaling Pathway	2.25	0.0165	1.265
	Selenop	0	0.914909	0.963	0.739	0	0	Selenop		HIF1α Signaling	3.03	0.0478	0		IL-10 Signaling	3.93	0.0516	1.134
	Pltp	0	1.00587	0.98	0.769	0	0	Pltp		Interferon alpha/beta signaling	2.73	0.0845	1.633		Mitochondrial Dysfunction	2.17	0.0232	1.134
	Ly86	0	0.849333	0.969	0.855	0	0	Ly86		Acute Phase Response Signaling	2.73	0.0486	0.707		Hepatitis B Chronic Liver Pathogenesis Signaling Pathway	2.77	0.0372	1.134
	Lgmn	0	1.12551	0.995	0.891	0	0	Lgmn		PPAR Signaling	2.7	0.0654	-1.89		Synaptogenesis Signaling Pathway	2.34	0.0252	1.134
	Ptpn18	0	0.76225	0.992	0.904	0	0	Ptpn18		Macrophage Alternative Activation Signaling Pathway	2.7	0.0474	0.333		NAD Signaling Pathway	1.41	0.0267	1
	Grn	0	0.817657	0.997	0.963	0	0	Grn		ID1 Signaling Pathway	2.54	0.0448	0.333		IL-13 Signaling Pathway	1.58	0.032	1
	S100a11	0	-0.965911	0.967	0.991	0	0	S100a11		Neutrophil degranulation	2.5	0.0294	1.604		Role of Chondrocytes in Rheumatoid Arthritis Signaling Pathway	1.45	0.0278	1
	Ctsb	0	0.73081	0.998	0.982	0	0	Ctsb		Th1 Pathway	2.47	0.0574	1.89		IL-33 Signaling Pathway	1.11	0.0204	1
	Itm2b	0	0.943171	1	0.998	0	0	Itm2b		BAG2 Signaling Pathway	2.47	0.0706	1.342		Myelination Signaling Pathway	0.976	0.0152	1
	Rps29	0	0.546402	1	1	0	0	Rps29		Cachexia Signaling Pathway	2.47	0.0326	2.887		Factors involved in megakaryocyte development and platelet production	1.94	0.043	1
	Unc93b1	4.56111386761416e-282	0.702333	0.979	0.912	8.45539288778314e-278	0	Unc93b1		Crosstalk between Dendritic Cells and Natural Killer Cells	2.34	0.0659	1		LXR/RXR Activation	1.54	0.0305	1
	Cd300ld3	1.93436486856389e-277	1.74098	0.403	0.156	3.58592559334373e-273	0	Cd300ld3		Interferon gamma signaling	2.28	0.0638	1.633		Fcγ Receptor-mediated Phagocytosis in Macrophages and Monocytes	1.94	0.043	1
	Psap	1.96462088929819e-271	0.494551	1	0.997	3.64201420458099e-267	0	Psap		DHCR24 Signaling Pathway	2.25	0.0511	-0.378		Reelin Signaling in Neurons	1.48	0.0286	1
	Snx24	1.2268646645065e-269	1.42642	0.535	0.271	2.27436171506216e-265	0	Snx24		NOD1/2 Signaling Pathway	2.16	0.0423	2.828		HER-2 Signaling in Breast Cancer	0.971	0.0175	1
	Maf	4.47538131155714e-266	0.919742	0.744	0.449	8.29646187536462e-262	0	Maf		NGF-stimulated transcription	2.06	0.103	-1		Role of JAK family kinases in IL-6-type Cytokine Signaling	2.09	0.0482	1
	Hpgds	6.48402363069549e-260	1.68453	0.334	0.111	1.20200830065833e-255	0	Hpgds		Natural Killer Cell Signaling	2.06	0.0404	1.414		TGF-β Signaling	1.89	0.0412	1
	Ccl8	3.31896588406499e-257	2.69279	0.239	0.059	6.15269895587968e-253	0	Ccl8		ISGylation Signaling Pathway	2.06	0.0556	1.633		Opioid Signaling Pathway	2.09	0.0248	1
	Srgn	7.9550058751e-257	-0.84723	0.98	0.986	1.47469898912604e-252	0	Srgn		Human Embryonic Stem Cell Pluripotency	2.04	0.0398	1.414		CLEAR Signaling Pathway	5.92	0.0455	0.832
	Rgs10	4.65674396390378e-249	0.814767	0.821	0.585	8.63267196028483e-245	0	Rgs10		Activin Inhibin Signaling Pathway	1.94	0.0379	1.414		Pulmonary Healing Signaling Pathway	2.11	0.0294	0.816
	Ctsd	5.00134998468739e-245	0.789484	0.911	0.704	9.27150260161349e-241	0	Ctsd		Molecular Mechanisms of Cancer	1.94	0.021	0.471		Leukocyte Extravasation Signaling	2.17	0.0309	0.816
	Cd9	1.35866547703701e-244	-2.97569	0.113	0.376	2.5186940613312e-240	0	Cd9		ESR-mediated signaling	1.92	0.0508	0		CREB Signaling in Neurons	1.43	0.0146	0.816
	Lair1	2.76286639771641e-238	0.87618	0.728	0.442	5.12180172808668e-234	0	Lair1		Interleukin-10 signaling	1.91	0.0889	1		Th1 Pathway	2.84	0.048	0.816
	AW112010	6.85020234431405e-238	0.78555	0.739	0.449	1.26989051058894e-233	0	AW112010		NR1H2 and NR1H3-mediated signaling	1.78	0.08	-1		Tumor Microenvironment Pathway	2.28	0.0333	0.816
	Snx5	1.99336555737245e-234	0.741443	0.92	0.765	3.69530107025705e-230	0	Snx5		MYC Mediated Apoptosis Signaling	1.78	0.08	1		Dendritic Cell Maturation	1.8	0.0165	0.707
	Tmsb10	4.9220998963548e-234	-0.895559	0.998	0.996	9.12458878786253e-230	0	Tmsb10		RAB GEFs exchange GTP for GDP on RABs	1.73	0.0562	-0.447		FAK Signaling	0.446	0.0077	0.707
	H2-K1	1.68048778378225e-233	0.444792	1	0.997	3.11528825357554e-229	0	H2-K1		Atherosclerosis Signaling	1.73	0.0451	-1.342		G-Protein Coupled Receptor Signaling	1.78	0.0154	0.632
	Sirpa	3.0676939305405e-233	0.717269	0.939	0.815	5.68689100843597e-229	0	Sirpa		IL-17 Signaling	1.68	0.0374	1.89		Microautophagy Signaling Pathway	1.9	0.0314	0.447
	Anxa2	7.75509756087475e-233	-0.801815	0.973	0.989	1.43763998583496e-228	0	Anxa2		Role of MAPK Signaling in Promoting the Pathogenesis of Influenza	1.34	0.0439	0.447		Immunoregulatory interactions between a Lymphoid and a non-Lymphoid cell	1.49	0.0233	0.447
	Fyb	2.57168606860742e-230	0.701122	0.917	0.715	4.76739163398444e-226	0	Fyb		Phagosome Formation	1.33	0.0201	0		Hedgehog 'off' state	3	0.0526	0.447
	S100a4	1.37109677573502e-223	-0.557817	0.963	0.994	2.54173920285759e-219	0	S100a4		Multiple Sclerosis Signaling Pathway	1.33	0.0315	1.89		Activation of IRF by Cytosolic Pattern Recognition Receptors	3.11	0.0758	0.447
	Lst1	1.14016627150855e-222	0.713386	0.921	0.719	2.11364023412255e-218	0	Lst1		G-Protein Coupled Receptor Signaling	1.32	0.0199	-0.535		Production of Nitric Oxide and Reactive Oxygen Species in Macrophages	2.75	0.0365	0.447
	Rplp1	9.66283916869852e-216	0.364781	1	0.999	1.79129712509333e-211	0	Rplp1		TREM1 Signaling	1.24	0.0519	-1		Ephrin A Signaling	2.09	0.0355	0.447
	CAAA01147332.1	2.05240933293225e-214	-0.89358	0.648	0.803	3.8047564213898e-210	0	CAAA01147332.1		DDX58/IFIH1-mediated induction of interferon-alpha/beta	1.21	0.0506	1		B Cell Receptor Signaling	0.792	0.011	0.447
	C3ar1	3.8916876313954e-209	0.680812	0.906	0.654	7.21441053108079e-205	0	C3ar1		IL-6 Signaling	1.18	0.0388	1.342		Sirtuin Signaling Pathway	1.07	0.0168	0.447
	Clec4a2	1.32018275307409e-205	0.866182	0.867	0.681	2.44735478764875e-201	0	Clec4a2		Class I MHC mediated antigen processing and presentation	1.16	0.024	2.333		Coronavirus Pathogenesis Pathway	1.51	0.0237	0.447
	Sdc3	7.27858182828232e-204	0.674518	0.925	0.78	1.34930349932698e-199	0	Sdc3		MicroRNA Biogenesis Signaling Pathway	1.16	0.0321	0.816		MSP-RON Signaling in Macrophages Pathway	2.27	0.0417	0.447
	Actg1	2.412358713549e-202	-0.587593	0.996	0.998	4.47203058317713e-198	0	Actg1		FXR/RXR Activation	1.16	0.0321	-1.633		Cellular response to hypoxia	4.79	0.0921	0.378
	Serinc3	9.41789054037487e-200	0.485218	0.961	0.869	1.74588854837469e-195	0	Serinc3		Role of Hypercytokinemia/hyperchemokinemia in the Pathogenesis of Influenza	1.14	0.0465	1		Class A/1 (Rhodopsin-like receptors)	1.76	0.021	0.378
	Ifitm6	5.8516535761152e-199	-3.71889	0.034	0.244	1.08477953994024e-194	0	Ifitm6		Wound Healing Signaling Pathway	1.14	0.0278	1.134		IL-12 Signaling and Production in Macrophages	4.15	0.0413	0.378
	Pf4	7.23019175300309e-198	-0.665685	0.645	0.317	1.34033294717171e-193	0	Pf4		Neuroinflammation Signaling Pathway	1.14	0.0252	0.707		Breast Cancer Regulation by Stathmin1	1.11	0.0132	0.378
	Cd72	2.95813026034952e-197	1.66504	0.422	0.208	5.48378187663593e-193	0	Cd72		Xenobiotic Metabolism AHR Signaling Pathway	1.14	0.046	-2		Estrogen Receptor Signaling	2.26	0.0218	0.378
	Gns	2.08988760026888e-193	0.744615	0.817	0.621	3.87423363337844e-189	0	Gns		PPARα/RXRα Activation	1.14	0.0309	-0.816		Serotonin Receptor Signaling	1.56	0.0169	0.378
	Cd300e	1.63849576120388e-189	2.3255	0.177	0.042	3.03744344211976e-185	0	Cd300e		LPS/IL-1 Mediated Inhibition of RXR Function	1.13	0.0272	1		Signaling by ROBO receptors	4.12	0.0407	0.333
	Mafb	2.19544688889981e-189	0.628483	0.885	0.65	4.06991944264247e-185	0	Mafb		Hematoma Resolution Signaling Pathway	1.13	0.0271	-0.378		TRIM21 Intracellular Antibody Signaling Pathway	1.58	0.0159	0.333
	Cd300ld	1.39740498166931e-187	1.1089	0.562	0.341	2.59050935501857e-183	0	Cd300ld		Cellular Effects of Sildenafil (Viagra)	1.13	0.0189	0.277		Pulmonary Fibrosis Idiopathic Signaling Pathway	0.987	0.0153	0
	Rab7b	2.8261332793436e-187	0.789243	0.799	0.592	5.23908587324716e-183	0	Rab7b		PI3K/AKT Signaling	1.11	0.03	2		ID1 Signaling Pathway	1.06	0.0196	0
	Rpl37a	3.06166494045994e-184	0.375818	1	1	5.67571446662464e-180	0	Rpl37a		Xenobiotic Metabolism General Signaling Pathway	1.11	0.035	0.447		Huntington's Disease Signaling	5.08	0.0418	0
	Frmd4b	6.30047775642631e-183	0.891623	0.625	0.384	1.16798256648631e-178	0	Frmd4b		Pyroptosis Signaling Pathway	1.08	0.0426	2		Sertoli Cell-Germ Cell Junction Signaling Pathway (Enhanced)	0.937	0.0169	0
	Tmem86a	7.05727566910298e-182	1.28244	0.443	0.231	1.30827776353831e-177	0	Tmem86a		Cell surface interactions at the vascular wall	1.03	0.0284	-0.816		G alpha (i) signalling events	1.72	0.0232	0
	Srsf3	2.63540690528652e-181	-0.723686	0.735	0.854	4.88551732102015e-177	0	Srsf3		Chronic Myeloid Leukemia Signaling	1.01	0.0252	1.134		Plasma lipoprotein assembly, remodeling, and clearance	2.17	0.0526	0
	Vcan	6.00469262924336e-181	-3.10895	0.058	0.266	1.11314991960913e-176	0	Vcan		Extracellular matrix organization	0.946	0.0377	-1		Degradation of beta-catenin by the destruction complex	3.4	0.0659	0
	Ctsc	4.31842832428165e-179	0.549071	0.991	0.935	8.00550242755332e-175	0	Ctsc		HMGB1 Signaling	0.918	0.0299	2.236		TCF dependent signaling in response to WNT	2.15	0.0303	0
	Fcgr4	1.38839563105711e-178	1.07526	0.556	0.331	2.57380782085366e-174	0	Fcgr4		Prostate Cancer Signaling	0.89	0.0351	2		Fcgamma receptor (FCGR) dependent phagocytosis	2.43	0.0361	0
	Crip1	6.04910126995512e-178	-0.678288	0.989	0.997	1.12138239342428e-173	0	Crip1		Sertoli Cell-Germ Cell Junction Signaling Pathway (Enhanced)	0.89	0.0254	0.816		Mitotic Metaphase and Anaphase	1.87	0.0254	0
	Hp	2.93453556896513e-175	-4.03558	0.032	0.22	5.44004203774756e-171	0	Hp		S100 Family Signaling Pathway	0.875	0.0168	0.277		Metabolism of polyamines	2.48	0.0678	0
	Timp2	5.8799388432267e-175	0.400741	0.757	0.484	1.09002306275736e-170	0	Timp2		Cholecystokinin/Gastrin-mediated Signaling	0.844	0.0336	1		Interleukin-1 family signaling	4.38	0.062	0
	F10	2.09308607493938e-173	-2.70093	0.079	0.288	3.88016296572263e-169	0	F10		Tumor Microenvironment Pathway	0.844	0.0279	-1.342		Mitotic G2-G2/M phases	2.14	0.03	0
	Rnh1	5.23135468264951e-173	-0.737943	0.913	0.95	9.69788531069567e-169	0	Rnh1		Class A/1 (Rhodopsin-like receptors)	0.833	0.0221	-1.89		Hedgehog 'on' state	2.68	0.0417	0
	Ctss	1.35605664916388e-170	0.401457	1	0.999	2.51385781621999e-166	0	Ctss		LXR/RXR Activation	0.822	0.0325	-2		RHO GTPases Activate WASPs and WAVEs	2.75	0.0889	0
	Abca1	8.83932976577767e-170	0.781789	0.793	0.584	1.63863495197986e-165	0	Abca1		IL-27 Signaling Pathway	0.788	0.0312	0		TNFR2 non-canonical NF-kB pathway	4.01	0.0882	0
	Slc37a2	9.54035573431924e-167	1.15401	0.431	0.225	1.7685911460281e-162	0	Slc37a2		TR/RXR Activation	0.788	0.0312	1		Nucleotide Excision Repair	1.74	0.0367	0
	B2m	8.0260965417757e-166	0.338181	1	0.999	1.48787777691438e-161	0	B2m		Regulation of the Epithelial Mesenchymal Transition by Growth Factors Pathway	0.776	0.026	0.447		Synthesis of DNA	2.88	0.0492	0
	Tspan13	7.23198345348876e-164	-1.73281	0.134	0.354	1.34066509260775e-159	0	Tspan13		Role of Macrophages, Fibroblasts and Endothelial Cells in Rheumatoid Arthritis	0.769	0.021	1.134		Interferon gamma signaling	7.08	0.102	0
	Clec4a3	8.74163438717052e-162	0.717375	0.844	0.657	1.62052418269367e-157	0	Clec4a3		Response to elevated platelet cytosolic Ca2+	0.767	0.0303	0		Neddylation	2.81	0.0325	0
	Cfb	1.11707818312574e-161	0.542769	0.707	0.447	2.0708395358785e-157	0	Cfb		STAT3 Pathway	0.752	0.0296	0		Signaling by NOTCH4	2.71	0.0426	0
	S100a6	5.44825349346092e-159	-0.525557	0.992	0.999	1.00999723261779e-154	0	S100a6		Immunoregulatory interactions between a Lymphoid and a non-Lymphoid cell	0.744	0.0248	0.447		KEAP1-NFE2L2 pathway	2.59	0.0395	0
	Pld4	6.64130404007424e-159	0.560395	0.97	0.88	1.23116494294896e-154	0	Pld4		Breast Cancer Regulation by Stathmin1	0.708	0.0168	-0.632		IL-27 Signaling Pathway	6.11	0.0746	0
	Rpl37	5.30183321984215e-158	0.33167	1	1	9.82853842294337e-154	0	Rpl37		CLEAR Signaling Pathway	0.693	0.0211	0		Glycation Signaling Pathway	2.5	0.0311	0
	Marcks	9.06120306316252e-156	0.58939	0.918	0.795	1.67976582384907e-151	0	Marcks		CREB Signaling in Neurons	0.693	0.0165	-0.632		Somitogenesis	2.57	0.0727	0
	Plaur	4.914574240404e-155	-0.69773	0.857	0.914	9.11063772686093e-151	0	Plaur		Pathogen Induced Cytokine Storm Signaling Pathway	0.675	0.0189	0.378		RAR Activation	0.987	0.0138	0
	Gng2	8.48345673937215e-154	0.735123	0.731	0.539	1.57266321034481e-149	0	Gng2		Necroptosis Signaling Pathway	0.664	0.0258	2		Role of PKR in Interferon Induction and Antiviral Response	1.48	0.0288	0
	Apobec1	2.71789661218451e-153	0.57848	0.904	0.717	5.03843673966765e-149	0	Apobec1		Cardiac Hypertrophy Signaling (Enhanced)	0.645	0.0166	1.414		HIF1α Signaling	3.15	0.0377	0
	Slamf9	2.84717883735695e-152	0.963605	0.615	0.4	5.27810012869232e-148	0	Slamf9		Synthesis of Lipoxins (LX)	0.642	0.167	NaN		Prolactin Signaling	1.9	0.0417	0
	Ass1	3.40406693641605e-151	-1.58555	0.282	0.477	6.31045928672808e-147	0	Ass1		Arginine Biosynthesis IV	0.642	0.167	NaN		Type I Diabetes Mellitus Signaling	0.796	0.0117	0
	Lpl	4.97238977553796e-150	0.920445	0.568	0.352	9.21781616589228e-146	0	Lpl		MyD88:MAL(TIRAP) cascade initiated on plasma membrane	0.639	0.0476	NaN		Colorectal Cancer Metastasis Signaling	3.19	0.0333	0
	Ltb4r1	6.46469683943494e-150	-1.49433	0.152	0.364	1.19842550009445e-145	0	Ltb4r1		Transcriptional regulation by RUNX3	0.639	0.0312	NaN		G Beta Gamma Signaling	1.55	0.0308	0
	Gm9733	1.02224586442023e-148	-2.55868	0.086	0.274	1.89503938346221e-144	0	Gm9733		TGF-β Signaling	0.631	0.0309	NaN		ILK Signaling	1.58	0.0253	0
	Srsf7	7.01445755916132e-147	-0.76764	0.61	0.746	1.30034014231733e-142	0	Srsf7		Chaperone Mediated Autophagy Signaling Pathway	0.631	0.0157	1.265		Protein Kinase A Signaling	1.05	0.0147	0
	Sash1	1.65330315364713e-146	0.827778	0.58	0.364	3.06489338623106e-142	0	Sash1		p53 Signaling	0.626	0.0306	NaN		Role of Macrophages, Fibroblasts and Endothelial Cells in Rheumatoid Arthritis	2.72	0.0267	0
	Rps20	5.57043312710653e-146	0.325142	1	1	1.03264689310301e-141	0	Rps20		SUMOylation of transcription cofactors	0.616	0.0455	NaN		Sertoli Cell-Sertoli Cell Junction Signaling	0.901	0.0162	0
	Itga9	1.6223047488432e-144	1.41371	0.248	0.095	3.00742854340552e-140	0	Itga9		Osteoarthritis Pathway	0.614	0.0212	0		JAK/STAT Signaling	2.09	0.0482	0
	4930523C07Rik	1.90247770201378e-144	-1.36515	0.193	0.403	3.52681316399314e-140	0	4930523C07Rik		Coronavirus Replication Pathway	0.604	0.0444	NaN		Systemic Lupus Erythematosus in B Cell Signaling Pathway	1.43	0.0137	0
	Il1b	3.45544999099619e-144	-2.0385	0.56	0.678	6.40571319330873e-140	0	Il1b		Urea Cycle	0.603	0.143	NaN		Hepatic Fibrosis Signaling Pathway	2.71	0.024	0
	Ywhaz	3.55632681489634e-144	-0.40228	0.967	0.987	6.59271864945483e-140	0	Ywhaz		Phase I - Functionalization of compounds	0.598	0.0294	NaN		Insulin Secretion Signaling Pathway	0.777	0.014	0
	Mcemp1	7.13766127861819e-144	-2.42787	0.051	0.226	1.32317964783024e-139	0	Mcemp1		Cytosolic sensors of pathogen-associated DNA	0.595	0.0435	NaN		GM-CSF Signaling	2.26	0.0571	0
	Bri3bp	2.12671057193607e-143	-1.51708	0.156	0.359	3.9424960582551e-139	0	Bri3bp		Sumoylation Pathway	0.593	0.0291	NaN		Ephrin Receptor Signaling	2.12	0.0296	0
	Cytip	3.66098198170405e-143	-1.21028	0.536	0.672	6.78672839768296e-139	0	Cytip		Sertoli Cell-Sertoli Cell Junction Signaling	0.589	0.0206	0.447		Multiple Sclerosis Signaling Pathway	3.77	0.0413	-0.333
	Tuba1a	2.49814699676028e-142	-1.43925	0.397	0.565	4.6310649025942e-138	0	Tuba1a		Apoptosis Signaling	0.589	0.0288	NaN		Cellular Effects of Sildenafil (Viagra)	1.52	0.0144	-0.333
	Inpp5d	5.14091646297037e-140	0.625358	0.809	0.65	9.53023093905447e-136	0	Inpp5d		BBSome Signaling Pathway	0.573	0.0164	-0.707		Neutrophil Extracellular Trap Signaling Pathway	1.43	0.0169	-0.378
	S100a10	4.50956364749125e-139	-0.590839	0.984	0.988	8.35982908971927e-135	0	S100a10		Histidine catabolism	0.573	0.125	NaN		Actin Cytoskeleton Signaling	2.84	0.0329	-0.378
	Pkm	8.75497073714757e-139	-0.565468	0.965	0.971	1.62299647525242e-134	0	Pkm		Sphingomyelin Metabolism	0.573	0.125	NaN		Cyclophilin Signaling Pathway	2.27	0.028	-0.378
	Pla2g15	1.2398446348921e-138	1.34307	0.285	0.125	2.29842398416298e-134	0	Pla2g15		Post-translational protein phosphorylation	0.573	0.028	NaN		Oxytocin Signaling Pathway	1.57	0.0211	-0.447
	Tmem171	2.76077165495602e-138	1.57833	0.221	0.082	5.11791849395747e-134	0	Tmem171		PD-1, PD-L1 cancer immunotherapy pathway	0.573	0.028	NaN		Regulation of Apoptosis	3.43	0.0943	-0.447
	Cd79b	4.50386999878782e-138	1.84283	0.163	0.047	8.34927420375287e-134	0	Cd79b		Telomerase Signaling	0.567	0.0278	NaN		Signaling by VEGF	2.44	0.0463	-0.447
	Ckb	3.5481718673553e-137	0.437525	0.921	0.744	6.57760100770326e-133	0	Ckb		Docosahexaenoic Acid (DHA) Signaling	0.567	0.02	-0.447		TCR signaling	2.22	0.0397	-0.447
	Pik3ap1	1.53735134164649e-136	0.598574	0.831	0.667	2.84994191714426e-132	0	Pik3ap1		Signaling by ERBB2	0.563	0.04	NaN		Regulation of mRNA stability by proteins that bind AU-rich elements	2.72	0.0562	-0.447
	Crip2	2.49805994512644e-136	-1.95885	0.112	0.298	4.63090352627539e-132	0	Crip2		Melanoma Signaling	0.563	0.04	NaN		Regulation of mitotic cell cycle	2.72	0.0568	-0.447
	Ccl7	2.09683079801207e-135	0.24196	0.656	0.409	3.88710493335477e-131	0	Ccl7		FAK Signaling	0.56	0.0135	-0.535		Mitotic G1 phase and G1/S transition	2.15	0.0379	-0.447
	Lilrb4a	1.79565508477442e-133	-0.656592	0.96	0.948	3.32878539615481e-129	0	Lilrb4a		TNFR1 Signaling	0.556	0.0392	NaN		Hedgehog ligand biogenesis	3.13	0.0769	-0.447
	Gpr141	1.34060834819329e-132	-1.79157	0.182	0.373	2.48521975588071e-128	0	Gpr141		Cell Cycle: G2/M DNA Damage Checkpoint Regulation	0.556	0.0392	NaN		NIK-->noncanonical NF-kB signaling	3.23	0.0833	-0.447
	Plin2	9.94246215270924e-130	0.558897	0.891	0.74	1.84313363386924e-125	0	Plin2		Binding and Uptake of Ligands by Scavenger Receptors	0.552	0.0268	NaN		PTEN Regulation	1.99	0.0333	-0.447
	Actb	6.24740822079927e-129	-0.353611	1	1	1.15814453597177e-124	0	Actb		Interleukin-1 processing	0.552	0.111	NaN		DNA Replication Pre-Initiation	2.5	0.0481	-0.447
	Cdkn1a	2.84424020616288e-128	-0.553238	0.911	0.956	5.27265249418475e-124	0	Cdkn1a		Urea cycle	0.552	0.111	NaN		S Phase	2.56	0.05	-0.447
	Tspan4	3.44618041041194e-128	1.15366	0.343	0.174	6.38852924482166e-124	0	Tspan4		Heme Biosynthesis II	0.552	0.111	NaN		Cell Cycle Checkpoints	1.19	0.0184	-0.447
	Lgals3bp	1.18926027388735e-127	0.634209	0.757	0.574	2.20465069573238e-123	0	Lgals3bp		Sleep NREM Signaling Pathway	0.529	0.0261	NaN		Gene and protein expression by JAK-STAT signaling after IL-12 stimulation	4.08	0.135	-0.447
	Eif5a	2.42874423960001e-127	-0.442629	0.936	0.964	4.5024060713705e-123	0	Eif5a		PAK Signaling	0.515	0.0256	NaN		Signaling by CSF3 (G-CSF)	4.44	0.167	-0.447
	Rhoa	2.65267246504058e-126	-0.334043	0.991	0.994	4.91752421569223e-122	0	Rhoa		Neurotransmitter clearance	0.515	0.1	NaN		Acute Phase Response Signaling	4.12	0.0471	-0.447
	Fn1	3.23881117209734e-126	-1.87479	0.224	0.402	6.00410815083404e-122	0	Fn1		RAR Activation	0.515	0.0163	-1.134		Autism Signaling Pathway	1.04	0.0162	-0.447
	Nrp1	4.94222185042028e-126	0.728357	0.647	0.463	9.16189086630912e-122	0	Nrp1		Macrophage Classical Activation Signaling Pathway	0.514	0.0212	1		Ribosomal Quality Control Signaling Pathway	1.22	0.0189	-0.447
	Hexa	2.50858650108113e-125	0.538281	0.879	0.74	4.6504176557042e-121	0	Hexa		NLR signaling pathways	0.511	0.0357	NaN		CTLA4 Signaling in Cytotoxic T Lymphocytes	0.423	0.00816	-0.447
	Tspo	9.23162478339334e-124	-0.472267	0.982	0.983	1.71135860234546e-119	0	Tspo		MSP-RON Signaling in Macrophages Pathway	0.511	0.0252	NaN		Chronic Myeloid Leukemia Signaling	1.58	0.0214	-0.447
	Arrb2	1.29190077926216e-123	0.723628	0.658	0.484	2.39492566459619e-119	0	Arrb2		Circadian Rhythm Signaling	0.511	0.0187	NaN		Communication between Innate and Adaptive Immune Cells	0	0.00531	-0.447
	Cyp4f18	1.0345874581634e-122	1.09956	0.48	0.312	1.91791822994332e-118	0	Cyp4f18		Production of Nitric Oxide and Reactive Oxygen Species in Macrophages	0.511	0.0209	0		Phospholipase C Signaling	0.501	0.00801	-0.447
	Aoah	1.93403814515551e-122	0.878759	0.484	0.298	3.58531991348929e-118	0	Aoah		CD27 Signaling in Lymphocytes	0.508	0.0351	NaN		Role of Tissue Factor in Cancer	1.53	0.0239	-0.447
	Glipr2	3.19315194917185e-121	-1.21911	0.227	0.419	5.91946508337477e-117	0	Glipr2		Role of IL-17A in Arthritis	0.508	0.0351	NaN		IL-4 Signaling	0.464	0.00868	-0.447
	Il1r2	3.4103569179838e-121	-2.32782	0.13	0.303	6.32211965455836e-117	0	Il1r2		Xenobiotic Metabolism CAR Signaling Pathway	0.503	0.0206	0		Complement System	5.19	0.154	-0.447
	Bhlhe40	1.24509793800498e-120	-1.35663	0.32	0.487	2.30816255747362e-116	0	Bhlhe40		Iron uptake and transport	0.503	0.0345	NaN		Cachexia Signaling Pathway	2.08	0.0217	-0.707
	Atp13a2	1.78910394590594e-119	0.873256	0.517	0.345	3.31664089492042e-115	0	Atp13a2		Cancer Drug Resistance by Drug Efflux	0.503	0.0345	NaN		Class I MHC mediated antigen processing and presentation	7.34	0.0446	-0.728
	Csf1r	2.23122657728051e-119	0.404777	0.969	0.863	4.1362478289626e-115	0	Csf1r		Phenylalanine and tyrosine metabolism	0.503	0.0909	NaN		ISGylation Signaling Pathway	3.1	0.055	-0.816
	Msn	4.18840327015848e-119	-0.454336	0.954	0.972	7.7644619822198e-115	0	Msn		Xenobiotic Metabolism PXR Signaling Pathway	0.502	0.0205	-1		Complement cascade	2.73	0.0441	-0.816
	Ms4a14	7.97842038819165e-118	1.67309	0.158	0.05	1.47903957156297e-113	0	Ms4a14		Metabolism of polyamines	0.497	0.0339	NaN		ABC-family proteins mediated transport	3.19	0.0583	-0.816
	Dennd1a	8.21074024720826e-118	0.589364	0.7	0.511	1.52210702702747e-113	0	Dennd1a		Regulation of Insulin-like Growth Factor (IGF) transport and uptake by IGFBPs	0.494	0.0242	NaN		C-type lectin receptors (CLRs)	2.68	0.0414	-0.816
	H3f3b	8.6679128596056e-117	-0.348958	1	0.999	1.60685768591369e-112	0	H3f3b		NIK-->noncanonical NF-kB signaling	0.493	0.0333	NaN		Deubiquitination	1.67	0.0226	-0.816
	Clec4e	1.0460706134463e-116	-1.24293	0.578	0.683	1.93920570320675e-112	0	Clec4e		Glioma Signaling	0.493	0.024	NaN		Transcriptional regulation by RUNX1	2.59	0.0395	-0.816
	Fxyd5	3.72781597367511e-116	-0.373904	0.997	0.993	6.91062525199893e-112	0	Fxyd5		Oxytocin in Brain Signaling Pathway	0.493	0.0201	0		Regulation of RUNX2 expression and activity	4.92	0.0972	-0.816
	Lsp1	4.75344442645653e-116	-0.666625	0.864	0.917	8.81193527776512e-112	0	Lsp1		Mitotic G2-G2/M phases	0.493	0.0201	1		CGAS-STING Signaling Pathway	2.72	0.0435	-0.816
	Srgap2	4.9177383583355e-116	0.707435	0.648	0.472	9.11650336868235e-112	0	Srgap2		Adrenomedullin signaling pathway	0.493	0.0201	2		Macrophage Classical Activation Signaling Pathway	5.92	0.0585	-0.905
	Taldo1	1.00947008141882e-114	-0.656137	0.814	0.869	1.87135563693422e-110	0	Taldo1		Pancreatic Adenocarcinoma Signaling	0.491	0.0238	NaN		Wound Healing Signaling Pathway	0.882	0.0158	-1
	Uck2	1.61968476330854e-114	-1.55746	0.128	0.302	3.00257161422137e-110	0	Uck2		Adrenergic Receptor Signaling Pathway (Enhanced)	0.491	0.02	-1		Orexin Signaling Pathway	1.35	0.0207	-1
	Cxcl16	2.1590993751482e-113	0.393324	0.897	0.718	4.00253842164974e-109	0	Cxcl16		Eicosanoid Signaling	0.488	0.0179	0.447		MHC class II antigen presentation	1.57	0.0312	-1
	Fgfr1	2.69150064470519e-113	-3.7231	0.016	0.143	4.98950389515449e-109	0	Fgfr1		RHO GTPase cycle	0.484	0.0156	1.134		RHO GTPases Activate Formins	1.48	0.0286	-1
	Hopx	1.00366149830763e-112	-1.04438	0.367	0.534	1.86058768556268e-108	0	Hopx		IL-2 Signaling	0.484	0.0323	NaN		DNA Damage Bypass	2.72	0.0833	-1
	Clec4a1	1.27623067534023e-112	0.604367	0.814	0.665	2.36587642594571e-108	0	Clec4a1		Interleukin-1 family signaling	0.479	0.0233	NaN		Clathrin-mediated endocytosis	1.56	0.031	-1
	Gsr	1.59604543135442e-112	-1.85511	0.113	0.278	2.95874902064483e-108	0	Gsr		Coronavirus Pathogenesis Pathway	0.478	0.0196	-1		Interferon alpha/beta signaling	6.99	0.118	-1
	Plp2	1.82829066674561e-112	-0.891426	0.512	0.646	3.38928523801302e-108	0	Plp2		Cardiac conduction	0.475	0.0231	NaN		PKR-mediated signaling	2.15	0.0513	-1
	Cd93	8.87871410301672e-112	1.04118	0.44	0.277	1.64593602041724e-107	0	Cd93		Trafficking and processing of endosomal TLR	0.474	0.0769	NaN		IL-8 Signaling	2.09	0.0288	-1
	Malt1	1.38340097433269e-111	-0.867301	0.593	0.712	2.56454872621795e-107	0	Malt1		UDP-N-acetyl-D-galactosamine Biosynthesis II	0.474	0.0769	NaN		Role of NFAT in Regulation of the Immune Response	0.438	0.00763	-1
	Mertk	4.35619232493335e-111	1.21412	0.191	0.072	8.07550933196145e-107	0	Mertk		Mitochondrial biogenesis	0.474	0.0312	NaN		RAC Signaling	1.49	0.029	-1
	Tagln2	4.88396951865717e-111	-0.449158	0.978	0.985	9.05390269368667e-107	0	Tagln2		HGF Signaling	0.472	0.0227	NaN		Role of JAK1 and JAK3 in γc Cytokine Signaling	2.27	0.058	-1
	Card19	5.96344264828128e-111	-0.531673	0.884	0.916	1.10550299813838e-106	0	Card19		Clathrin-mediated Endocytosis Signaling	0.472	0.0192	NaN		Protein Ubiquitination Pathway	3.77	0.0358	-1
	Tpm4	9.42557707393671e-111	-0.640358	0.656	0.764	1.74731347796639e-106	0	Tpm4		Hedgehog ligand biogenesis	0.472	0.0308	NaN		Integrin Signaling	1.05	0.0191	-1
	Fgd2	1.22339150449673e-110	0.932291	0.414	0.244	2.26792317103605e-106	0	Fgd2		Activation of IRF by Cytosolic Pattern Recognition Receptors	0.472	0.0308	NaN		Osteoarthritis Pathway	0.924	0.0167	-1
	Hfe	7.01152603807558e-109	1.05196	0.326	0.171	1.29979669693845e-104	0	Hfe		Induction of Apoptosis by HIV1	0.472	0.0308	NaN		Cardiac Hypertrophy Signaling (Enhanced)	0.745	0.0112	-1
	Eif1	2.78248372377721e-108	-0.310295	0.999	0.999	5.15816832713819e-104	0	Eif1		Gα12/13 Signaling	0.472	0.0226	NaN		Role of Osteoblasts in Rheumatoid Arthritis Signaling Pathway	2.36	0.0292	-1.134
	Ehd4	7.28159673993165e-108	0.516518	0.789	0.638	1.34986240364853e-103	0	Ehd4		Degradation of the extracellular matrix	0.467	0.0303	NaN		Signaling by the B Cell Receptor (BCR)	2.95	0.0412	-1.134
	Rps21	1.19918806365777e-107	0.281773	1	0.999	2.22305483240878e-103	0	Rps21		Regulation of TP53 Activity through Association with Co-factors	0.467	0.0714	NaN		Systemic Lupus Erythematosus in T Cell Signaling Pathway	0.779	0.0109	-1.134
	Qpct	2.58992057247588e-106	-1.83501	0.075	0.226	4.80119475725579e-102	0	Qpct		Role of IL-17A in Psoriasis	0.467	0.0714	NaN		Pathogen Induced Cytokine Storm Signaling Pathway	4.01	0.0312	-1.265
	Fermt3	3.59906214783248e-106	0.556131	0.786	0.648	6.67194140965186e-102	0	Fermt3		Phenylalanine Degradation IV (Mammalian, via Side Chain)	0.467	0.0714	NaN		NRF2-mediated Oxidative Stress Response	3.86	0.037	-1.342
	Slamf7	6.5915942969449e-106	0.539351	0.744	0.55	1.22194975076764e-101	0	Slamf7		Integrin Signaling	0.467	0.0189	NaN		DDX58/IFIH1-mediated induction of interferon-alpha/beta	2.8	0.0617	-1.342
	Plac8	9.94435124386615e-106	-1.65169	0.557	0.639	1.84348383358791e-101	0	Plac8		Phase II - Conjugation of compounds	0.467	0.0299	NaN		trans-Golgi Network Vesicle Budding	2.88	0.0667	-1.342
	Vsir	3.75547917655783e-104	0.762718	0.554	0.391	6.9619072975029e-100	0	Vsir		Mitotic Roles of Polo-Like Kinase	0.467	0.0299	NaN		Interleukin-4 and Interleukin-13 signaling	2.4	0.045	-1.342
	Ighm	4.2937210144896e-104	0.946385	0.424	0.267	7.95970001666082e-100	0	Ighm		RAC Signaling	0.467	0.0219	NaN		Hematoma Resolution Signaling Pathway	1.72	0.0232	-1.342
	Dab2	2.23801141376845e-103	0.239653	0.639	0.419	4.14882555884395e-99	0	Dab2		Iron homeostasis signaling pathway	0.467	0.0217	NaN		Role of Hypercytokinemia/hyperchemokinemia in the Pathogenesis of Influenza	2.68	0.0543	-1.342
	Sell	1.04906841270931e-102	-3.36619	0.022	0.142	1.94476302348052e-98	0	Sell		Role of JAK1 and JAK3 in γc Cytokine Signaling	0.467	0.029	NaN		RHO GTPase cycle	1.65	0.0178	-1.414
	Eno1b	2.41623629372838e-102	-1.12947	0.173	0.346	4.47921884131367e-98	0	Eno1b		Phospholipases	0.467	0.029	NaN		Detoxification of Reactive Oxygen Species	5.3	0.162	-1.633
	Cndp2	6.48673233556885e-101	0.43291	0.897	0.759	1.20251044036775e-96	0	Cndp2		Cell Cycle: G1/S Checkpoint Regulation	0.467	0.029	NaN		RAF/MAP kinase cascade	4.66	0.042	-1.633
	Fblim1	6.63271174714098e-101	1.44709	0.167	0.062	1.229572103685e-96	0	Fblim1		Adipogenesis pathway	0.467	0.0216	NaN		Ion channel transport	2.26	0.0328	-1.633
	Slc43a2	2.26541445937003e-100	0.72709	0.55	0.385	4.19962532478016e-96	0	Slc43a2		Senescence Pathway	0.467	0.0167	0		Respiratory electron transport	3.46	0.0682	-1.633
	Cd24a	4.44323893799661e-100	-2.10496	0.045	0.177	8.23687634325812e-96	0	Cd24a		Metabolism of nitric oxide: NOS3 activation and regulation	0.467	0.0667	NaN		Role of Pattern Recognition Receptors in Recognition of Bacteria and Viruses	3.16	0.0455	-1.633
	2410006H16Rik	5.04455530126965e-100	0.589228	0.824	0.701	9.35159661749367e-96	0	2410006H16Rik		YAP1- and WWTR1 (TAZ)-stimulated gene expression	0.467	0.0667	NaN		Neuroinflammation Signaling Pathway	2.73	0.0271	-1.667
	Calm1	6.56364165502552e-100	-0.321583	0.999	0.999	1.21676789000863e-95	0	Calm1		Synthesis of Prostaglandins (PG) and Thromboxanes (TX)	0.467	0.0667	NaN		Signaling by Insulin receptor	2.75	0.0889	-2
	Ifi205	1.64963141149937e-99	-1.61316	0.26	0.41	3.05808671063753e-95	0	Ifi205		Mitotic Telophase/Cytokinesis	0.467	0.0667	NaN		ISG15 antiviral mechanism	2.2	0.0541	-2
	Atp2b4	1.91874591814049e-99	-1.08677	0.211	0.384	3.55697118304884e-95	0	Atp2b4		Response of EIF2AK1 (HRI) to heme deficiency	0.467	0.0667	NaN		MITF-M-dependent gene expression	1.91	0.0421	-2
	Dhrs3	4.4888130696409e-99	0.8438	0.366	0.206	8.3213616685003e-95	0	Dhrs3		Choline Biosynthesis III	0.467	0.0667	NaN		RHOA Signaling	1.6	0.0325	-2
	Anxa1	1.12513666940242e-98	-0.630206	0.863	0.894	2.08577835773821e-94	0	Anxa1		PIP3 activates AKT signaling	0.463	0.0214	NaN		Antigen Presentation Pathway	2.8	0.093	-2
	Itgb5	1.17445951635909e-98	1.18522	0.265	0.131	2.17721305142648e-94	0	Itgb5		Role of Chondrocytes in Rheumatoid Arthritis Signaling Pathway	0.458	0.0213	NaN		Role of MAPK Signaling in Promoting the Pathogenesis of Influenza	1.68	0.0348	-2
	Slpi	3.45995320515072e-98	-2.91031	0.028	0.149	6.4140612517084e-94	0	Slpi		Caspase activation via Death Receptors in the presence of ligand	0.451	0.0625	NaN		Chaperone Mediated Autophagy Signaling Pathway	1.04	0.0125	-2.121
	Plcb1	8.14239798498986e-98	-2.82135	0.041	0.168	1.50943773845742e-93	0	Plcb1		FOXO-mediated transcription of cell death genes	0.451	0.0625	NaN		Neutrophil degranulation	21	0.0671	-2.121
	Tcirg1	1.56741059718009e-97	0.558366	0.716	0.561	2.90566576505244e-93	0	Tcirg1		Chondroitin Sulfate Degradation (Metazoa)	0.451	0.0625	NaN		Cell surface interactions at the vascular wall	1.49	0.0233	-2.236
	Napsa	3.63183341515808e-97	-0.831495	0.637	0.719	6.73269278502004e-93	0	Napsa		Superpathway of Citrulline Metabolism	0.451	0.0625	NaN		TP53 Regulates Metabolic Genes	2.75	0.0588	-2.236
	Esd	1.49992285035477e-96	-0.669635	0.847	0.877	2.78055697998768e-92	0	Esd		Parkinson's Signaling Pathway	0.447	0.0163	2.236		Iron uptake and transport	3.23	0.0833	-2.236
	Slc16a3	2.45380735705751e-96	-1.15496	0.326	0.482	4.54886807851321e-92	0	Slc16a3		Role of NFAT in Cardiac Hypertrophy	0.447	0.0179	0		Amyloid fiber formation	2.72	0.0562	-2.236
	Ctsh	4.3837543462867e-96	0.421088	0.98	0.925	8.12660380714628e-92	0	Ctsh		C-type lectin receptors (CLRs)	0.447	0.0207	NaN		Oxidative Phosphorylation	2.43	0.0459	-2.236
	Camk1	6.95233408843594e-96	0.736112	0.496	0.334	1.28882369331425e-91	0	Camk1		Role of Osteoclasts in Rheumatoid Arthritis Signaling Pathway	0.447	0.0162	1		Response to elevated platelet cytosolic Ca2+	2.76	0.0455	-2.449
	Ctsl	8.09580374631947e-96	0.471705	0.766	0.585	1.5008000984927e-91	0	Ctsl		ERK5 Signaling	0.447	0.027	NaN		Dilated Cardiomyopathy Signaling Pathway	0.205	0.00667	NaN
	Ifitm3	2.8003288367609e-95	-0.869691	0.973	0.948	5.19124959758736e-91	0	Ifitm3		Granzyme A Signaling	0.447	0.027	NaN		CSDE1 Signaling Pathway	0.43	0.0175	NaN
	Trem1	3.76210609501415e-95	-2.00828	0.061	0.195	6.97419227893724e-91	0	Trem1		NAFLD Signaling Pathway	0.447	0.0177	2		Neurovascular Coupling Signaling Pathway	0	0.00429	NaN
	Cotl1	8.65107655617376e-95	0.422817	0.932	0.851	1.60373657198349e-90	0	Cotl1		Transcriptional regulation of pluripotent stem cells	0.447	0.0588	NaN		Oxytocin in Brain Signaling Pathway	1.07	0.0198	NaN
	Siglec1	3.83557018553243e-94	1.34346	0.182	0.074	7.11038000994003e-90	0	Siglec1		FOXO-mediated transcription of cell cycle genes	0.447	0.0588	NaN		Pyroptosis Signaling Pathway	0.289	0.0098	NaN
	Mpc1	6.85759633809388e-94	-0.536336	0.71	0.795	1.27126120915584e-89	0	Mpc1		1D-myo-inositol Hexakisphosphate Biosynthesis II (Mammalian)	0.447	0.0588	NaN		SNARE Signaling Pathway	0.221	0.0073	NaN
	Fgl2	1.03461060366057e-93	0.417508	0.862	0.693	1.91796113706596e-89	0	Fgl2		Dermatan Sulfate Degradation (Metazoa)	0.447	0.0588	NaN		MicroRNA Biogenesis Signaling Pathway	0.415	0.0106	NaN
	Tes	3.69359493904299e-93	-1.11544	0.207	0.371	6.84718629799789e-89	0	Tes		D-myo-inositol (1,3,4)-trisphosphate Biosynthesis	0.447	0.0588	NaN		Ribonucleotide Reductase Signaling Pathway	1.24	0.023	NaN
	Gbp5	1.48488175041967e-92	-1.78061	0.184	0.332	2.75267378892799e-88	0	Gbp5		Caveolar-mediated Endocytosis Signaling	0.444	0.0267	NaN		Glucocorticoid Receptor Signaling	2.64	0.0199	NaN
	Chil3	5.23286649050631e-92	-2.73118	0.159	0.297	9.7006879001006e-88	0	Chil3		IL-12 Signaling and Production in Macrophages	0.444	0.0175	1		Neuregulin Signaling	0.252	0.0084	NaN
	Abhd12	7.54336590899194e-92	0.729286	0.535	0.382	1.39838917220893e-87	0	Abhd12		Macropinocytosis Signaling	0.439	0.0263	NaN		Circadian Rhythm Signaling	0.811	0.0147	NaN
	Arap2	2.45385686336539e-91	-3.53534	0.013	0.118	4.54895985330676e-87	0	Arap2		PTEN Regulation	0.437	0.02	NaN		Synaptic Long Term Potentiation	0.983	0.0224	NaN
	Rpl41	5.32105217057261e-91	0.273718	1	1	9.86416651380751e-87	0	Rpl41		Semaphorin Neuronal Repulsive Signaling Pathway	0.437	0.02	NaN		Axonal Guidance Signaling	1.76	0.0174	NaN
	Rpl35a	1.15696605036633e-90	0.217769	1	0.999	2.1447836641691e-86	0	Rpl35a		Metabolism of Angiotensinogen to Angiotensins	0.436	0.0556	NaN		Amyotrophic Lateral Sclerosis Signaling	1.08	0.0259	NaN
	Gapdh	5.66455957161058e-90	-0.304578	0.992	0.997	1.05009605338517e-85	0	Gapdh		Unfolded Protein Response (UPR)	0.436	0.0556	NaN		Fc Epsilon RI Signaling	0.251	0.00833	NaN
	Itgam	5.98080746245941e-90	0.526554	0.865	0.739	1.10872208739073e-85	0	Itgam		Transcriptional regulation by RUNX1	0.434	0.0197	NaN		Synaptic Long Term Depression	0.707	0.0151	NaN
	Aldoa	8.2073082228574e-90	-0.448229	0.866	0.91	1.5214707983533e-85	0	Aldoa		VDR/RXR Activation	0.434	0.0256	NaN		NOD1/2 Signaling Pathway	0.402	0.0103	NaN
	Aqp1	1.13594903446257e-89	-5.65887	0.009	0.107	2.1058223200867e-85	0	Aqp1		NF-κB Activation by Viruses	0.434	0.0256	NaN		ABRA Signaling Pathway	0.762	0.0227	NaN
	Cd209a	4.08807599443659e-89	-5.06259	0.008	0.106	7.57847527848654e-85	0	Cd209a		Neurotrophin/TRK Signaling	0.434	0.0256	NaN		Activin Inhibin Signaling Pathway	0.365	0.00943	NaN
	Lacc1	8.99878855898471e-89	0.681819	0.548	0.393	1.66819542306459e-84	0	Lacc1		Type II Diabetes Mellitus Signaling	0.431	0.0196	NaN		DHCR24 Signaling Pathway	0.518	0.0139	NaN
	Rnf130	4.20659473700558e-88	0.430332	0.91	0.819	7.79818532346094e-84	0	Rnf130		Renal Cell Carcinoma Signaling	0.431	0.0253	NaN		WNK Renal Signaling Pathway	1.15	0.028	NaN
	Cd180	5.30578962046224e-88	0.698309	0.566	0.412	9.83587279841289e-84	0	Cd180		Role of MAPK Signaling in Inhibiting the Pathogenesis of Influenza	0.431	0.0253	NaN		Acetylcholine Receptor Signaling Pathway	0.712	0.0152	NaN
	AU020206	4.27036998820723e-87	1.12902	0.285	0.155	7.91641188413856e-83	0	AU020206		Regulation of TP53 Activity through Methylation	0.431	0.0526	NaN		Adrenergic Receptor Signaling Pathway (Enhanced)	0.712	0.0152	NaN
	Man2b1	1.15104621375587e-86	0.489652	0.879	0.781	2.13380947106063e-82	0	Man2b1		Metabolism of cofactors	0.431	0.0526	NaN		GABAergic Receptor Signaling Pathway (Enhanced)	0.218	0.00714	NaN
	Abcg1	2.66517574086471e-86	0.479493	0.753	0.591	4.94070278841499e-82	0	Abcg1		cAMP-mediated signaling	0.431	0.0169	1		Glutaminergic Receptor Signaling Pathway (Enhanced)	0.208	0.00608	NaN
	Zfp36	3.78541556231558e-86	-0.616114	0.966	0.968	7.01740336942061e-82	0	Zfp36		Glycosaminoglycan metabolism	0.431	0.025	NaN		NFKBIE Signaling Pathway	0	0.00223	NaN
	Flrt3	1.14396620941786e-84	-1.42493	0.147	0.293	2.12068455901884e-80	0	Flrt3		IL-17A Signaling in Fibroblasts	0.431	0.025	NaN		PPARα/RXRα Activation	0	0.00508	NaN
	Rgcc	1.27020790224046e-84	-1.01077	0.551	0.653	2.35471140917336e-80	0	Rgcc		Dopamine Receptor Signaling	0.431	0.025	NaN		Aryl Hydrocarbon Receptor Signaling	0.424	0.0109	NaN
	Prdx6	1.45732095014111e-84	-0.859755	0.475	0.598	2.7015815773716e-80	0	Prdx6		Pulmonary Fibrosis Idiopathic Signaling Pathway	0.423	0.0153	0.447		LPS/IL-1 Mediated Inhibition of RXR Function	0.464	0.0101	NaN
	Prkcb	7.38581339046331e-84	0.775081	0.369	0.221	1.36918208632409e-79	0	Prkcb		Hepatic Fibrosis Signaling Pathway	0.423	0.0144	1.342		p53 Signaling	0.295	0.0101	NaN
	Arhgap19	1.89253395827147e-83	2.1741	0.079	0.018	3.50837945184365e-79	0	Arhgap19		SUMOylation of transcription factors	0.423	0.05	NaN		Intrinsic Pathway for Apoptosis	1	0.0364	NaN
	Lrmda	1.59551087827941e-82	0.653782	0.506	0.353	2.95775806615437e-78	0	Lrmda		Inflammasome pathway	0.423	0.05	NaN		Opioid Signalling	0.748	0.0222	NaN
	Ly6i	4.00805628866906e-82	-2.25077	0.057	0.177	7.43013474793471e-78	0	Ly6i		Apelin Liver Signaling Pathway	0.423	0.05	NaN		GPVI-mediated activation cascade	0.556	0.0286	NaN
	Rpl38	4.44885920271144e-82	0.231273	1	1	8.24729518998646e-78	0	Rpl38		FLT3 Signaling in Hematopoietic Progenitor Cells	0.423	0.0244	NaN		Prolactin receptor signaling	0.762	0.0588	NaN
	Rapsn	5.42881512955188e-82	2.76807	0.057	0.009	1.00639374871633e-77	0	Rapsn		Signaling by NOTCH4	0.417	0.0241	NaN		Signaling by ERBB2	0.464	0.02	NaN
	Itgb7	5.868778009e-82	-0.747036	0.393	0.538	1.08795406730842e-77	0	Itgb7		Actin Cytoskeleton Signaling	0.413	0.0164	NaN		Signaling by ERBB4	0.423	0.0169	NaN
	Acp2	8.62139825570663e-82	0.840244	0.412	0.268	1.59823480864289e-77	0	Acp2		PEDF Signaling	0.413	0.0238	NaN		Interleukin-7 signaling	0.663	0.0417	NaN
	Klrb1b	3.18517311861069e-81	-2.67833	0.036	0.144	5.9046739272805e-77	0	Klrb1b		HEY1 Signaling Pathway	0.413	0.0186	NaN		Potassium Channels	0.289	0.00971	NaN
	Ntpcr	8.89916447300566e-81	1.06671	0.311	0.182	1.64972711000579e-76	0	Ntpcr		Interleukin-7 signaling	0.413	0.0476	NaN		Circadian Clock	0.427	0.0172	NaN
	Traf1	1.12502558053111e-80	-0.91067	0.538	0.628	2.08557242118856e-76	0	Traf1		LPS-stimulated MAPK Signaling	0.408	0.0235	NaN		BMAL1:CLOCK,NPAS2 activates circadian gene expression	0.631	0.037	NaN
	Rpl27a	1.22664476846739e-80	0.206721	1	1	2.27395407178484e-76	0	Rpl27a		HOTAIR Regulatory Pathway	0.408	0.0184	NaN		Signaling by SCF-KIT	0.496	0.0233	NaN
	Ybx3	1.8153767784089e-80	-0.717313	0.456	0.584	3.36534547181441e-76	0	Ybx3		Oxidative Stress Induced Senescence	0.408	0.0233	NaN		Collagen degradation	1.58	0.0469	NaN
	Rpl31	2.33350291677763e-80	0.319034	0.981	0.953	4.32584770712237e-76	0	Rpl31		FGF Signaling	0.408	0.0233	NaN		Degradation of the extracellular matrix	0.799	0.0247	NaN
	Capg	3.03491212921445e-80	-0.408703	0.95	0.938	5.62612010513774e-76	0	Capg		Transcriptional Regulatory Network in Embryonic Stem Cells	0.408	0.0183	NaN		Translocation of SLC2A4 (GLUT4) to the plasma membrane	0.86	0.0278	NaN
	Arap1	3.40536487335634e-80	0.574018	0.631	0.484	6.31286540222798e-76	0	Arap1		Phagosome Maturation	0.408	0.0183	NaN		Antimicrobial peptides	0.467	0.0204	NaN
	Btg2	3.71342414583558e-80	-0.664348	0.691	0.759	6.88394568155001e-76	0	Btg2		Insertion of tail-anchored proteins into the endoplasmic reticulum membrane	0.408	0.0455	NaN		PI Metabolism	0.332	0.0119	NaN
	Slc26a11	3.91791744490013e-80	1.33084	0.193	0.089	7.26303535935585e-76	0	Slc26a11		Superpathway of D-myo-inositol (1,4,5)-trisphosphate Metabolism	0.408	0.0455	NaN		DAG and IP3 signaling	0.508	0.0244	NaN
	Ly9	8.75565984899075e-80	1.00489	0.286	0.159	1.6231242228059e-75	0	Ly9		Putrescine Degradation III	0.408	0.0455	NaN		Phase II - Conjugation of compounds	0.656	0.0183	NaN
	Rps24	1.19806328776064e-79	0.211971	1	1	2.22096972285068e-75	0	Rps24		RAF-independent MAPK1/3 activation	0.394	0.0435	NaN		Eukaryotic Translation Elongation	0.248	0.0082	NaN
	Mpeg1	1.69843389689779e-79	0.322919	0.938	0.824	3.14855675806913e-75	0	Mpeg1		Surfactant metabolism	0.394	0.0435	NaN		Gap junction trafficking and regulation	0.46	0.0196	NaN
	Klrk1	2.78619215009427e-79	-1.42781	0.153	0.29	5.16504300784476e-75	0	Klrk1		Formation of paraxial mesoderm	0.394	0.0435	NaN		Mitochondrial biogenesis	1.58	0.0469	NaN
	Ly6a	3.17181501914449e-79	0.145416	0.887	0.714	5.87991068249005e-75	0	Ly6a		Androgen Signaling	0.392	0.0178	NaN		Activation of Matrix Metalloproteinases	1.31	0.0606	NaN
	BC005537	7.54655994547842e-79	0.462362	0.846	0.734	1.39898128269279e-74	0	BC005537		Regulation of Cellular Mechanics by Calpain Protease	0.392	0.0222	NaN		Glycosaminoglycan metabolism	1.01	0.0234	NaN
	Wwp1	9.03715656679741e-79	0.416089	0.435	0.281	1.6753080843529e-74	0	Wwp1		Germ Cell-Sertoli Cell Junction Signaling	0.392	0.0176	NaN		Integration of energy metabolism	0.66	0.0185	NaN
	Flnb	1.29721465732369e-78	-1.71518	0.071	0.193	2.40477653174665e-74	0	Flnb		Factors involved in megakaryocyte development and platelet production	0.392	0.022	NaN		Regulation of cholesterol biosynthesis by SREBP (SREBF)	0.792	0.0667	NaN
	Xylt2	1.63032687939982e-78	1.19072	0.205	0.098	3.0222999690314e-74	0	Xylt2		Acute Myeloid Leukemia Signaling	0.392	0.022	NaN		MyD88:MAL(TIRAP) cascade initiated on plasma membrane	0.501	0.0238	NaN
	Flt3	1.97523256133269e-78	-3.37206	0.012	0.103	3.66168612219855e-74	0	Flt3		Glioblastoma Multiforme Signaling	0.392	0.0175	NaN		MyD88-independent TLR4 cascade	2.09	0.0789	NaN
	Arhgap10	3.40556586334416e-78	0.493065	0.554	0.381	6.31323799746741e-74	0	Arhgap10		Other interleukin signaling	0.392	0.0417	NaN		Trafficking and processing of endosomal TLR	1.9	0.154	NaN
	Gda	4.78140195323939e-78	-1.07003	0.446	0.555	8.86376294091518e-74	0	Gda		Growth hormone receptor signaling	0.392	0.0417	NaN		Toll Like Receptor 3 (TLR3) Cascade	2.2	0.0909	NaN
	Gm42418	7.13213227658768e-78	0.27398	1	1	1.32215468143382e-73	0	Gm42418		IL-22 Signaling	0.392	0.0417	NaN		NLR signaling pathways	1.72	0.0536	NaN
	Lyve1	1.01209571611952e-77	-7.1696	0.003	0.085	1.87622303854236e-73	0	Lyve1		Tumoricidal Function of Hepatic Natural Killer Cells	0.392	0.0417	NaN		Signaling by TGF-beta Receptor Complex	0.443	0.0185	NaN
	Rab31	1.07593421562999e-77	0.460127	0.778	0.648	1.99456684893488e-73	0	Rab31		G alpha (i) signalling events	0.391	0.0155	-2		Signaling by EGFR	1.02	0.0377	NaN
	Il18bp	1.18702014629458e-77	0.98742	0.341	0.209	2.2004979472009e-73	0	Il18bp		MAPK6/MAPK4 signaling	0.389	0.0217	NaN		SRP-dependent cotranslational protein targeting to membrane	0.215	0.00704	NaN
	Mgat5	1.21366697242169e-77	0.882845	0.365	0.231	2.24989583347532e-73	0	Mgat5		Regulation of TP53 Activity through Phosphorylation	0.387	0.0215	NaN		Cytosolic sensors of pathogen-associated DNA	0.923	0.0312	NaN
	Rab3il1	1.5726557402885e-77	0.706742	0.333	0.192	2.91538921134682e-73	0	Rab3il1		Actin Nucleation by ARP-WASP Complex	0.387	0.0215	NaN		Signaling by PDGF	0.427	0.0172	NaN
	Klrd1	4.24427504488722e-77	-3.98775	0.013	0.103	7.86803707821193e-73	0	Klrd1		ERBB Signaling	0.387	0.0215	NaN		p75 NTR receptor-mediated signalling	0.482	0.0127	NaN
	Rpl39	6.826762401456e-77	0.216334	1	0.999	1.26554521398191e-72	0	Rpl39		Cardiac Hypertrophy Signaling	0.387	0.0153	0		Vitamin D (calciferol) metabolism	0.858	0.0833	NaN
	Ube2d3	9.09857258254907e-77	-0.289598	0.97	0.978	1.68669338535295e-72	0	Ube2d3		MyD88 cascade initiated on plasma membrane	0.387	0.04	NaN		Nicotinate metabolism	1.35	0.0645	NaN
	Rilpl2	1.04389539791396e-76	0.412469	0.826	0.692	1.93517328865291e-72	0	Rilpl2		Ethanol Degradation IV	0.387	0.04	NaN		Signaling by NOTCH1	0.824	0.026	NaN
	Abcc3	1.41460676915458e-76	1.07436	0.216	0.106	2.62239802865875e-72	0	Abcc3		RAF/MAP kinase cascade	0.386	0.0153	-1		Signaling by NOTCH2	0.561	0.0294	NaN
	P2ry6	1.64989561599327e-76	0.756804	0.469	0.332	3.05857649292833e-72	0	P2ry6		Deubiquitination	0.383	0.0152	1		Signaling by ALK	1.35	0.0645	NaN
	Cltc	3.69598596830684e-76	0.379158	0.915	0.837	6.85161878804722e-72	0	Cltc		Erythropoietin Signaling Pathway	0.383	0.017	NaN		Metabolism of nitric oxide: NOS3 activation and regulation	0.811	0.0714	NaN
	Plxnb2	6.42258369404822e-76	0.506968	0.672	0.527	1.19061856520266e-71	0	Plxnb2		Prolactin Signaling	0.382	0.0211	NaN		Assembly of collagen fibrils and other multimeric structures	0.947	0.0328	NaN
	Avpi1	6.4554360774539e-76	-0.971059	0.428	0.544	1.1967087400384e-71	0	Avpi1		IL-1 Signaling	0.377	0.0208	NaN		Metabolism of Angiotensinogen to Angiotensins	1.72	0.118	NaN
	Slc7a11	1.47621939923407e-75	-2.25008	0.054	0.165	2.73661552230012e-71	0	Slc7a11		Death Receptor Signaling	0.377	0.0208	NaN		Generic Transcription Pathway	0	0.00233	NaN
	Ap1b1	9.45881476059161e-75	0.699523	0.45	0.309	1.75347508031847e-70	0	Ap1b1		Syndecan interactions	0.374	0.037	NaN		RNA Polymerase II Transcription	0.205	0.00667	NaN
	AA467197	1.84365651692256e-74	-2.38559	0.061	0.173	3.41777045107104e-70	0	AA467197		Integrin signaling	0.374	0.037	NaN		COPII-mediated vesicle transport	0.369	0.0137	NaN
	Snx8	3.12901061477375e-74	0.697288	0.479	0.341	5.80055987766758e-70	0	Snx8		Pyroptosis	0.374	0.037	NaN		Asparagine N-linked glycosylation	0.243	0.008	NaN
	Zyx	3.73308297691843e-74	-0.532773	0.816	0.86	6.92038922261138e-70	0	Zyx		Cardiomyocyte Differentiation via BMP Receptors	0.374	0.037	NaN		Gene Silencing by RNA	0.289	0.00971	NaN
	P2ry10	1.67600410321122e-73	-2.93258	0.018	0.108	3.10697640653296e-69	0	P2ry10		Tryptophan Degradation X (Mammalian, via Tryptamine)	0.374	0.037	NaN		DAP12 interactions	0.496	0.0233	NaN
	Lrrc25	6.66780863918227e-73	0.425756	0.79	0.651	1.23607836553161e-68	0	Lrrc25		Ion channel transport	0.364	0.0164	NaN		Binding and Uptake of Ligands by Scavenger Receptors	0.261	0.00877	NaN
	Plod1	1.14648348796545e-72	0.824431	0.374	0.242	2.12535108999036e-68	0	Plod1		SUMOylation of intracellular receptors	0.364	0.0357	NaN		Transcriptional activity of SMAD2/SMAD3:SMAD4 heterotrimer	1.8	0.0588	NaN
	Asph	2.61206192580199e-72	0.810339	0.429	0.297	4.84224039805173e-68	0	Asph		Activated PKN1 stimulates transcription of AR regulated genes KLK2 and KLK3	0.364	0.0357	NaN		Visual phototransduction	0.417	0.0164	NaN
	Ptms	3.55602324163755e-72	0.288072	0.975	0.901	6.59215588534769e-68	0	Ptms		S Phase	0.364	0.02	NaN		Selenoamino acid metabolism	0.208	0.00685	NaN
	Gm34084	4.48281596175145e-72	0.919277	0.324	0.198	8.31024422989484e-68	0	Gm34084		ABC-family proteins mediated transport	0.359	0.0198	NaN		Fc epsilon receptor (FCERI) signaling	2.1	0.0291	NaN
	Nr4a2	4.60387654865562e-72	-1.00523	0.329	0.461	8.53466634589778e-68	0	Nr4a2		Myogenesis	0.358	0.0345	NaN		Oxidative Stress Induced Senescence	0.762	0.0227	NaN
	Arhgap18	7.95008891465217e-72	0.751893	0.447	0.313	1.47378748299822e-67	0	Arhgap18		TNFs bind their physiological receptors	0.358	0.0345	NaN		Senescence-Associated Secretory Phenotype (SASP)	0.366	0.0135	NaN
	Gngt2	9.32969827055153e-72	0.311228	0.637	0.472	1.72953946539484e-67	0	Gngt2		mRNA Capping	0.358	0.0345	NaN		Oncogene Induced Senescence	0.556	0.0286	NaN
	Hnrnpa3	2.27720719316069e-71	-0.344477	0.953	0.96	4.2214866946813e-67	0	Hnrnpa3		EGR2 and SOX10-mediated initiation of Schwann cell myelination	0.358	0.0345	NaN		Signaling by Leptin	0.858	0.0833	NaN
	Cd84	2.38753338504929e-71	0.749791	0.451	0.317	4.42600938920437e-67	0	Cd84		T Cell Exhaustion Signaling Pathway	0.35	0.0123	2.236		EPH-Ephrin signaling	1.28	0.0323	NaN
	Lmo1	3.68327120559779e-71	-2.92949	0.018	0.107	6.82804816093718e-67	0	Lmo1		Mouse Embryonic Stem Cell Pluripotency	0.35	0.0192	NaN		Syndecan interactions	1.44	0.0741	NaN
	Ap2a2	4.18881716509311e-71	0.484679	0.617	0.474	7.7652292606496e-67	0	Ap2a2		Signaling by CSF3 (G-CSF)	0.35	0.0333	NaN		SUMOylation of DNA damage response and repair proteins	0.356	0.013	NaN
	Serp1	5.52639231801111e-71	0.508222	0.841	0.751	1.0244826079129e-66	0	Serp1		Role of p14/p19ARF in Tumor Suppression	0.35	0.0333	NaN		Processing and activation of SUMO	0.883	0.0909	NaN
	Rgl1	9.29804325899843e-71	0.310133	0.813	0.645	1.72367125935313e-66	0	Rgl1		IGF-1 Signaling	0.346	0.019	NaN		SUMOylation of transcription factors	0.712	0.05	NaN
	Prex1	1.06719345510538e-70	0.581877	0.578	0.451	1.97836322707436e-66	0	Prex1		GNRH Signaling	0.346	0.0157	NaN		WNT ligand biogenesis and trafficking	0.641	0.0385	NaN
	Csf2rb	1.11953112437206e-70	-0.777489	0.655	0.711	2.07538679836092e-66	0	Csf2rb		Toll-like Receptor Cascades	0.343	0.0323	NaN		Cellular response to heat stress	0.292	0.0099	NaN
	B3gnt5	1.30397317676678e-70	-1.34287	0.1	0.223	2.41730547509026e-66	0	B3gnt5		Bile acid and bile salt metabolism	0.343	0.0323	NaN		Integrin signaling	0.631	0.037	NaN
	Rbm47	1.68117790955991e-70	0.437529	0.817	0.693	3.11656760874215e-66	0	Rbm47		Paxillin Signaling	0.34	0.0187	NaN		Class B/2 (Secretin family receptors)	0.301	0.0104	NaN
	Rps28	2.7585897715733e-70	0.210563	1	1	5.11387371854259e-66	0	Rps28		Endothelin-1 Signaling	0.339	0.0155	NaN		Netrin-1 signaling	0.492	0.0227	NaN
	Rpl36a	9.30615783470069e-70	0.271779	0.986	0.973	1.72517553939681e-65	0	Rpl36a		Regulation of the Epithelial-Mesenchymal Transition Pathway	0.337	0.0154	NaN		Semaphorin interactions	0.923	0.0312	NaN
	Hmga1	2.96927174744974e-69	-0.719321	0.438	0.553	5.50443596542233e-65	0	Hmga1		Toll Like Receptor 3 (TLR3) Cascade	0.337	0.0312	NaN		L1CAM interactions	0.245	0.00806	NaN
	Pfkp	3.27051762310369e-69	-0.711342	0.46	0.573	6.06288556970962e-65	0	Pfkp		Glutamate binding, activation of AMPA receptors and synaptic plasticity	0.337	0.0312	NaN		Regulation of Insulin-like Growth Factor (IGF) transport and uptake by IGFBPs	0.245	0.00806	NaN
	Pycard	4.33549842403762e-69	0.532742	0.769	0.647	8.03714697848094e-65	0	Pycard		Activation of Matrix Metalloproteinases	0.33	0.0303	NaN		Beta-catenin independent WNT signaling	3.2	0.039	NaN
	Psma3	1.04104293417519e-68	-0.324879	0.858	0.907	1.92988539137397e-64	0	Psma3		MAPK targets/ Nuclear events mediated by MAP kinases	0.33	0.0303	NaN		Costimulation by the CD28 family	0.561	0.0152	NaN
	Ndufc2	1.58717611570372e-68	0.421124	0.876	0.796	2.94230708329156e-64	0	Ndufc2		Airway Inflammation in Asthma	0.33	0.0303	NaN		SUMOylation of transcription cofactors	0.492	0.0227	NaN
	Gna12	2.87396158606212e-68	0.825765	0.379	0.252	5.32774998824195e-64	0	Gna12		Th17 Activation Pathway	0.33	0.0124	-0.816		Protein folding	0.701	0.0202	NaN
	Gdf15	2.99422110539801e-68	1.05373	0.163	0.073	5.55068708518682e-64	0	Gdf15		Pulmonary Healing Signaling Pathway	0.329	0.0151	NaN		Rap1 signalling	0.776	0.0625	NaN
	Rpl35	3.38491234888374e-68	0.220452	1	0.999	6.27495051236067e-64	0	Rpl35		Sleep REM Signaling Pathway	0.329	0.018	NaN		Signal amplification	1.31	0.0606	NaN
	H2-Q7	5.39500819168889e-68	0.309087	0.793	0.622	1.00012661857529e-63	0	H2-Q7		Oncogene Induced Senescence	0.324	0.0294	NaN		G-protein beta:gamma signalling	1.33	0.0625	NaN
	Marveld1	7.02449520783887e-68	-1.41967	0.095	0.214	1.30220092162917e-63	0	Marveld1		Transcriptional Regulation by E2F6	0.324	0.0294	NaN		Regulation of lipid metabolism by PPARalpha	0.613	0.0168	NaN
	Mgl2	1.1024980679732e-67	-3.24577	0.042	0.138	2.04381091840871e-63	0	Mgl2		Ephrin Receptor Signaling	0.321	0.0149	NaN		SUMOylation of SUMOylation proteins	0.556	0.0286	NaN
	Fnip2	1.14382971314291e-67	0.407379	0.742	0.59	2.12043152222432e-63	0	Fnip2		Antioxidant Action of Vitamin C	0.319	0.0175	NaN		SUMOylation of intracellular receptors	1.39	0.069	NaN
	Gm36161	1.39782447336798e-67	0.370081	0.761	0.581	2.59128700872957e-63	0	Gm36161		IL-9 Signaling	0.319	0.0286	NaN		G alpha (q) signalling events	0.44	0.0114	NaN
	Cd80	1.72117011594726e-67	-1.3359	0.098	0.218	3.19070516094303e-63	0	Cd80		Ethanol Degradation II	0.319	0.0286	NaN		G alpha (12/13) signalling events	0.806	0.025	NaN
	Ly6e	1.74533026954105e-67	0.314944	0.994	0.941	3.2354932536752e-63	0	Ly6e		Nucleotide Excision Repair Pathway	0.319	0.0286	NaN		Platelet homeostasis	1.35	0.0349	NaN
	Tob2	1.77307934848323e-67	0.526658	0.693	0.577	3.28693449621822e-63	0	Tob2		CDK5 Signaling	0.317	0.0174	NaN		G alpha (s) signalling events	0.209	0.0069	NaN
	Myadm	2.00192987521026e-67	-0.525906	0.675	0.752	3.71117760266479e-63	0	Myadm		IL-13 Signaling Pathway	0.315	0.0172	NaN		G alpha (z) signalling events	0.472	0.0208	NaN
	Snx9	2.40375732469456e-67	0.51546	0.653	0.524	4.45608532851878e-63	0	Snx9		Bladder Cancer Signaling	0.315	0.0172	NaN		Transport of bile salts and organic acids, metal ions and amine compounds	0.332	0.0119	NaN
	Rpl30	6.52597578576176e-67	0.197192	1	0.999	1.20978539116452e-62	0	Rpl30		Fc epsilon receptor (FCERI) signaling	0.315	0.0146	NaN		Transport of inorganic cations/anions and amino acids/oligopeptides	1.14	0.0278	NaN
	Rps9	1.15275928843942e-66	0.193152	1	1	2.136985168909e-62	0	Rps9		Transcriptional regulation by the AP-2 (TFAP2) family of transcription factors	0.315	0.0278	NaN		NoRC negatively regulates rRNA expression	0.393	0.0149	NaN
	Il10	1.46337337645441e-66	0.80401	0.18	0.085	2.71280156527119e-62	0	Il10		Role of Tissue Factor in Cancer	0.314	0.0145	NaN		Sphingolipid metabolism	0.271	0.00909	NaN
	Psme2	1.93001327212536e-66	-0.507438	0.937	0.939	3.57785860386598e-62	0	Psme2		Fc Epsilon RI Signaling	0.312	0.0169	NaN		Vasopressin regulates renal water homeostasis via Aquaporins	0.496	0.0233	NaN
	1700017B05Rik	2.06508682599543e-66	0.817659	0.373	0.248	3.82825795803033e-62	0	1700017B05Rik		Airway Pathology in Chronic Obstructive Pulmonary Disease	0.312	0.0169	NaN		Activation of NMDA receptors and postsynaptic events	0.329	0.0118	NaN
	Sgpl1	2.80636927806559e-66	0.406157	0.815	0.708	5.202447367678e-62	0	Sgpl1		Virus Entry via Endocytic Pathways	0.312	0.0169	NaN		Smooth Muscle Contraction	0.496	0.0233	NaN
	Asah1	3.79127899745314e-66	0.451301	0.744	0.626	7.02827300547864e-62	0	Asah1		MyD88-independent TLR4 cascade	0.312	0.027	NaN		TAK1-dependent IKK and NF-kappa-B activation	0.492	0.0227	NaN
	Vim	4.09144079966611e-66	-0.364868	1	0.998	7.58471295442103e-62	0	Vim		TWEAK Signaling	0.312	0.027	NaN		MyD88 cascade initiated on plasma membrane	0.653	0.04	NaN
	Cish	5.98692850508011e-66	-1.53607	0.064	0.171	1.10985680627175e-61	0	Cish		IL-8 Signaling	0.31	0.0143	NaN		Cell junction organization	0.311	0.0109	NaN
	Ang	6.25722123406961e-66	0.981565	0.222	0.117	1.15996367237182e-61	0	Ang		Regulation of lipid metabolism by PPARalpha	0.31	0.0168	NaN		Interleukin-12 family signaling	0.712	0.05	NaN
	Gng10	6.47586861354568e-66	-0.699506	0.554	0.639	1.2004965235791e-61	0	Gng10		NGF Signaling	0.309	0.0167	NaN		MAP kinase activation	0.522	0.0256	NaN
	Scamp5	6.81113037805289e-66	1.47681	0.105	0.037	1.26264734948344e-61	0	Scamp5		Nitric Oxide Signaling in the Cardiovascular System	0.309	0.0167	NaN		Activation of kainate receptors upon glutamate binding	1.37	0.0667	NaN
	Shtn1	7.38959943802437e-66	0.696841	0.413	0.282	1.36988394382096e-61	0	Shtn1		SUMOylation of ubiquitinylation proteins	0.309	0.0263	NaN		Interleukin-2 family signaling	1.08	0.0426	NaN
	Wnt11	2.36760294655115e-65	-1.9441	0.059	0.162	4.38906234231652e-61	0	Wnt11		Glutathione-mediated Detoxification	0.309	0.0263	NaN		SUMOylation of chromatin organization proteins	0.377	0.0141	NaN
	Eif5b	2.99363303833335e-65	0.439797	0.796	0.688	5.54959692646236e-61	0	Eif5b		Renin-Angiotensin Signaling	0.306	0.0165	NaN		Thrombin signalling through proteinase activated receptors (PARs)	1.33	0.0625	NaN
	Fam83f	3.06667949370962e-65	1.45347	0.119	0.046	5.6850104454389e-61	0	Fam83f		Type I Diabetes Mellitus Signaling	0.305	0.0118	1.342		SUMOylation of RNA binding proteins	0.476	0.0213	NaN
	Clic4	3.36859235528476e-65	-0.462185	0.883	0.898	6.24469650822689e-61	0	Clic4		Estrogen Receptor Signaling	0.305	0.0122	NaN		SUMOylation of DNA replication proteins	0.482	0.0217	NaN
	Il13ra1	6.60950314082304e-65	-0.899942	0.177	0.31	1.22526969224578e-60	0	Il13ra1		Regulation of TP53 Expression and Degradation	0.305	0.0256	NaN		SUMOylation of immune response proteins	0.827	0.0769	NaN
	Gm14636	8.84294739831959e-65	-1.53504	0.086	0.197	1.63930558870049e-60	0	Gm14636		Antigen Presentation Pathway	0.305	0.0256	NaN		Interconversion of nucleotide di- and triphosphates	0.612	0.0345	NaN
	Clec4n	9.2279203267362e-65	-1.29252	0.189	0.318	1.71067187017036e-60	0	Clec4n		ERK/MAPK Signaling	0.304	0.014	NaN		Interleukin-3, Interleukin-5 and GM-CSF signaling	1.72	0.0536	NaN
	Pitpna	1.207474185263e-64	-0.281789	0.974	0.975	2.23841564464055e-60	0	Pitpna		Autophagy	0.298	0.0138	NaN		Mitophagy	0.516	0.025	NaN
	Fgd4	2.32606917909678e-64	0.86133	0.272	0.157	4.3120670442096e-60	0	Fgd4		TCR signaling	0.291	0.0159	NaN		RIPK1-mediated regulated necrosis	0.58	0.0312	NaN
	Mdfic	3.70109980559136e-64	0.40468	0.787	0.663	6.86109881960526e-60	0	Mdfic		Gαs Signaling	0.291	0.0159	NaN		B-WICH complex positively regulates rRNA expression	0.455	0.0192	NaN
	Rnase4	4.24109073997045e-64	0.400003	0.469	0.321	7.86213401375722e-60	0	Rnase4		Calcium Signaling	0.291	0.0136	NaN		Myogenesis	0.612	0.0345	NaN
	Ophn1	1.0027940993509e-63	0.778724	0.246	0.136	1.8589797013767e-59	0	Ophn1		Endocannabinoid Developing Neuron Pathway	0.289	0.0157	NaN		Mitochondrial translation	0.3	0.0103	NaN
	Pparg	1.0073702389619e-63	0.845272	0.251	0.142	1.86746294898757e-59	0	Pparg		Regulation of beta-cell development	0.289	0.0238	NaN		Cardiac conduction	0.23	0.00758	NaN
	Rps23	1.53560952209952e-63	0.176413	1	0.999	2.84671293206809e-59	0	Rps23		DAP12 interactions	0.289	0.0238	NaN		Pyroptosis	1.44	0.0741	NaN
	Fosb	1.8753428678787e-63	0.187175	0.643	0.468	3.47651060847354e-59	0	Fosb		April Mediated Signaling	0.289	0.0238	NaN		RHO GTPases activate KTN1	0.883	0.0909	NaN
	Rps12	2.50337717190716e-63	0.229136	0.998	0.995	4.6407606012815e-59	0	Rps12		Hepatic Cholestasis	0.289	0.0135	NaN		RHO GTPases activate IQGAPs	2.23	0.0938	NaN
	Vcl	3.17604729748601e-63	-0.867298	0.193	0.326	5.88775648007957e-59	0	Vcl		Signaling by Insulin receptor	0.289	0.0233	NaN		RHO GTPases Activate ROCKs	0.725	0.0526	NaN
	Chd9	3.45186429683371e-63	0.459924	0.728	0.608	6.39906603347032e-59	0	Chd9		Signaling by SCF-KIT	0.289	0.0233	NaN		RHO GTPases activate PAKs	1.58	0.0952	NaN
	Psma7	3.7612451988637e-63	-0.2809	0.93	0.957	6.97259634965352e-59	0	Psma7		Defensins	0.289	0.0233	NaN		Signaling by FGFR1	0.455	0.0192	NaN
	H2-Eb1	7.34399212134134e-63	0.0935906	0.963	0.86	1.36142925945426e-58	0	H2-Eb1		Aggrephagy	0.289	0.0233	NaN		Signaling by FGFR2	0.369	0.0137	NaN
	Gm13710	8.46116672538448e-63	2.4643	0.047	0.009	1.56853108755178e-58	0	Gm13710		B Cell Activating Factor Signaling	0.289	0.0233	NaN		Signaling by FGFR3	0.516	0.025	NaN
	Txn1	8.65980089336714e-63	-0.567884	0.971	0.967	1.6053538896124e-58	0	Txn1		Oncostatin M Signaling	0.289	0.0233	NaN		Signaling by FGFR4	0.508	0.0244	NaN
	Pde7b	9.12643736472965e-63	0.867437	0.393	0.273	1.69185895867358e-58	0	Pde7b		Mitotic G1 phase and G1/S transition	0.289	0.0153	NaN		Formation of xylulose-5-phosphate	1.11	0.2	NaN
	Atp6v1a	1.41932393574952e-62	0.392516	0.814	0.695	2.63114271209246e-58	0	Atp6v1a		Ferroptosis Signaling Pathway	0.289	0.0153	NaN		RHO GTPases Activate NADPH Oxidases	0.663	0.0417	NaN
	Mir155hg	1.46031255525627e-62	-1.68347	0.063	0.165	2.70712741493407e-58	0	Mir155hg		Elastic fibre formation	0.289	0.0227	NaN		MAPK6/MAPK4 signaling	3.39	0.0652	NaN
	Psmb5	1.57085502468173e-62	-0.395384	0.732	0.804	2.912051044755e-58	0	Psmb5		TAK1-dependent IKK and NF-kappa-B activation	0.289	0.0227	NaN		HDR through Homologous Recombination (HRR) or Single Strand Annealing (SSA)	0.632	0.0175	NaN
	Otulinl	1.64631851201086e-62	0.485037	0.595	0.46	3.05194525756574e-58	0	Otulinl		Regulation of mRNA stability by proteins that bind AU-rich elements	0.289	0.0227	NaN		DNA Double Strand Break Response	0.423	0.0169	NaN
	Nupr1	1.65254650289349e-62	-0.83135	0.569	0.645	3.06349070706395e-58	0	Nupr1		TP53 Regulates Transcription of Cell Death Genes	0.289	0.0227	NaN		Cargo concentration in the ER	0.561	0.0294	NaN
	Cln6	2.4128621736973e-62	0.917331	0.272	0.161	4.47296389760006e-58	0	Cln6		TBC/RABGAPs	0.289	0.0227	NaN		Fanconi Anemia Pathway	0.531	0.0263	NaN
	Rap2a	2.64304132048855e-62	-1.07471	0.155	0.28	4.89966999992168e-58	0	Rap2a		Retinoid metabolism and transport	0.289	0.0227	NaN		Interleukin-6 family signaling	1.5	0.0833	NaN
	Cd209d	4.10119612684637e-62	-5.36293	0.005	0.073	7.6027973799478e-58	0	Cd209d		BER (Base Excision Repair) Pathway	0.289	0.0227	NaN		Interleukin-10 signaling	1.92	0.0667	NaN
	Cd163	4.17124845309634e-62	-3.06362	0.042	0.131	7.73266038234999e-58	0	Cd163		Myelination Signaling Pathway	0.288	0.0122	0		Major pathway of rRNA processing in the nucleolus and cytosol	0	0.00538	NaN
	Daglb	4.58123167310186e-62	0.699779	0.423	0.297	8.49268727559623e-58	0	Daglb		Role of Osteoblasts, Osteoclasts and Chondrocytes in Rheumatoid Arthritis	0.288	0.0132	NaN		TP53 Regulates Transcription of DNA Repair Genes	0.38	0.0143	NaN
	Man1a	6.339933172533e-62	0.46716	0.709	0.58	1.17529681152417e-57	0	Man1a		GPER1 signaling	0.284	0.0222	NaN		Regulation of TP53 Activity through Phosphorylation	0.309	0.0108	NaN
	Ier2	9.02272021148984e-62	-0.645242	0.574	0.661	1.67263187280599e-57	0	Ier2		EIF2 Signaling	0.284	0.013	NaN		Regulation of TP53 Activity through Methylation	0.725	0.0526	NaN
	Slc29a1	1.37190896579507e-61	0.777037	0.318	0.199	2.54324484079091e-57	0	Slc29a1		Neurovascular Coupling Signaling Pathway	0.284	0.0129	NaN		Regulation of TP53 Expression and Degradation	0.522	0.0256	NaN
	Atox1	1.73457810313128e-61	-0.281012	0.989	0.992	3.21556088758477e-57	0	Atox1		Interleukin-2 family signaling	0.284	0.0217	NaN		Signaling by MET	0.811	0.0253	NaN
	Atp5g2	1.76247449064571e-61	0.294698	0.98	0.956	3.26727521075902e-57	0	Atp5g2		Role of RIG1-like Receptors in Antiviral Innate Immunity	0.284	0.0217	NaN		Glucose metabolism	0.328	0.0116	NaN
	Zbtb46	2.83930073014593e-61	-3.50245	0.008	0.079	5.26349569354453e-57	0	Zbtb46		Role of OCT4 in Mammalian Embryonic Stem Cell Pluripotency	0.284	0.0217	NaN		Tryptophan catabolism	0.811	0.0714	NaN
	P2rx4	7.43345708512248e-61	0.530885	0.608	0.487	1.37801427444001e-56	0	P2rx4		tRNA Splicing	0.284	0.0217	NaN		Processing of Capped Intron-Containing Pre-mRNA	0	0.00347	NaN
	Lrrfip1	7.93422350555602e-61	-0.379131	0.832	0.871	1.47084635345998e-56	0	Lrrfip1		DNA damage-induced 14-3-3σ Signaling	0.284	0.0217	NaN		Eukaryotic Translation Initiation	0.205	0.00667	NaN
	Slc2a6	9.04555301794189e-61	-0.831117	0.248	0.38	1.67686461846607e-56	0	Slc2a6		Apelin Pancreas Signaling Pathway	0.284	0.0217	NaN		Eukaryotic Translation Termination	0.248	0.0082	NaN
	Ptgs2	1.14132479282604e-60	-1.48093	0.145	0.263	2.11578790094091e-56	0	Ptgs2		Th2 Pathway	0.279	0.0146	NaN		TNF signaling	0.43	0.0175	NaN
	Axl	1.17945841125698e-60	1.00727	0.232	0.13	2.18648000278819e-56	0	Axl		iNOS Signaling	0.279	0.0213	NaN		Signaling by PTK6	1	0.0364	NaN
	Pou2f2	1.67761657193087e-60	0.560037	0.494	0.364	3.10996560104545e-56	0	Pou2f2		Reelin Signaling in Neurons	0.278	0.0145	NaN		Protein ubiquitination	0.6	0.0333	NaN
	Ccl12	3.0613162446794e-60	1.01246	0.196	0.101	5.67506805438668e-56	0	Ccl12		Hereditary Breast Cancer Signaling	0.278	0.0145	NaN		TBC/RABGAPs	0.492	0.0227	NaN
	Isg20	3.13683180803716e-60	-1.54345	0.085	0.189	5.81505880573929e-56	0	Isg20		Superpathway of Inositol Phosphate Compounds	0.275	0.0127	NaN		Interleukin-20 family signaling	1.46	0.0769	NaN
	Slc11a1	3.25286263239595e-60	0.523605	0.549	0.411	6.03015674793561e-56	0	Slc11a1		CGAS-STING Signaling Pathway	0.272	0.0143	NaN		Cargo recognition for clathrin-mediated endocytosis	0.67	0.019	NaN
	Tsc22d4	3.51620777816368e-60	0.482286	0.66	0.538	6.51834597915984e-56	0	Tsc22d4		PFKFB4 Signaling Pathway	0.27	0.0204	NaN		E3 ubiquitin ligases ubiquitinate target proteins	1.72	0.0536	NaN
	Mmp14	3.68669495028067e-60	0.55554	0.427	0.291	6.8343950988303e-56	0	Mmp14		Apelin Endothelial Signaling Pathway	0.27	0.0142	NaN		RAB geranylgeranylation	0.915	0.0308	NaN
	Rbm3	4.22340844342039e-60	-0.266661	0.99	0.992	7.82935457241272e-56	0	Rbm3		RNA Polymerase I Transcription	0.267	0.02	NaN		RAB GEFs exchange GTP for GDP on RABs	0.316	0.0111	NaN
	Cd177	5.05732553825266e-60	-3.87347	0.006	0.074	9.37527008281277e-56	0	Cd177		Signaling by NOTCH3	0.267	0.02	NaN		Protein methylation	0.762	0.0588	NaN
	Smagp	7.16585723463151e-60	0.853826	0.22	0.119	1.32840661415599e-55	0	Smagp		Assembly of RNA Polymerase II Complex	0.267	0.02	NaN		Transcriptional regulation by RUNX3	2.62	0.0521	NaN
	Cebpa	1.03537330416018e-59	0.667535	0.444	0.321	1.91937503125214e-55	0	Cebpa		FAT10 Cancer Signaling Pathway	0.267	0.02	NaN		ESR-mediated signaling	0.254	0.00847	NaN
	Hnrnpa2b1	1.09515026172564e-59	-0.261176	0.963	0.974	2.03018955518699e-55	0	Hnrnpa2b1		Role of Osteoblasts in Rheumatoid Arthritis Signaling Pathway	0.262	0.0123	NaN		Post-translational protein phosphorylation	0.279	0.00935	NaN
	Cd63	1.14456576929004e-59	0.222265	0.671	0.485	2.12179602310988e-55	0	Cd63		UVC-Induced MAPK Signaling	0.262	0.0196	NaN		Metabolism of cofactors	0.653	0.04	NaN
	Batf3	1.61048693145523e-59	0.781477	0.275	0.164	2.9855206735317e-55	0	Batf3		G alpha (s) signalling events	0.261	0.0138	NaN		Glycogen metabolism	1.48	0.08	NaN
	Ppp1r12c	3.53286037576818e-59	0.544251	0.564	0.446	6.54921656459905e-55	0	Ppp1r12c		Endocannabinoid Cancer Inhibition Pathway	0.255	0.0136	NaN		Interleukin-15 signaling	0.792	0.0667	NaN
	Arid5a	3.71421101520552e-59	-0.839951	0.191	0.321	6.885404379988e-55	0	Arid5a		Regulation of Apoptosis	0.253	0.0189	NaN		Interleukin-9 signaling	2.09	0.2	NaN
	Cp	1.11675739893546e-58	2.39465	0.049	0.01	2.07024486614656e-54	0	Cp		Signaling by TGF-beta Receptor Complex	0.253	0.0189	NaN		Transcriptional Regulation by MECP2	0.409	0.0159	NaN
	Ctla2b	1.41259042424714e-58	1.23734	0.138	0.061	2.61866012846935e-54	0	Ctla2b		RNA Polymerase II Transcription	0.251	0.0134	NaN		Extra-nuclear estrogen signaling	0.834	0.0267	NaN
	Pcbp1	1.47957249092597e-58	-0.321753	0.885	0.914	2.74283148367857e-54	0	Pcbp1		Role of Cytokines in Mediating Communication between Immune Cells	0.249	0.0185	NaN		Signaling by NOTCH3	1.05	0.04	NaN
	Vamp8	2.38924336950222e-58	0.283933	0.97	0.936	4.42917935838322e-54	0	Vamp8		Dilated Cardiomyopathy Signaling Pathway	0.249	0.0133	NaN		NR1H2 and NR1H3-mediated signaling	1.04	0.0392	NaN
	Arhgap17	4.45776749820759e-58	0.439628	0.647	0.517	8.26380938817722e-54	0	Arhgap17		PTEN Signaling	0.247	0.0132	NaN		Peroxisomal protein import	1.58	0.0469	NaN
	Calhm6	5.65638049732192e-58	0.249329	0.407	0.27	1.04857981659354e-53	0	Calhm6		The citric acid (TCA) cycle and respiratory electron transport	0.247	0.0182	NaN		Endosomal Sorting Complex Required For Transport (ESCRT)	0.59	0.0323	NaN
	Mt2	1.3340754614805e-57	-2.83913	0.026	0.105	2.47310909049255e-53	0	Mt2		E3 ubiquitin ligases ubiquitinate target proteins	0.247	0.0182	NaN		Nonsense-Mediated Decay (NMD)	0.254	0.00855	NaN
	Slc2a1	1.85811285063495e-57	-0.99933	0.176	0.298	3.44456960250707e-53	0	Slc2a1		Amino acids regulate mTORC1	0.247	0.0182	NaN		Class I peroxisomal membrane protein import	0.712	0.05	NaN
	Fkbp1a	2.58132424235384e-57	-0.422853	0.744	0.794	4.78525888047556e-53	0	Fkbp1a		Corticotropin Releasing Hormone Signaling	0.247	0.0132	NaN		FLT3 Signaling	1.2	0.0513	NaN
	Atp5b	2.61412556051552e-57	-0.27132	0.912	0.936	4.84606596408367e-53	0	Atp5b		CSDE1 Signaling Pathway	0.246	0.0179	NaN		Chaperone Mediated Autophagy	0.685	0.0455	NaN
	Rpl6	3.44944983705385e-57	0.177679	1	1	6.39459010793043e-53	0	Rpl6		Folate Signaling Pathway	0.246	0.0179	NaN		FOXO-mediated transcription	0.725	0.0526	NaN
	Zfp703	3.59029534035437e-57	0.741939	0.455	0.341	6.65568950194893e-53	0	Zfp703		Oxidative Ethanol Degradation III	0.246	0.0179	NaN		FOXO-mediated transcription of oxidative stress, metabolic and neuronal genes	0.6	0.0333	NaN
	Emp3	3.72643824121441e-57	-0.281325	0.995	0.991	6.90807121156328e-53	0	Emp3		EGF Signaling	0.246	0.0179	NaN		Late endosomal microautophagy	0.561	0.0294	NaN
	Paox	3.79141203592085e-57	1.37384	0.119	0.05	7.02851963219006e-53	0	Paox		Serotonin Receptor Signaling	0.244	0.0107	2.236		Response of EIF2AK4 (GCN2) to amino acid deficiency	0.289	0.00971	NaN
	Cpq	4.34581152626e-57	0.850113	0.284	0.175	8.05626540738078e-53	0	Cpq		TNF signaling	0.244	0.0175	NaN		GPER1 signaling	0.289	0.00971	NaN
	Tmem106a	5.69691395361659e-57	0.45175	0.648	0.521	1.05609390872144e-52	0	Tmem106a		CNTF Signaling	0.244	0.0175	NaN		Transcriptional Regulation by NPAS4	0.556	0.0286	NaN
	Itga1	6.78394410776498e-57	-1.62831	0.049	0.139	1.25760755869747e-52	0	Itga1		FAT10 Signaling Pathway	0.244	0.0175	NaN		Amino acids regulate mTORC1	1.72	0.0545	NaN
	Blvrb	7.22530866354947e-57	0.51372	0.659	0.532	1.3394277200488e-52	0	Blvrb		T Helper Cell Differentiation	0.243	0.0106	NaN		Alpha-protein kinase 1 signaling pathway	0.883	0.0909	NaN
	Il7r	1.1254894145748e-56	-1.20665	0.178	0.297	2.08643227673877e-52	0	Il7r		Role of Pattern Recognition Receptors in Recognition of Bacteria and Viruses	0.243	0.0128	NaN		Aggrephagy	0.492	0.0227	NaN
	Gcnt2	1.16645563413145e-56	-2.05952	0.044	0.132	2.16237545455287e-52	0	Gcnt2		Signaling by PDGF	0.242	0.0172	NaN		RAS processing	2.51	0.125	NaN
	Nfkbia	1.26176924396292e-56	-0.40125	0.942	0.951	2.33906782445846e-52	0	Nfkbia		MSP-RON Signaling Pathway	0.242	0.0172	NaN		Sensory processing of sound by inner hair cells of the cochlea	0.385	0.0145	NaN
	Efhd2	1.57221488238039e-56	0.239856	0.992	0.973	2.91457194895676e-52	0	Efhd2		Fcgamma receptor (FCGR) dependent phagocytosis	0.242	0.0127	NaN		Sensory processing of sound by outer hair cells of the cochlea	0.439	0.0182	NaN
	Epb41l1	1.87885418339895e-56	0.727563	0.324	0.208	3.48301988518496e-52	0	Epb41l1		Epithelial Adherens Junction Signaling	0.24	0.0127	NaN		Pexophagy	0.883	0.0909	NaN
	Rpl23	1.92795163362339e-56	0.157871	1	1	3.57403673841105e-52	0	Rpl23		Signaling by ERBB4	0.239	0.0169	NaN		Signaling by CSF1 (M-CSF) in myeloid cells	2.26	0.0968	NaN
	H2-Aa	2.88359964341597e-56	0.085237	0.969	0.88	5.34561701896453e-52	0	H2-Aa		Endometrial Cancer Signaling	0.236	0.0167	NaN		Cytoprotection by HMOX1	0.977	0.0345	NaN
	Adam8	2.91743810766538e-56	-0.703023	0.394	0.506	5.40834676399008e-52	0	Adam8		GADD45 Signaling	0.236	0.0167	NaN		MyD88 dependent cascade initiated on endosome	1.35	0.0645	NaN
	Negr1	3.33442021433141e-56	2.05844	0.066	0.019	6.18134819332757e-52	0	Negr1		PCP (Planar Cell Polarity) Pathway	0.236	0.0167	NaN		Retinoid metabolism and transport	1.12	0.0455	NaN
	Pdlim4	5.07602341494204e-56	0.523388	0.441	0.309	9.40993220661955e-52	0	Pdlim4		Assembly of collagen fibrils and other multimeric structures	0.232	0.0164	NaN		GABA receptor activation	0.421	0.0167	NaN
	Ramp3	8.64190188712282e-56	-3.45841	0.011	0.079	1.60203577183483e-51	0	Ramp3		Inhibition of ARE-Mediated mRNA Degradation Pathway	0.229	0.0123	NaN		NFE2L2 regulating anti-oxidant/detoxification enzymes	1.53	0.087	NaN
	Id2	1.19951592783938e-55	0.489293	0.653	0.521	2.22366262702864e-51	0	Id2		UFMylation Signaling Pathway	0.229	0.0161	NaN		Growth hormone receptor signaling	1.48	0.08	NaN
	Ifitm2	1.8053989074588e-55	-0.40681	0.995	0.988	3.34684849464712e-51	0	Ifitm2		Role of JAK2 in Hormone-like Cytokine Signaling	0.229	0.0161	NaN		Hepatic Cholestasis	0.987	0.0179	NaN
	Sgsh	2.05727195125729e-55	1.30993	0.115	0.048	3.81377074324076e-51	0	Sgsh		Dendritic Cell Maturation	0.227	0.0101	0		Hepatic Fibrosis / Hepatic Stellate Cell Activation	1.12	0.0208	NaN
	Tmem50a	2.80115831872635e-55	0.294179	0.934	0.871	5.19278729125491e-51	0	Tmem50a		Thrombopoietin Signaling	0.226	0.0159	NaN		NAFLD Signaling Pathway	0.63	0.0133	NaN
	Rbm39	3.26623584073183e-55	-0.242514	0.953	0.967	6.05494800154866e-51	0	Rbm39		PXR/RXR Activation	0.219	0.0154	NaN		Pancreatic Secretion Signaling Pathway	0.3	0.00797	NaN
	Sub1	4.03920864162263e-55	-0.327151	0.979	0.981	7.48788497984003e-51	0	Sub1		ERB2-ERBB3 Signaling	0.219	0.0154	NaN		Protein Sorting Signaling Pathway	0.765	0.0165	NaN
	Ptprj	8.82390317094127e-55	0.323447	0.921	0.857	1.63577516982909e-50	0	Ptprj		Pyridoxal 5'-phosphate Salvage Pathway	0.219	0.0154	NaN		ROBO SLIT Signaling Pathway	1	0.0233	NaN
	Osbpl8	1.64626372842852e-54	0.419055	0.782	0.675	3.05184369976078e-50	0	Osbpl8		Signaling by the B Cell Receptor (BCR)	0.216	0.0118	NaN		VDR/RXR Activation	0.816	0.0256	NaN
	Lgals3	1.88099247950351e-54	-0.426689	0.999	0.997	3.4869838585036e-50	0	Lgals3		Role of PI3K/AKT Signaling in the Pathogenesis of Influenza	0.216	0.0152	NaN		FXR/RXR Activation	0.717	0.0154	NaN
	Fas	1.94361848543304e-54	-0.862095	0.248	0.369	3.60307994829578e-50	0	Fas		Opioid Signaling Pathway	0.214	0.0107	NaN		Folate Signaling Pathway	0.43	0.0175	NaN
	Sgms2	2.23914840236888e-54	-0.804173	0.221	0.344	4.15093330831143e-50	0	Sgms2		Collagen biosynthesis and modifying enzymes	0.214	0.0149	NaN		HEY1 Signaling Pathway	0.473	0.0124	NaN
	Chmp4b	3.08661009058762e-54	-0.27691	0.967	0.974	5.72195778593134e-50	0	Chmp4b		CD40 Signaling	0.214	0.0149	NaN		Sleep NREM Signaling Pathway	0.627	0.0172	NaN
	Med7	3.224568545071e-54	-0.7878	0.226	0.349	5.97770516885262e-50	0	Med7		IL-17A Signaling in Airway Cells	0.214	0.0149	NaN		Sleep REM Signaling Pathway	0.665	0.0189	NaN
	Rpl32	3.49972486950117e-54	0.189671	1	0.999	6.48778996308128e-50	0	Rpl32		ERBB4 Signaling	0.211	0.0147	NaN		UFMylation Signaling Pathway	0.923	0.0312	NaN
	Slk	4.20752949638243e-54	-0.439329	0.648	0.725	7.79991818039375e-50	0	Slk		Agrin Interactions at Neuromuscular Junction	0.209	0.0145	NaN		WNT/SHH Axonal Guidance Signaling Pathway	0.203	0.00658	NaN
	Lamp1	5.71523950210852e-54	0.215267	0.991	0.952	1.05949109890088e-49	0	Lamp1		Superpathway of Melatonin Degradation	0.209	0.0145	NaN		Histone Modification Signaling Pathway	0.239	0.00667	NaN
	Cd300ld2	6.49850011767604e-54	2.62477	0.037	0.006	1.20469195181478e-49	0	Cd300ld2		SPINK1 General Cancer Pathway	0.209	0.0145	NaN		Nuclear Cytoskeleton Signaling Pathway	0.631	0.0134	NaN
	Gtf2b	7.85663344678673e-54	-0.596503	0.343	0.47	1.45646270836532e-49	0	Gtf2b		TP53 Regulates Transcription of DNA Repair Genes	0.206	0.0143	NaN		Mitochondrial Division Signaling Pathway	0.464	0.012	NaN
	Klc4	9.10022708018387e-54	0.962596	0.213	0.12	1.68700009612449e-49	0	Klc4		GM-CSF Signaling	0.206	0.0143	NaN		Sheddase Signaling Pathway	0.685	0.0146	NaN
	Wnk1	1.81565420506929e-53	0.389606	0.85	0.761	3.36585976535746e-49	0	Wnk1		Growth Hormone Signaling	0.202	0.0141	NaN		Inositol phosphate metabolism	1.07	0.0417	NaN
	Laptm5	2.01824329920646e-53	0.213078	0.999	0.995	3.74141942806894e-49	0	Laptm5		Tight Junction Signaling	0.2	0.0111	NaN		Chromatin organization	0.295	0.00784	NaN
	Acot7	2.97085730080872e-53	-0.81677	0.159	0.277	5.50737526423921e-49	0	Acot7		Melatonin Signaling	0.2	0.0139	NaN		Protein repair	1.05	0.167	NaN
	Prdx5	3.17975017855796e-53	-0.799353	0.937	0.911	5.89462088101074e-49	0	Prdx5		Regulation of RUNX2 expression and activity	0.2	0.0137	NaN		Pyruvate metabolism	0.467	0.0204	NaN
	Agpat4	4.97518105935391e-53	-0.537356	0.435	0.549	9.22299064783028e-49	0	Agpat4		Extra-nuclear estrogen signaling	0.2	0.0137	NaN		Citric acid cycle (TCA cycle)	0.699	0.0476	NaN
	Gpr35	5.08361939250843e-53	-1.12685	0.143	0.252	9.42401362983213e-49	0	Gpr35		Amyloid fiber formation	0.2	0.0137	NaN		Paracetamol ADME	0.612	0.0345	NaN
	Cdt1	5.8115207436231e-53	0.840247	0.295	0.19	1.07733971545285e-48	0	Cdt1		Glioma Invasiveness Signaling	0.2	0.0137	NaN		NFE2L2 regulating tumorigenic genes	0.883	0.0909	NaN
	Cmtm7	6.37423347904784e-53	0.368991	0.812	0.706	1.18165540234589e-48	0	Cmtm7		Serotonin Degradation	0.2	0.0137	NaN		Maturation of TCA enzymes and regulation of TCA cycle	0.712	0.05	NaN
	Itpkb	1.00985521043699e-52	0.454825	0.72	0.607	1.8720695891081e-48	0	Itpkb		D-myo-inositol (1,4,5,6)-Tetrakisphosphate Biosynthesis	0.198	0.0109	NaN		Signaling by TGFBR3	0.464	0.02	NaN
	Cd302	1.07576567107792e-52	0.402328	0.682	0.551	1.99425440104425e-48	0	Cd302		D-myo-inositol (3,4,5,6)-tetrakisphosphate Biosynthesis	0.198	0.0109	NaN		Regulation of endogenous retroelements	0.673	0.0192	NaN
	Rnf144b	1.52835736953787e-52	1.52778	0.086	0.031	2.83326889164931e-48	0	Rnf144b		Histone Modification Signaling Pathway	0.198	0.0102	NaN		Complex IV assembly	0.472	0.0208	NaN
	Ccl24	2.00394849950226e-52	-3.75226	0.02	0.089	3.71491972837729e-48	0	Ccl24		Regulation of eIF4 and p70S6K Signaling	0.198	0.0109	NaN		Complex III assembly	1.48	0.08	NaN
	Snrpb	3.23057817940391e-52	-0.291864	0.825	0.878	5.98884582897897e-48	0	Snrpb		Cellular response to hypoxia	0.196	0.0133	NaN		Irritable Bowel Syndrome Signaling Pathway	0.473	0.0103	NaN
	Nfic	4.84760711805427e-52	0.449331	0.525	0.396	8.98649407544901e-48	0	Nfic		Angiopoietin Signaling	0.194	0.0132	NaN		Ceramide Signaling	1.3	0.033	NaN
	Hpgd	5.41729335325896e-52	-1.47278	0.055	0.142	1.00425784182715e-47	0	Hpgd		GDNF Family Ligand-Receptor Interactions	0.194	0.0132	NaN		Tight Junction Signaling	0.427	0.011	NaN
	Srebf2	5.49436281083518e-52	-0.821843	0.169	0.286	1.01854497787263e-47	0	Srebf2		Antiproliferative Role of Somatostatin Receptor 2	0.19	0.013	NaN		Regulation of Actin-based Motility by Rho	1.72	0.0357	NaN
	Tarm1	1.33677408356828e-51	-2.39889	0.025	0.097	2.47811179611887e-47	0	Tarm1		Systemic Lupus Erythematosus in T Cell Signaling Pathway	0.189	0.00933	0		Role of BRCA1 in DNA Damage Response	0.806	0.025	NaN
	Gramd4	1.50250915963875e-51	-0.990018	0.109	0.215	2.78535148013831e-47	0	Gramd4		Signaling by NOTCH1	0.189	0.0128	NaN		Erythropoietin Signaling Pathway	0.427	0.011	NaN
	Cnn3	2.17264983022725e-51	-1.45762	0.077	0.171	4.02765825527527e-47	0	Cnn3		IL-7 Signaling Pathway	0.189	0.0128	NaN		14-3-3-mediated Signaling	0.229	0.00752	NaN
	Dbndd2	2.46595667762206e-51	0.889489	0.229	0.134	4.57139048897577e-47	0	Dbndd2		Signaling by MET	0.189	0.0127	NaN		α-Adrenergic Signaling	1.73	0.0364	NaN
	Itga6	2.51246069675678e-51	1.23987	0.122	0.054	4.65759963964773e-47	0	Itga6		IL-3 Signaling	0.189	0.0127	NaN		Caveolar-mediated Endocytosis Signaling	2.12	0.05	NaN
	Cfp	2.55752894982057e-51	0.476012	0.653	0.531	4.74114716717737e-47	0	Cfp		Maturity Onset Diabetes of Young (MODY) Signaling	0.189	0.0127	NaN		Clathrin-mediated Endocytosis Signaling	1.53	0.0239	NaN
	Nfkbib	2.56520494378507e-51	-0.44103	0.668	0.735	4.75537692478877e-47	0	Nfkbib		Thyroid Cancer Signaling	0.189	0.0127	NaN		Role of RIG1-like Receptors in Antiviral Innate Immunity	1.08	0.0426	NaN
	Csf3r	4.33761368867428e-51	0.64354	0.381	0.267	8.04106825606439e-47	0	Csf3r		G alpha (12/13) signalling events	0.187	0.0125	NaN		TREM1 Signaling	0.35	0.0127	NaN
	Atp2b1	4.97421863123119e-51	0.232514	0.989	0.967	9.22120649857638e-47	0	Atp2b1		Glucose metabolism	0.187	0.0125	NaN		MIF Regulation of Innate Immunity	0.482	0.0217	NaN
	Rpl36	6.20802100922309e-51	0.187627	1	1	1.15084293468978e-46	0	Rpl36		Autism Signaling Pathway	0.186	0.00974	NaN		FcγRIIB Signaling in B Lymphocytes	0	0.00188	NaN
	L1cam	6.92141475233002e-51	-1.86245	0.035	0.112	1.28309186678694e-46	0	L1cam		3-phosphoinositide Degradation	0.186	0.0103	NaN		LPS-stimulated MAPK Signaling	0.776	0.0235	NaN
	Cox7a2l	9.41759576579005e-51	0.432882	0.677	0.565	1.74583390306216e-46	0	Cox7a2l		Signaling by NTRK1 (TRKA)	0.186	0.0123	NaN		NF-κB Activation by Viruses	0.353	0.0128	NaN
	Tsc22d3	1.04278964625833e-50	0.392743	0.691	0.57	1.93312344623369e-46	0	Tsc22d3		Chemokine Signaling	0.186	0.0123	NaN		CCR5 Signaling in Macrophages	0.377	0.00798	NaN
	Smpdl3b	1.04718113477239e-50	-1.67723	0.056	0.141	1.94126438764105e-46	0	Smpdl3b		PI Metabolism	0.184	0.0122	NaN		IL-22 Signaling	1.5	0.0833	NaN
	Celf2	1.1179469087977e-50	0.428255	0.665	0.557	2.07244997952918e-46	0	Celf2		Estrogen-Dependent Breast Cancer Signaling	0.184	0.0122	NaN		CD40 Signaling	0.898	0.0299	NaN
	Abr	1.28716252624133e-50	0.411597	0.684	0.563	2.38614189114617e-46	0	Abr		Transport of bile salts and organic acids, metal ions and amine compounds	0.182	0.012	NaN		Calcium-induced T Lymphocyte Apoptosis	0	0.0043	NaN
	Rin3	2.54710583813186e-50	-1.03036	0.155	0.262	4.72182480272884e-46	0	Rin3		Synaptic Long Term Depression	0.182	0.0101	NaN		Cytotoxic T Lymphocyte-mediated Apoptosis of Target Cells	0.283	0.00701	NaN
	Pirb	2.81873844056762e-50	0.379229	0.786	0.683	5.22537732112426e-46	0	Pirb		D-myo-inositol-5-phosphate Metabolism	0.181	0.0101	NaN		CD27 Signaling in Lymphocytes	0.992	0.0357	NaN
	Rreb1	3.60736249118172e-50	0.554386	0.474	0.362	6.68732858615267e-46	0	Rreb1		Transcriptional regulation of white adipocyte differentiation	0.181	0.0119	NaN		IL-3 Signaling	0.799	0.0247	NaN
	Hacd4	3.9408653506123e-50	0.570171	0.386	0.269	7.30557618696507e-46	0	Hacd4		VEGF Family Ligand-Receptor Interactions	0.181	0.0119	NaN		Lymphotoxin β Receptor Signaling	1	0.0364	NaN
	Jup	5.75965297295066e-50	-1.46423	0.06	0.147	1.06772446812559e-45	0	Jup		Hedgehog 'on' state	0.175	0.0116	NaN		IL-17 Signaling	0.414	0.0106	NaN
	Mgst3	8.82714231941512e-50	-0.800665	0.258	0.374	1.63637564317318e-45	0	Mgst3		Regulation of the Epithelial Mesenchymal Transition in Development Pathway	0.173	0.0115	NaN		fMLP Signaling in Neutrophils	2.15	0.0376	NaN
	Por	8.96409445210455e-50	0.366418	0.67	0.539	1.66176382953114e-45	0	Por		Regulation of mitotic cell cycle	0.171	0.0114	NaN		CXCR4 Signaling	1.29	0.024	NaN
	Gstm1	1.52155002981042e-49	-1.07692	0.121	0.223	2.82064944526256e-45	0	Gstm1		TP53 Regulates Metabolic Genes	0.171	0.0114	NaN		Thrombopoietin Signaling	0.923	0.0312	NaN
	Gusb	1.75331942847412e-49	0.393354	0.699	0.586	3.25030355650532e-45	0	Gusb		Gap Junction Signaling	0.168	0.00923	NaN		Induction of Apoptosis by HIV1	0.907	0.0303	NaN
	Rps27	3.34817189747149e-49	0.165894	1	1	6.20684106353265e-45	0	Rps27		3-phosphoinositide Biosynthesis	0.166	0.00957	NaN		IL-15 Production	1.05	0.0246	NaN
	Dna2	3.54939094865461e-49	-0.971996	0.097	0.197	6.57986094061591e-45	0	Dna2		KEAP1-NFE2L2 pathway	0.166	0.011	NaN		T Helper Cell Differentiation	0.414	0.00844	NaN
	Pdxk	6.35492915082017e-49	0.716534	0.371	0.265	1.17807676597904e-44	0	Pdxk		RANK Signaling in Osteoclasts	0.166	0.011	NaN		IL-9 Signaling	2.15	0.0857	NaN
	Nsa2	7.05549779347361e-49	0.266275	0.949	0.903	1.30794818095414e-44	0	Nsa2		BMP signaling pathway	0.166	0.011	NaN		CCR3 Signaling in Eosinophils	2.12	0.0368	NaN
	Cycs	7.65313991651594e-49	-0.301993	0.88	0.911	1.41873907772373e-44	0	Cycs		NER (Nucleotide Excision Repair, Enhanced Pathway)	0.166	0.011	NaN		Oncostatin M Signaling	1.13	0.0465	NaN
	Ifi35	9.38546159614115e-49	-0.608325	0.375	0.486	1.73987687069265e-44	0	Ifi35		Degradation of beta-catenin by the destruction complex	0.165	0.0109	NaN		CD28 Signaling in T Helper Cells	0	0.00575	NaN
	Eno1	1.06250047589245e-48	-0.461258	0.632	0.7	1.96966338220943e-44	0	Eno1		Cell junction organization	0.165	0.0109	NaN		IL-15 Signaling	0	0.00569	NaN
	Cyth4	1.56884807355714e-48	0.314372	0.872	0.775	2.90833055876022e-44	0	Cyth4		mTOR Signaling	0.161	0.00935	NaN		Virus Entry via Endocytic Pathways	2.27	0.0417	NaN
	Bst2	1.74799691159072e-48	0.290962	0.886	0.81	3.24043667470688e-44	0	Bst2		Fcγ Receptor-mediated Phagocytosis in Macrophages and Monocytes	0.161	0.0106	NaN		Role of Cytokines in Mediating Communication between Immune Cells	0.439	0.0182	NaN
	Cldnd1	3.40936062699385e-48	-0.653687	0.26	0.38	6.32027273032119e-44	0	Cldnd1		Non-Small Cell Lung Cancer Signaling	0.161	0.0106	NaN		Mechanisms of Viral Exit from Host Cells	1.16	0.0488	NaN
	Slc12a7	3.67465997180363e-48	0.968033	0.172	0.092	6.81208465572956e-44	0	Slc12a7		Gene Silencing by RNA	0.159	0.0105	NaN		Melatonin Signaling	0.366	0.0135	NaN
	Rack1	4.59608451789586e-48	0.233539	0.99	0.979	8.52022147927534e-44	0	Rack1		Class B/2 (Secretin family receptors)	0.159	0.0104	NaN		Angiopoietin Signaling	0.356	0.013	NaN
	Pkp3	5.95589208000245e-48	-2.38613	0.017	0.081	1.10410327379085e-43	0	Pkp3		Mitochondrial translation	0.159	0.0104	NaN		Endothelin-1 Signaling	0.721	0.0155	NaN
	P2ry14	6.40667259380428e-48	0.969635	0.154	0.079	1.18766896543944e-43	0	P2ry14		Small Cell Lung Cancer Signaling	0.159	0.0104	NaN		Relaxin Signaling	1.92	0.0321	NaN
	Adora2a	1.03151271468512e-47	-1.82932	0.033	0.106	1.91221827048327e-43	0	Adora2a		Nucleotide Excision Repair	0.158	0.0103	NaN		Factors Promoting Cardiogenesis in Vertebrates	0.203	0.00662	NaN
	Fcgr1	1.04783899250823e-47	0.120944	0.839	0.659	1.94248392431176e-43	0	Fcgr1		Salvage Pathways of Pyrimidine Ribonucleotides	0.158	0.0103	NaN		CNTF Signaling	0.992	0.0357	NaN
	Pnp	1.26489118984341e-47	-0.436534	0.882	0.882	2.34485528773171e-43	0	Pnp		Nuclear Cytoskeleton Signaling Pathway	0.157	0.00909	NaN		Agrin Interactions at Neuromuscular Junction	1.54	0.0441	NaN
	Mthfd2	1.336389307323e-47	-0.907358	0.145	0.251	2.47739849791538e-43	0	Mthfd2		Melanocyte Development and Pigmentation Signaling	0.157	0.0102	NaN		Renin-Angiotensin Signaling	1.05	0.0248	NaN
	Mfsd11	1.74645983938309e-47	0.614161	0.406	0.297	3.23758725024837e-43	0	Mfsd11		UVA-Induced MAPK Signaling	0.157	0.0102	NaN		Docosahexaenoic Acid (DHA) Signaling	0.556	0.0119	NaN
	Atp2a3	2.22196415419448e-47	-1.67694	0.034	0.107	4.11907714904573e-43	0	Atp2a3		Glycerophospholipid biosynthesis	0.156	0.0101	NaN		Semaphorin Signaling in Neurons	0.97	0.0339	NaN
	Basp1	2.3169992123392e-47	0.123815	0.693	0.534	4.29525313983441e-43	0	Basp1		VEGF Signaling	0.156	0.0101	NaN		Thrombin Signaling	0.993	0.018	NaN
	Samsn1	3.12182784886412e-47	-1.14798	0.305	0.406	5.78724446622431e-43	0	Samsn1		p75 NTR receptor-mediated signalling	0.155	0.01	NaN		Cardiac Hypertrophy Signaling	1.25	0.0192	NaN
	Map4k1	3.8196935186779e-47	-1.32577	0.061	0.146	7.0809478449251e-43	0	Map4k1		ATM Signaling	0.155	0.01	NaN		CDK5 Signaling	0.259	0.0087	NaN
	H3f3a	4.95816623871009e-47	-0.202628	1	0.999	9.19144857332076e-43	0	H3f3a		HER-2 Signaling in Breast Cancer	0.15	0.00881	NaN		ICOS-ICOSL Signaling in T Helper Cells	0.364	0.00781	NaN
	Add3	5.50007980896764e-47	-0.755597	0.239	0.352	1.01960479498642e-42	0	Add3		Potassium Channels	0.149	0.00971	NaN		Lipid Antigen Presentation by CD1	0	0.00242	NaN
	Dnm1	5.61533180468423e-47	-3.60868	0.008	0.063	1.04097020995236e-42	0	Dnm1		Response of EIF2AK4 (GCN2) to amino acid deficiency	0.149	0.00971	NaN		Corticotropin Releasing Hormone Signaling	1.38	0.026	NaN
	Txnrd1	6.41312338061652e-47	-0.535741	0.533	0.617	1.18886481229869e-42	0	Txnrd1		Transport of inorganic cations/anions and amino acids/oligopeptides	0.148	0.00962	NaN		HGF Signaling	0.561	0.0152	NaN
	Arf1	8.8346099944504e-47	-0.261355	0.903	0.926	1.63776000077122e-42	0	Arf1		DNA Replication Pre-Initiation	0.148	0.00962	NaN		HMGB1 Signaling	0.475	0.0125	NaN
	Sec11c	9.81361869089304e-47	-0.363499	0.693	0.753	1.81924863291775e-42	0	Sec11c		WNK Renal Signaling Pathway	0.144	0.00943	NaN		FLT3 Signaling in Hematopoietic Progenitor Cells	1.39	0.0366	NaN
	Tnfrsf1a	1.18490954055259e-46	-0.508381	0.651	0.701	2.19658530627639e-42	0	Tnfrsf1a		Signaling by VEGF	0.14	0.00926	NaN		Polyamine Regulation in Colon Cancer	0.97	0.0339	NaN
	Tnfsf12	1.75221070081814e-46	0.390215	0.587	0.461	3.24824819717667e-42	0	Tnfsf12		α-Adrenergic Signaling	0.138	0.00917	NaN		GNRH Signaling	1.63	0.026	NaN
	Fcgr2b	2.24567898149009e-46	0.348357	0.791	0.667	4.16303969588633e-42	0	Fcgr2b		HDR through Homologous Recombination (HRR) or Single Strand Annealing (SSA)	0.132	0.00893	NaN		Cholecystokinin/Gastrin-mediated Signaling	1.66	0.0342	NaN
	Hscb	3.38660636445312e-46	0.829661	0.266	0.171	6.27809087842319e-42	0	Hscb		Hedgehog 'off' state	0.13	0.00885	NaN		Human Embryonic Stem Cell Pluripotency	0	0.00498	NaN
	Pgk1	4.3002596354494e-46	-0.52485	0.495	0.587	7.97182131219609e-42	0	Pgk1		NAD Signaling Pathway	0	0.00662	NaN		RAN Signaling	0.762	0.0588	NaN
	Tpcn2	4.80273262478727e-46	0.829336	0.211	0.123	8.90330573983064e-42	0	Tpcn2		Oxytocin Signaling Pathway	0	0.00709	NaN		Melanocyte Development and Pigmentation Signaling	0.707	0.0204	NaN
	Flna	4.81733314667084e-46	-0.286129	0.892	0.92	8.9303721872984e-42	0	Flna		CDX Gastrointestinal Cancer Signaling Pathway	0	0.00495	NaN		DNA Methylation and Transcriptional Repression Signaling	0.297	0.0102	NaN
	Grcc10	5.5200009961205e-46	0.306092	0.883	0.808	1.02329778466082e-41	0	Grcc10		Neutrophil Extracellular Trap Signaling Pathway	0	0.005	NaN		ATM Signaling	0.294	0.01	NaN
	Rpl24	6.61766235169282e-46	0.181663	1	0.999	1.22678224675681e-41	0	Rpl24		Leukocyte Extravasation Signaling	0	0.00518	NaN		Antiproliferative Role of Somatostatin Receptor 2	0.824	0.026	NaN
	Pi16	7.13150566432035e-46	-2.82157	0.015	0.075	1.32203852005171e-41	0	Pi16		Synaptic Long Term Potentiation	0	0.00758	NaN		Androgen Signaling	0.792	0.0171	NaN
	Ninj1	7.64326822357304e-46	-0.544077	0.82	0.838	1.41690906328597e-41	0	Ninj1		Axonal Guidance Signaling	0	0.00588	NaN		Role of OCT4 in Mammalian Embryonic Stem Cell Pluripotency	0.482	0.0217	NaN
	Jmjd1c	1.0907855686967e-45	0.36028	0.778	0.677	2.02209828724994e-41	0	Jmjd1c		IL-33 Signaling Pathway	0	0.00541	NaN		Germ Cell-Sertoli Cell Junction Signaling	1.26	0.0234	NaN
	Elp5	1.21109055546973e-45	-0.687749	0.206	0.319	2.24511967172979e-41	0	Elp5		Acetylcholine Receptor Signaling Pathway	0	0.00515	NaN		Role of NANOG in Mammalian Embryonic Stem Cell Pluripotency	0.246	0.00813	NaN
	Rasa4	1.22421656223651e-45	0.410648	0.598	0.48	2.26945266307405e-41	0	Rasa4		Glutaminergic Receptor Signaling Pathway (Enhanced)	0	0.00615	NaN		Growth Hormone Signaling	0.824	0.026	NaN
	Pgam1	1.2569808992584e-45	-0.475149	0.7	0.75	2.33019119104522e-41	0	Pgam1		Microautophagy Signaling Pathway	0	0.00625	NaN		Melanoma Signaling	0.464	0.02	NaN
	Cxcl10	1.28426594486773e-45	-2.12122	0.137	0.232	2.38077220859579e-41	0	Cxcl10		NFKBIE Signaling Pathway	0	0.00223	NaN		Prostate Cancer Signaling	0.627	0.0172	NaN
	Morrbid	1.31695180722563e-45	-0.682861	0.367	0.468	2.44136526023487e-41	0	Morrbid		Orexin Signaling Pathway	0	0.0042	NaN		Renal Cell Carcinoma Signaling	2.84	0.0641	NaN
	Lrrk2	1.68442138566511e-45	-1.61859	0.045	0.121	3.12258036474598e-41	0	Lrrk2		Electron transport, ATP synthesis, and heat production by uncoupling proteins	0	0.00781	NaN		Small Cell Lung Cancer Signaling	0.707	0.0204	NaN
	Sulf2	2.02315565720117e-45	-1.00283	0.141	0.242	3.75052595731952e-41	0	Sulf2		Complement cascade	0	0.00741	NaN		Endometrial Cancer Signaling	0.421	0.0167	NaN
	Cavin1	2.36483733564471e-45	-2.84412	0.013	0.072	4.38393545281817e-41	0	Cavin1		TCF dependent signaling in response to WNT	0	0.00503	NaN		Primary Immunodeficiency Signaling	0.938	0.0323	NaN
	Cnbp	2.57416820268527e-45	-0.283321	0.889	0.918	4.77199301413795e-41	0	Cnbp		Generic Transcription Pathway	0	0.00467	NaN		Allograft Rejection Signaling	0.221	0.00609	NaN
	Tnfaip2	3.41945386872084e-45	-0.63208	0.676	0.738	6.3389835818347e-41	0	Tnfaip2		MHC class II antigen presentation	0	0.00794	NaN		Glioma Signaling	0.575	0.0156	NaN
	Gm21188	3.7851254960969e-45	0.312121	0.726	0.593	7.01686564466444e-41	0	Gm21188		Mitotic Metaphase and Anaphase	0	0.00426	NaN		Autoimmune Thyroid Disease Signaling	0	0.00432	NaN
	Mcub	8.77640662362882e-45	-0.401058	0.621	0.691	1.62697025988831e-40	0	Mcub		Signaling by ROBO receptors	0	0.00862	NaN		Acute Myeloid Leukemia Signaling	0.311	0.0109	NaN
	Emp1	1.04730414142669e-44	-0.671243	0.815	0.793	1.9414924173768e-40	0	Emp1		Cilium Assembly	0	0.0049	NaN		Thyroid Cancer Signaling	0.35	0.0127	NaN
	Cfh	1.05417471362313e-44	-1.85522	0.09	0.176	1.95422908411455e-40	0	Cfh		RHO GTPases Activate Formins	0	0.00719	NaN		Bladder Cancer Signaling	1.06	0.0252	NaN
	Wdfy3	1.24191376198489e-44	0.595106	0.434	0.332	2.30225973196758e-40	0	Wdfy3		Major pathway of rRNA processing in the nucleolus and cytosol	0	0.00538	NaN		Graft-versus-Host Disease Signaling	0	0.00445	NaN
	Nfxl1	1.41206465914684e-44	0.962811	0.177	0.099	2.61768546512642e-40	0	Nfxl1		Intra-Golgi and retrograde Golgi-to-ER traffic	0	0.00493	NaN		Type II Diabetes Mellitus Signaling	0.203	0.00658	NaN
	Csf2ra	1.76984129801807e-44	-0.357281	0.732	0.778	3.2809317982659e-40	0	Csf2ra		Mitotic Prometaphase	0	0.00493	NaN		Non-Small Cell Lung Cancer Signaling	0.301	0.0104	NaN
	Rplp0	2.31088541078523e-44	-0.233004	1	0.999	4.28391937451367e-40	0	Rplp0		Synthesis of DNA	0	0.0084	NaN		Gα12/13 Signaling	0.983	0.0224	NaN
	Htr7	3.12085669890062e-44	-1.44784	0.058	0.137	5.78544414842196e-40	0	Htr7		Cell Cycle Checkpoints	0	0.00735	NaN		p70S6K Signaling	0	0.00344	NaN
	5031439G07Rik	3.36722994619958e-44	0.343554	0.782	0.68	6.24217087426479e-40	0	5031439G07Rik		Processing of Capped Intron-Containing Pre-mRNA	0	0.00697	NaN		ERK5 Signaling	1.48	0.0405	NaN
	Ccnd3	3.44265431077454e-44	-0.721207	0.258	0.367	6.38199256131384e-40	0	Ccnd3		Neddylation	0	0.00813	NaN		mTOR Signaling	0.658	0.014	NaN
	Siglece	3.67610369908027e-44	1.35183	0.095	0.04	6.814761037355e-40	0	Siglece		Mitochondrial Dysfunction	0	0.00291	NaN		MYC Mediated Apoptosis Signaling	1.05	0.04	NaN
	Chd7	4.43676504286405e-44	-0.637259	0.309	0.423	8.22487503646137e-40	0	Chd7		Pancreatic Secretion Signaling Pathway	0	0.00403	NaN		Pancreatic Adenocarcinoma Signaling	1.03	0.024	NaN
	Ier3	6.2420894250788e-44	-0.624583	0.863	0.881	1.15715853762111e-39	0	Ier3		Protein Sorting Signaling Pathway	0	0.00562	NaN		G Protein Signaling Mediated by Tubby	0.242	0.0064	NaN
	Ripk2	7.39977880157883e-44	-0.755087	0.222	0.332	1.37177099423668e-39	0	Ripk2		Cohesin Chromatin Regulation Pathway	0	0.00405	NaN		Sphingosine-1-phosphate Signaling	0.618	0.0169	NaN
	Clec4d	7.6634527506829e-44	-0.825279	0.458	0.53	1.4206508709216e-39	0	Clec4d		Regulation of Actin-based Motility by Rho	0	0.0087	NaN		Crosstalk between Dendritic Cells and Natural Killer Cells	1.88	0.0408	NaN
	Tmem238	8.09943817012704e-44	-1.60798	0.038	0.109	1.50147384797815e-39	0	Tmem238		14-3-3-mediated Signaling	0	0.00787	NaN		Systemic Lupus Erythematosus Signaling	0.423	0.0075	NaN
	Tmed2	1.0690667211757e-43	-0.271437	0.808	0.851	1.98183588771552e-39	0	Tmed2		Role of NFAT in Regulation of the Immune Response	0	0.0029	NaN		CDC42 Signaling	0.294	0.00691	NaN
	Sesn1	1.10892841820484e-43	0.768082	0.233	0.144	2.05573150166814e-39	0	Sesn1		FcγRIIB Signaling in B Lymphocytes	0	0.00188	NaN		EIF2 Signaling	0.591	0.0126	NaN
	Tlr1	1.26300266593009e-43	1.1242	0.127	0.062	2.3413543421012e-39	0	Tlr1		CCR5 Signaling in Macrophages	0	0.002	NaN		Retinoic acid Mediated Apoptosis Signaling	1.63	0.0492	NaN
	Cerk	1.3225709482315e-43	0.580615	0.442	0.341	2.45178202383156e-39	0	Cerk		Calcium-induced T Lymphocyte Apoptosis	0	0.00217	NaN		AMPK Signaling	0.909	0.0163	NaN
	Plekho2	1.60097816266196e-43	0.333642	0.805	0.71	2.96789331794275e-39	0	Plekho2		Cytotoxic T Lymphocyte-mediated Apoptosis of Target Cells	0	0.00471	NaN		PAK Signaling	1.06	0.0252	NaN
	Arf5	1.98358865599011e-43	-0.220146	0.952	0.967	3.67717665047447e-39	0	Arf5		fMLP Signaling in Neutrophils	0	0.00763	NaN		Hereditary Breast Cancer Signaling	0.538	0.0145	NaN
	Myl12a	2.00743891422523e-43	-0.226385	0.95	0.963	3.72139025919074e-39	0	Myl12a		CXCR4 Signaling	0	0.00595	NaN		Role of Osteoblasts, Osteoclasts and Chondrocytes in Rheumatoid Arthritis	0.618	0.0131	NaN
	Rhoc	2.07302774333374e-43	-1.76486	0.084	0.166	3.8429788305921e-39	0	Rhoc		CTLA4 Signaling in Cytotoxic T Lymphocytes	0	0.00822	-1.342		Ovarian Cancer Signaling	0.192	0.00629	NaN
	Sec61b	2.73567009518256e-43	-0.276769	0.939	0.946	5.07138522244943e-39	0	Sec61b		IL-15 Production	0	0.00813	NaN		Altered T Cell and B Cell Signaling in Rheumatoid Arthritis	0	0.00318	NaN
	Piezo1	2.79499646770396e-43	0.378822	0.772	0.67	5.1813644518296e-39	0	Piezo1		CCR3 Signaling in Eosinophils	0	0.00746	NaN		Atherosclerosis Signaling	0.542	0.0146	NaN
	Nceh1	2.85804355225618e-43	0.326001	0.593	0.467	5.29824113717251e-39	0	Nceh1		CD28 Signaling in T Helper Cells	0	0.00387	NaN		Regulation of eIF4 and p70S6K Signaling	0.414	0.0106	NaN
	Fcrl5	3.65339882137209e-43	2.75176	0.035	0.007	6.77267073505957e-39	0	Fcrl5		IL-15 Signaling	0	0.0019	NaN		Estrogen-Dependent Breast Cancer Signaling	0.788	0.0241	NaN
	Ear2	3.65376719629967e-43	-3.05152	0.008	0.061	6.77335362850033e-39	0	Ear2		Relaxin Signaling	0	0.00645	NaN		Leptin Signaling in Obesity	0.359	0.0132	NaN
	Siglecg	3.80477822473956e-43	-3.88744	0.004	0.053	7.05329787302219e-39	0	Siglecg		Factors Promoting Cardiogenesis in Vertebrates	0	0.00654	NaN		Role of NFAT in Cardiac Hypertrophy	0.621	0.0132	NaN
	Hvcn1	4.47740977547129e-43	1.01047	0.129	0.063	8.30022224176867e-39	0	Hvcn1		Thrombin Signaling	0	0.00444	NaN		Pathogenesis of Multiple Sclerosis	2.14	0.222	NaN
	Rpl22	4.52471510420107e-43	0.186981	0.998	0.997	8.38791686016794e-39	0	Rpl22		ICOS-ICOSL Signaling in T Helper Cells	0	0.00197	NaN		Glioma Invasiveness Signaling	0.867	0.0282	NaN
	Dennd4c	6.07867621499978e-43	0.490358	0.53	0.429	1.12686499673666e-38	0	Dennd4c		Role of NANOG in Mammalian Embryonic Stem Cell Pluripotency	0	0.00806	NaN		Granzyme B Signaling	0.776	0.0625	NaN
	Tgfbr2	6.15971462355526e-43	0.430987	0.38	0.268	1.14188789691467e-38	0	Tgfbr2		Allograft Rejection Signaling	0	0.00615	NaN		B Cell Development	0	0.00407	NaN
	Ran	6.56084129870121e-43	-0.297769	0.784	0.831	1.21624875995323e-38	0	Ran		Autoimmune Thyroid Disease Signaling	0	0.00436	NaN		IL-1 Signaling	0.711	0.0206	NaN
	Gorasp2	7.0190666177564e-43	-0.523222	0.295	0.412	1.30119456959968e-38	0	Gorasp2		Graft-versus-Host Disease Signaling	0	0.00673	NaN		RANK Signaling in Osteoclasts	0.309	0.0108	NaN
	Gpr171	9.9772286763028e-43	-2.7555	0.019	0.078	1.84957865201301e-38	0	Gpr171		p70S6K Signaling	0	0.00173	NaN		Glioblastoma Multiforme Signaling	0.452	0.0117	NaN
	Oaf	1.13431671177679e-42	-1.61681	0.043	0.115	2.10279632029181e-38	0	Oaf		Colorectal Cancer Metastasis Signaling	0	0.00738	NaN		Neuroprotective Role of THOP1 in Alzheimer's Disease	0.234	0.00769	NaN
	Ccdc88c	1.16410348908551e-42	-1.47203	0.037	0.107	2.15801504806672e-38	0	Ccdc88c		G Beta Gamma Signaling	0	0.00775	NaN		Regulation of IL-2 Expression in Activated and Anergic T Lymphocytes	0	0.00428	NaN
	Ppa1	1.24468955238563e-42	-0.767528	0.153	0.255	2.30740549221248e-38	0	Ppa1		Communication between Innate and Adaptive Immune Cells	0	0.00322	NaN		TWEAK Signaling	0.531	0.0263	NaN
	Cd48	1.39780693131486e-42	0.354528	0.672	0.568	2.59125448927148e-38	0	Cd48		Sphingosine-1-phosphate Signaling	0	0.00833	NaN		NUR77 Signaling in T Lymphocytes	0.356	0.00771	NaN
	Ly6c2	1.43685033332544e-42	-1.52885	0.716	0.709	2.6636331479187e-38	0	Ly6c2		Systemic Lupus Erythematosus Signaling	0	0.00281	NaN		PKCθ Signaling in T Lymphocytes	0	0.00357	NaN
	Ehd1	1.88512750902931e-42	-0.422693	0.708	0.75	3.49464937623854e-38	0	Ehd1		CDC42 Signaling	0	0.00521	NaN		TNFR1 Signaling	1.78	0.0577	NaN
	Slfn1	1.95131139082189e-42	-0.892369	0.261	0.361	3.61734105630562e-38	0	Slfn1		ILK Signaling	0	0.00498	NaN		Role of MAPK Signaling in the Pathogenesis of Influenza	0.776	0.0235	NaN
	Tmem37	2.33407849703402e-42	0.696213	0.268	0.174	4.32691471780167e-38	0	Tmem37		AMPK Signaling	0	0.00413	NaN		TNFR2 Signaling	0.57	0.0303	NaN
	Dnmt3a	2.78932763055048e-42	0.777354	0.236	0.148	5.17085556151449e-38	0	Dnmt3a		Phospholipase C Signaling	0	0.00357	NaN		Role of PI3K/AKT Signaling in the Pathogenesis of Influenza	0.393	0.0149	NaN
	Nectin1	3.09349642208335e-42	-1.08619	0.076	0.16	5.73472366725812e-38	0	Nectin1		Ovarian Cancer Signaling	0	0.00633	NaN		MSP-RON Signaling Pathway	0.938	0.0323	NaN
	Mefv	3.2313392100107e-42	-0.655833	0.314	0.419	5.99025662751784e-38	0	Mefv		Altered T Cell and B Cell Signaling in Rheumatoid Arthritis	0	0.0032	NaN		OX40 Signaling Pathway	0.23	0.00622	NaN
	Nme2	3.38924962688072e-42	-0.172359	0.993	0.994	6.28299095831147e-38	0	Nme2		Protein Kinase A Signaling	0	0.0073	NaN		PI3K Signaling in B Lymphocytes	0	0.00507	NaN
	Uap1	3.52734241176007e-42	-0.829442	0.188	0.293	6.53898736292081e-38	0	Uap1		B Cell Development	0	0.00205	NaN		P2Y Purinergic Receptor Signaling Pathway	0.987	0.0226	NaN
	Rps14	3.84689652339418e-42	0.16861	1	0.999	7.13137677506813e-38	0	Rps14		Neuroprotective Role of THOP1 in Alzheimer's Disease	0	0.0082	NaN		Tumoricidal Function of Hepatic Natural Killer Cells	0.663	0.0417	NaN
	Tbxas1	4.24924902752908e-42	0.537834	0.431	0.327	7.87725784723341e-38	0	Tbxas1		Regulation of IL-2 Expression in Activated and Anergic T Lymphocytes	0	0.00433	NaN		Cyclins and Cell Cycle Regulation	0.328	0.0116	NaN
	Ptp4a1.1	5.0257743433842e-42	-0.687467	0.203	0.308	9.31678047776563e-38	0	Ptp4a1.1		NUR77 Signaling in T Lymphocytes	0	0.0039	NaN		Role of IL-17A in Arthritis	0.977	0.0345	NaN
	Stx11	5.25391189100829e-42	-0.528463	0.298	0.414	9.73970186355117e-38	0	Stx11		PKCθ Signaling in T Lymphocytes	0	0.00538	NaN		IL-17A Signaling in Gastric Cells	0.641	0.0385	NaN
	Fggy	6.78800191559777e-42	1.20022	0.102	0.045	1.25835979511351e-37	0	Fggy		OX40 Signaling Pathway	0	0.00418	NaN		Role of IL-17F in Allergic Inflammatory Airway Diseases	0.482	0.0217	NaN
	Eva1b	8.32461064289752e-42	0.666032	0.36	0.262	1.54321632098034e-37	0	Eva1b		PI3K Signaling in B Lymphocytes	0	0.0034	NaN		Differential Regulation of Cytokine Production in Macrophages and T Helper Cells by IL-17A and IL-17F	0.742	0.0556	NaN
	Elmo1	8.70827302779517e-42	0.318529	0.751	0.653	1.61433965389267e-37	0	Elmo1		P2Y Purinergic Receptor Signaling Pathway	0	0.00752	NaN		Differential Regulation of Cytokine Production in Intestinal Epithelial Cells by IL-17A and IL-17F	0.67	0.0435	NaN
	Kcna3	9.62994416528873e-42	-1.36254	0.057	0.133	1.78519904936123e-37	0	Kcna3		Signaling by Rho Family GTPases	0	0.00375	NaN		Role of JAK1, JAK2 and TYK2 in Interferon Signaling	0.631	0.037	NaN
	Pdlim7	1.04196494862754e-41	-1.0281	0.104	0.194	1.93159462176574e-37	0	Pdlim7		RHOGDI Signaling	0	0.00455	NaN		Role of JAK2 in Hormone-like Cytokine Signaling	1.58	0.0462	NaN
	Nxpe5	1.55524439134527e-41	1.23578	0.102	0.046	2.88311205267586e-37	0	Nxpe5		Ephrin A Signaling	0	0.00719	NaN		Actin Nucleation by ARP-WASP Complex	0.735	0.0217	NaN
	H2afz	1.87771819861315e-41	-0.478828	0.995	0.995	3.48091399658905e-37	0	H2afz		Netrin Signaling	0	0.00578	NaN		Dopamine-DARPP32 Feedback in cAMP Signaling	0.417	0.0107	NaN
	H2-Ab1	2.18692766311772e-41	0.0246583	0.968	0.887	4.05412650188763e-37	0	H2-Ab1		Gαi Signaling	0	0.00714	NaN		NGF Signaling	1.05	0.0248	NaN
	Arg2	2.27392093146555e-41	-1.35578	0.077	0.158	4.21539462275083e-37	0	Arg2		Gαq Signaling	0	0.00588	NaN		Paxillin Signaling	1.15	0.028	NaN
	Cope	2.41416921375584e-41	-0.343754	0.661	0.731	4.47538688846058e-37	0	Cope		Sperm Motility	0	0.00778	NaN		Signaling by Rho Family GTPases	1.65	0.0224	NaN
	Irf8	2.60891487401088e-41	0.11614	0.637	0.499	4.83640639344136e-37	0	Irf8		TEC Kinase Signaling	0	0.00519	NaN		RHOGDI Signaling	1.46	0.0226	NaN
	Rasgef1b	2.63432061096429e-41	0.258295	0.569	0.432	4.8835035486056e-37	0	Rasgef1b		SAPK/JNK Signaling	0	0.00398	NaN		Gap Junction Signaling	0.656	0.012	NaN
	Gprc5a	2.77012372933087e-41	-2.71211	0.011	0.063	5.13525536943356e-37	0	Gprc5a		Cardiac β-adrenergic Signaling	0	0.00556	NaN		Telomerase Signaling	0.66	0.0185	NaN
	Fmc1	3.03746539845883e-41	-0.563265	0.246	0.358	5.63085335566298e-37	0	Fmc1		IL-4 Signaling	0	0.00867	-0.447		Mouse Embryonic Stem Cell Pluripotency	0.289	0.00971	NaN
	Tbc1d5	3.3099422844633e-41	0.562114	0.416	0.316	6.13597100693806e-37	0	Tbc1d5		B Cell Receptor Signaling	0	0.00631	0		Transcriptional Regulatory Network in Embryonic Stem Cells	0.186	0.0061	NaN
	Tmcc3	4.35965642393939e-41	0.693995	0.192	0.112	8.08193107869885e-37	0	Tmcc3		WNT/β-catenin Signaling	0	0.00575	NaN		eNOS Signaling	0.189	0.00621	NaN
	Pde1c	5.23444862758675e-41	0.640421	0.611	0.52	9.70362086582032e-37	0	Pde1c		Insulin Receptor Signaling	0	0.00714	NaN		iNOS Signaling	2.71	0.0816	NaN
	Nedd9	5.29146379889974e-41	-0.98147	0.151	0.248	9.80931559040034e-37	0	Nedd9		NF-κB Signaling	0	0.00701	1		nNOS Signaling in Neurons	0.467	0.0204	NaN
	Mef2c	5.39963069966851e-41	0.344279	0.562	0.441	1.00098353910455e-36	0	Mef2c		T Cell Receptor Signaling	0	0.00812	1.342		nNOS Signaling in Skeletal Muscle Cells	0.464	0.02	NaN
	Gsap	5.85121466903211e-41	-0.599047	0.354	0.456	1.08469817534517e-36	0	Gsap		Sirtuin Signaling Pathway	0	0.00344	NaN		VEGF Family Ligand-Receptor Interactions	0.328	0.0116	NaN
	Ano6	5.86368409223852e-41	0.38995	0.589	0.476	1.08700975701918e-36	0	Ano6		Synaptogenesis Signaling Pathway	0	0.00635	NaN		Ephrin B Signaling	2.22	0.0548	NaN
	Clec4b1	6.2072176767754e-41	0.524639	0.317	0.215	1.15069401292062e-36	0	Clec4b1		Systemic Lupus Erythematosus in B Cell Signaling Pathway	0	0.00692	2.236		ERBB Signaling	0.729	0.0215	NaN
	Smim3	7.00064760879466e-41	-0.634741	0.254	0.362	1.29778005371835e-36	0	Smim3		Insulin Secretion Signaling Pathway	0	0.00364	NaN		ERB2-ERBB3 Signaling	0.4	0.0154	NaN
	Adam19	7.1455313005127e-41	-1.00248	0.098	0.185	1.32463859248904e-36	0	Adam19		MSP-RON Signaling in Cancer Cells Pathway	0	0.00714	NaN		ERBB4 Signaling	0.393	0.0149	NaN
	Ptma	7.88641097708058e-41	-0.192173	1	0.999	1.4619828669312e-36	0	Ptma							GDNF Family Ligand-Receptor Interactions	0.827	0.0263	NaN
	Rab11fip1	8.0289216066717e-41	-0.582833	0.334	0.441	1.4884014874448e-36	0	Rab11fip1							Netrin Signaling	0	0.00575	NaN
	Tcf4	8.11468334974749e-41	0.297338	0.59	0.473	1.50429999937619e-36	0	Tcf4							Glucose and Glucose-1-phosphate Degradation	0.909	0.1	NaN
	Ednrb	8.29242471576407e-41	-3.56949	0.011	0.062	1.53724969380834e-36	0	Ednrb							Trehalose Degradation II (Trehalase)	1.05	0.167	NaN
	Grk2	9.09820657896943e-41	0.337274	0.742	0.645	1.68662553560935e-36	0	Grk2							Superpathway of Citrulline Metabolism	0.776	0.0625	NaN
	Ddx39	9.8835567990151e-41	-0.607988	0.216	0.325	1.83221375940142e-36	0	Ddx39							tRNA Splicing	0.485	0.0222	NaN
	Atp1b3	1.02011590170202e-40	-0.157682	0.839	0.869	1.8910908585752e-36	0	Atp1b3							D-myo-inositol-5-phosphate Metabolism	0	0.00485	NaN
	Polr2e	1.18337840567009e-40	-0.594746	0.265	0.374	2.19374688843122e-36	0	Polr2e							Tryptophan Degradation X (Mammalian, via Tryptamine)	0.59	0.0323	NaN
	Rnf180	1.20163186835959e-40	0.941623	0.15	0.081	2.227585157565e-36	0	Rnf180							Thioredoxin Pathway	1.01	0.143	NaN
	Jak2	1.41290988523648e-40	-0.590441	0.563	0.624	2.61925234525138e-36	0	Jak2							1D-myo-inositol Hexakisphosphate Biosynthesis II (Mammalian)	0.762	0.0588	NaN
	Sf3b1	1.4382396569401e-40	-0.307897	0.806	0.832	2.66620867603556e-36	0	Sf3b1							D-myo-inositol (1,4,5,6)-Tetrakisphosphate Biosynthesis	0	0.00526	NaN
	Ikbkb	2.035185273403e-40	-0.409207	0.587	0.659	3.77282645983449e-36	0	Ikbkb							Superpathway of Inositol Phosphate Compounds	0.311	0.00823	NaN
	Cd86	2.14626892692597e-40	-0.470667	0.634	0.695	3.97875333673536e-36	0	Cd86							Superpathway of D-myo-inositol (1,4,5)-trisphosphate Metabolism	0.685	0.0455	NaN
	Cebpb	2.16755706092923e-40	-0.4757	0.969	0.946	4.0182172795506e-36	0	Cebpb							Superoxide Radicals Degradation	0.977	0.125	NaN
	Timd4	2.26618035749202e-40	-5.36547	0.002	0.045	4.20104514671872e-36	0	Timd4							D-myo-inositol (1,3,4)-trisphosphate Biosynthesis	0.762	0.0588	NaN
	Smox	2.47425025001778e-40	-0.833901	0.483	0.537	4.58676511348297e-36	0	Smox							Serotonin Degradation	0.295	0.0101	NaN
	Pdlim1	3.26559440482711e-40	-0.616842	0.412	0.503	6.0537589076685e-36	0	Pdlim1							D-myo-inositol (3,4,5,6)-tetrakisphosphate Biosynthesis	0	0.00526	NaN
	Vamp5	3.84237886240736e-40	1.09829	0.123	0.062	7.12300193513076e-36	0	Vamp5							TCA Cycle II (Eukaryotic)	0.67	0.0435	NaN
	Rhob	3.91947589880034e-40	0.211937	0.616	0.473	7.26592442119606e-36	0	Rhob							D-glucuronate Degradation I	1.11	0.2	NaN
	Rpl13a	5.52290306900344e-40	0.214755	0.984	0.972	1.02383577093186e-35	0	Rpl13a							3-phosphoinositide Degradation	0	0.00498	NaN
	Casp6	5.96380499531963e-40	-1.11088	0.123	0.211	1.10557017003235e-35	0	Casp6							3-phosphoinositide Biosynthesis	0	0.00463	NaN
	Prune2	6.0894184498649e-40	0.894729	0.12	0.059	1.12885639223595e-35	0	Prune2							Thyroid Hormone Biosynthesis	1.42	0.5	NaN
	Ifi209	6.19718074950064e-40	-0.845244	0.226	0.327	1.14883336734243e-35	0	Ifi209							Methylglyoxal Degradation III	0.537	0.027	NaN
	Rpl5	7.09661981010905e-40	0.26787	0.95	0.908	1.31557138039802e-35	0	Rpl5							Noradrenaline and Adrenaline Degradation	0.485	0.0222	NaN
	Rheb	7.96394651353867e-40	-0.344509	0.673	0.73	1.4763564046798e-35	0	Rheb							Citrulline-Nitric Oxide Cycle	1.11	0.2	NaN
	Sec61g	8.45566348833783e-40	-0.243985	0.985	0.983	1.56751089746807e-35	0	Sec61g							NAD Biosynthesis III	1.18	0.25	NaN
	Dennd2a	9.44543628909668e-40	0.982978	0.133	0.068	1.75099497927274e-35	0	Dennd2a							GDP-glucose Biosynthesis	0.938	0.111	NaN
	Pxn	9.8218133844771e-40	0.450264	0.588	0.489	1.82076776521436e-35	0	Pxn							UDP-N-acetyl-D-galactosamine Biosynthesis II	0.858	0.0833	NaN
	6330562C20Rik	1.04991748932774e-39	1.06112	0.119	0.059	1.94633704171576e-35	0	6330562C20Rik							Ethanol Degradation II	0.501	0.0238	NaN
	Gpr160	1.12794206656214e-39	0.987131	0.137	0.072	2.09097900299289e-35	0	Gpr160							Antioxidant Action of Vitamin C	0.252	0.0084	NaN
	Grk5	1.43913919200369e-39	-1.02376	0.102	0.189	2.66787623413643e-35	0	Grk5							DNA damage-induced 14-3-3σ Signaling	0.482	0.0217	NaN
	Slc9a9	2.24016401786614e-39	0.595177	0.309	0.215	4.15281605632025e-35	0	Slc9a9							Epithelial Adherens Junction Signaling	0.861	0.019	NaN
	Ptges3	2.54080923775669e-39	-0.350418	0.647	0.709	4.71015216495335e-35	0	Ptges3							Gαi Signaling	0.92	0.0205	NaN
	1110008P14Rik	3.20425431746697e-39	-0.552009	0.258	0.367	5.94004665372026e-35	0	1110008P14Rik							Gαq Signaling	1.27	0.0237	NaN
	Mbnl2	3.66463497732914e-39	0.310954	0.872	0.791	6.79350032097275e-35	0	Mbnl2							Gαs Signaling	1.58	0.0317	NaN
	Nr4a3	5.85596058732424e-39	-1.49274	0.164	0.256	1.08557797367817e-34	0	Nr4a3							Inhibition of Matrix Metalloproteases	1.21	0.0526	NaN
	Arpc3	7.7558777436378e-39	-0.181851	0.992	0.992	1.43778461611558e-34	0	Arpc3							PEDF Signaling	1.37	0.0357	NaN
	Fam102b	9.75493547647334e-39	0.379107	0.578	0.469	1.80836993862863e-34	0	Fam102b							Regulation of Cellular Mechanics by Calpain Protease	0.318	0.0112	NaN
	Mfsd6	1.22911680474416e-38	-0.873018	0.112	0.2	2.27853673263471e-34	0	Mfsd6							Remodeling of Epithelial Adherens Junctions	0.867	0.0282	NaN
	Fli1	1.60252299598707e-38	0.352665	0.599	0.486	2.97075712996084e-34	0	Fli1							Agranulocyte Adhesion and Diapedesis	6.01	0.0531	NaN
	Emd	1.69712784057305e-38	-0.496625	0.36	0.464	3.14613559085432e-34	0	Emd							Granulocyte Adhesion and Diapedesis	6.33	0.0583	NaN
	Psmd8	1.70060345860215e-38	-0.277816	0.831	0.869	3.15257869155666e-34	0	Psmd8							Regulation of the Epithelial-Mesenchymal Transition Pathway	0	0.00515	NaN
	Aff3	1.77058881940779e-38	-3.65542	0.006	0.05	3.28231755341816e-34	0	Aff3							Sperm Motility	0.861	0.0155	NaN
	Ccl4	1.847732646565e-38	0.68164	0.321	0.224	3.4253267802022e-34	0	Ccl4							TEC Kinase Signaling	0.667	0.0104	NaN
	Rufy3	1.85664015942709e-38	0.571844	0.423	0.327	3.44183952754595e-34	0	Rufy3							UVA-Induced MAPK Signaling	2.59	0.051	NaN
	Fbxl5	1.92818771810828e-38	-0.717325	0.284	0.383	3.57447439182913e-34	0	Fbxl5							UVC-Induced MAPK Signaling	0.46	0.0196	NaN
	Gbp2	2.69414950903521e-38	-1.1837	0.687	0.678	4.99441435984946e-34	0	Gbp2							Vitamin-C Transport	0.663	0.0417	NaN
	Emb	2.84069882480903e-38	-0.474146	0.644	0.689	5.26608748143098e-34	0	Emb							STAT3 Pathway	0.955	0.0216	NaN
	Arhgap15	3.02149498484029e-38	0.259179	0.715	0.593	5.60124740289694e-34	0	Arhgap15							Adipogenesis pathway	0.221	0.00725	NaN
	Arl1	3.63229156741806e-38	-0.496231	0.311	0.42	6.73354210767959e-34	0	Arl1							HIPPO signaling	0.325	0.0115	NaN
	Scarf1	4.28769309743264e-38	1.03275	0.129	0.067	7.94852546402063e-34	0	Scarf1							PCP (Planar Cell Polarity) Pathway	0.421	0.0167	NaN
	Cdkn2d	4.81508503517964e-38	-0.991911	0.134	0.223	8.92620463821602e-34	0	Cdkn2d							WNT/Ca+ pathway	0.396	0.0152	NaN
	Pglyrp1	6.09994892189187e-38	-3.14193	0.008	0.055	1.13080853114032e-33	0	Pglyrp1							Toll-like Receptor Signaling	0.824	0.026	NaN
	Hgf	6.18125173905795e-38	0.941134	0.156	0.088	1.14588044738656e-33	0	Hgf							EGF Signaling	0.434	0.0179	NaN
	B4galt6	7.495739164904e-38	0.661718	0.285	0.195	1.3895601263899e-33	0	B4galt6							Cell Cycle: G1/S Checkpoint Regulation	0.385	0.0145	NaN
	Il1bos	7.56776953055871e-38	-2.25788	0.016	0.068	1.40291311557497e-33	0	Il1bos							ERK/MAPK Signaling	0.641	0.0136	NaN
	Slc25a13	1.04924713970683e-37	-1.08645	0.07	0.147	1.94509434758852e-33	0	Slc25a13							SAPK/JNK Signaling	0.376	0.00797	NaN
	Rrbp1	1.10362141932454e-37	0.211931	0.972	0.94	2.04589338714384e-33	0	Rrbp1							PI3K/AKT Signaling	0.698	0.0149	NaN
	Runx3	1.884202216629e-37	-0.681796	0.314	0.412	3.49293406918683e-33	0	Runx3							PTEN Signaling	0.883	0.0196	NaN
	H2-DMb2	2.56138095751265e-37	-2.15475	0.032	0.093	4.74828801903694e-33	0	H2-DMb2							Nitric Oxide Signaling in the Cardiovascular System	0.251	0.00833	NaN
	Cd7	2.65660380909193e-37	-4.84261	0.003	0.045	4.92481214129463e-33	0	Cd7							Cardiac β-adrenergic Signaling	0.774	0.0167	NaN
	Sod2	2.79377142103863e-37	-0.635317	0.754	0.768	5.17909346032142e-33	0	Sod2							Interferon Signaling	2.11	0.0811	NaN
	Cnn2	3.23223692031727e-37	-0.673693	0.379	0.47	5.99192080288416e-33	0	Cnn2							IL-2 Signaling	0.929	0.0317	NaN
	Csf2rb2	3.33896320736732e-37	-0.76876	0.237	0.334	6.18976999381754e-33	0	Csf2rb2							FGF Signaling	0.328	0.0116	NaN
	Pdgfc	3.52881263225499e-37	1.02887	0.107	0.052	6.54171285767431e-33	0	Pdgfc							Cell Cycle: G2/M DNA Damage Checkpoint Regulation	0.46	0.0196	NaN
	Adcy7	4.6562546061933e-37	0.543462	0.453	0.363	8.63176478896113e-33	0	Adcy7							GABA Receptor Signaling	0.987	0.0226	NaN
	Mrpl4	6.40308667046739e-37	-0.42055	0.312	0.426	1.18700420697124e-32	0	Mrpl4							Xenobiotic Metabolism Signaling	0.663	0.0121	NaN
	Fnbp1l	7.86653591827497e-37	0.637465	0.249	0.163	1.45829842852981e-32	0	Fnbp1l							WNT/β-catenin Signaling	0	0.00575	NaN
	Nr1h3	8.08563776832345e-37	0.783293	0.185	0.111	1.4989155294918e-32	0	Nr1h3							Insulin Receptor Signaling	0.531	0.0143	NaN
	Ahnak	8.82206572586598e-37	-0.286351	0.994	0.988	1.63543454426104e-32	0	Ahnak							Chemokine Signaling	2.11	0.0494	NaN
	Creg1	1.04624448754605e-36	0.346538	0.664	0.568	1.93952803101288e-32	0	Creg1							Neurotrophin/TRK Signaling	1.43	0.038	NaN
	Mfsd1	1.2962148787053e-36	0.300663	0.77	0.688	2.40292314214389e-32	0	Mfsd1							Death Receptor Signaling	1.88	0.0408	NaN
	Slc35b1	1.41421533362066e-36	-0.535297	0.274	0.379	2.62167238546599e-32	0	Slc35b1							PPAR Signaling	1.14	0.0278	NaN
	Fads1	1.63822785292603e-36	1.15323	0.097	0.046	3.03694679375428e-32	0	Fads1							IGF-1 Signaling	0.67	0.019	NaN
	Il18rap	1.77919764948554e-36	-2.42978	0.013	0.061	3.2982766026163e-32	0	Il18rap							cAMP-mediated signaling	0.583	0.0124	NaN
	Mctp1	1.78386492420695e-36	-0.94943	0.197	0.29	3.30692879649485e-32	0	Mctp1							p38 MAPK Signaling	1.04	0.0242	NaN
	D16Ertd472e	2.05717452285633e-36	-1.13812	0.066	0.14	3.81359013047107e-32	0	D16Ertd472e							Glutamate Receptor Signaling	0.888	0.0294	NaN
	Psmb8	2.07260353344551e-36	-0.356558	0.952	0.937	3.84219243030129e-32	0	Psmb8							Apoptosis Signaling	1.16	0.0286	NaN
	Pmp22	2.12525356183258e-36	-1.21393	0.178	0.26	3.93979505292524e-32	0	Pmp22							NF-κB Signaling	0.3	0.00701	NaN
	Fam3c	2.14621077391999e-36	0.646006	0.269	0.182	3.97864553269288e-32	0	Fam3c							VEGF Signaling	1.24	0.0309	NaN
	Gpr65	2.22713210249471e-36	0.47897	0.415	0.315	4.1286574916047e-32	0	Gpr65							Hypoxia Signaling in the Cardiovascular System	0.816	0.0256	NaN
	Snx30	2.29228786818503e-36	0.569302	0.334	0.24	4.24944325004141e-32	0	Snx30							T Cell Receptor Signaling	0.254	0.00642	NaN
	Ezr	2.49101065119872e-36	-0.428293	0.684	0.73	4.6178355451922e-32	0	Ezr							IL-6 Signaling	1	0.0233	NaN
	Sh3bp1	2.71714215503639e-36	0.570863	0.374	0.281	5.03703812700647e-32	0	Sh3bp1							PDGF Signaling	0.764	0.023	NaN
	Vamp4	2.95271986720258e-36	-0.492741	0.328	0.434	5.47375208982014e-32	0	Vamp4							BMP signaling pathway	0.316	0.0111	NaN
	Bach1	3.39468165386156e-36	0.313004	0.837	0.757	6.29306084992857e-32	0	Bach1							GPCR-Mediated Nutrient Sensing in Enteroendocrine Cells	0.254	0.00847	NaN
	Gm44850	4.1819571492904e-36	2.53904	0.026	0.004	7.75251216335454e-32	0	Gm44850							Phagosome Maturation	7.08	0.0702	NaN
	Epsti1	4.29633075003374e-36	0.215612	0.683	0.571	7.96453794441255e-32	0	Epsti1							Autophagy	1	0.0182	NaN
	Tiam1	4.44283266424138e-36	-0.458343	0.355	0.458	8.23612319297066e-32	0	Tiam1							Macropinocytosis Signaling	0.827	0.0263	NaN
	Cd244a	5.9224729823935e-36	-1.00541	0.1	0.18	1.09790804147611e-31	0	Cd244a							Inflammasome pathway	0.663	0.0417	NaN
	Cd37	6.94423933143503e-36	0.41604	0.529	0.429	1.28732308726143e-31	0	Cd37							Cancer Drug Resistance by Drug Efflux	0.427	0.0172	NaN
	Spint1	8.01827946704427e-36	-2.02571	0.022	0.075	1.48642864760067e-31	0	Spint1							Sumoylation Pathway	1.2	0.0297	NaN
	Sfmbt1	1.11796080822652e-35	0.620453	0.308	0.22	2.07247574629032e-31	0	Sfmbt1							Th1 and Th2 Activation Pathway	2.88	0.0398	NaN
	Chmp2a	1.12334298048891e-35	-0.269127	0.754	0.8	2.08245321723034e-31	0	Chmp2a							Th2 Pathway	1.48	0.0284	NaN
	Snx29	1.33203302649425e-35	0.599095	0.266	0.179	2.46932282451504e-31	0	Snx29							GP6 Signaling Pathway	0.571	0.0155	NaN
	Hnrnpd	1.38972071939525e-35	-0.337959	0.611	0.677	2.57626426961491e-31	0	Hnrnpd							IL-7 Signaling Pathway	0.806	0.025	NaN
	Slc25a10	1.72504327780294e-35	1.1195	0.095	0.044	3.19788522839108e-31	0	Slc25a10							Adrenomedullin signaling pathway	0.698	0.0149	NaN
	Zfp395	1.76605304488439e-35	0.904396	0.126	0.066	3.27390913460669e-31	0	Zfp395							Iron homeostasis signaling pathway	2.68	0.0414	NaN
	Rpl10a	1.77080603696406e-35	0.163505	0.999	0.997	3.28272023132398e-31	0	Rpl10a							Th17 Activation Pathway	0	0.00204	NaN
	Man1c1	1.81018179380614e-35	0.580593	0.27	0.183	3.35571500935782e-31	0	Man1c1							SPINK1 Pancreatic Cancer Pathway	0.396	0.0152	NaN
	Nipsnap3b	2.09521290246917e-35	-0.500212	0.281	0.385	3.88410567859735e-31	0	Nipsnap3b							NER (Nucleotide Excision Repair, Enhanced Pathway)	0.311	0.0109	NaN
	Colec12	2.19252576313287e-35	-3.64994	0.004	0.045	4.06450425969571e-31	0	Colec12							SPINK1 General Cancer Pathway	0.388	0.0147	NaN
	Gas2l3	2.36290538535927e-35	0.567995	0.384	0.291	4.38035400337901e-31	0	Gas2l3							Endocannabinoid Neuronal Synapse Pathway	0.205	0.00671	NaN
	Lgals1	2.41612491606074e-35	0.175482	0.998	0.982	4.4790123693934e-31	0	Lgals1							Endocannabinoid Developing Neuron Pathway	1.02	0.0236	NaN
	Pim1	2.59210234823072e-35	-0.174833	0.919	0.948	4.80523933315011e-31	0	Pim1							Endocannabinoid Cancer Inhibition Pathway	0.92	0.0205	NaN
	Ccr5	2.7811224698848e-35	0.201994	0.751	0.617	5.15564483467245e-31	0	Ccr5							Apelin Endothelial Signaling Pathway	1.45	0.0278	NaN
	Hdac9	2.9686028003171e-35	0.743024	0.286	0.202	5.50319587122783e-31	0	Hdac9							Apelin Muscle Signaling Pathway	1.06	0.0408	NaN
	Sept11	3.30870971091141e-35	-0.523252	0.367	0.463	6.13368606208757e-31	0	Sept11							BAG2 Signaling Pathway	2.73	0.0575	NaN
	Fcor	3.3808660845779e-35	-3.30907	0.005	0.047	6.26744954759051e-31	0	Fcor							FAT10 Signaling Pathway	2.55	0.0714	NaN
	Ank2	3.80020559405734e-35	-3.29659	0.006	0.049	7.0448211302635e-31	0	Ank2							PFKFB4 Signaling Pathway	1.06	0.0408	NaN
	Cebpzos	4.15113678198895e-35	0.723813	0.256	0.174	7.69537736645112e-31	0	Cebpzos							T Cell Exhaustion Signaling Pathway	0.303	0.00705	NaN
	Tjp2	4.80556000359845e-35	-0.763431	0.129	0.216	8.9085471346708e-31	0	Tjp2							IL-23 Signaling Pathway	0.482	0.0217	NaN
	Serpinb1a	5.07988951811142e-35	-1.93186	0.024	0.078	9.41709918867495e-31	0	Serpinb1a							Senescence Pathway	0.46	0.01	NaN
	Mmp8	5.3176013376942e-35	-4.0478	0.002	0.041	9.85776935981751e-31	0	Mmp8							White Adipose Tissue Browning Pathway	0.221	0.00725	NaN
	Ank	5.67529600596508e-35	-0.7125	0.169	0.262	1.05208637358581e-30	0	Ank							Inhibition of ARE-Mediated mRNA Degradation Pathway	1.31	0.0245	NaN
	Bcl2l1	5.97215150742964e-35	0.655183	0.293	0.206	1.10711744644731e-30	0	Bcl2l1							HOTAIR Regulatory Pathway	0.824	0.0181	NaN
	Adamtsl5	6.79058099716395e-35	-2.32931	0.007	0.049	1.25883790525425e-30	0	Adamtsl5							BEX2 Signaling Pathway	0.335	0.012	NaN
	Psma5	7.92261654390131e-35	-0.326879	0.732	0.766	1.46869465490843e-30	0	Psma5							Necroptosis Signaling Pathway	0.188	0.00617	NaN
	Eif6	9.05314273942188e-35	-0.310668	0.696	0.743	1.67827160103403e-30	0	Eif6							Xenobiotic Metabolism General Signaling Pathway	1.31	0.0245	NaN
	Tmem176b	9.2604480247061e-35	0.340901	0.522	0.405	1.71670185482002e-30	0	Tmem176b							Xenobiotic Metabolism CAR Signaling Pathway	0	0.00431	NaN
	Gfra2	1.03141622017965e-34	-3.66605	0.004	0.044	1.91203938896903e-30	0	Gfra2							Xenobiotic Metabolism PXR Signaling Pathway	0	0.00433	NaN
	Arhgap26	1.19778812474416e-34	-0.526192	0.479	0.554	2.22045962565073e-30	0	Arhgap26							Semaphorin Neuronal Repulsive Signaling Pathway	0.206	0.00676	NaN
	Acot9	1.28704978131178e-34	-0.639358	0.189	0.284	2.38593288459577e-30	0	Acot9							Regulation of the Epithelial Mesenchymal Transition by Growth Factors Pathway	0.402	0.0103	NaN
	Olr1	1.45462042560798e-34	-1.37555	0.064	0.133	2.69657534499208e-30	0	Olr1							Coronavirus Replication Pathway	0.182	0.00599	NaN
	Anxa7	1.68332870273362e-34	-0.411804	0.479	0.565	3.12055474912759e-30	0	Anxa7							MSP-RON Signaling in Cancer Cells Pathway	0.522	0.014	NaN
	Dclre1c	1.98622328732581e-34	0.504546	0.427	0.335	3.68206073004458e-30	0	Dclre1c							Calcium Signaling	0.65	0.0138	NaN
	Cisd2	2.00758449660207e-34	-0.471845	0.401	0.494	3.72166013980092e-30	0	Cisd2							Eicosanoid Signaling	0.485	0.0106	NaN
	Car5b	2.033793308524e-34	-1.2002	0.061	0.129	3.7702460353418e-30	0	Car5b							Ferroptosis Signaling Pathway	1.5	0.0294	NaN
	Eif1ax	2.26199496224146e-34	-0.412631	0.389	0.489	4.19328626100322e-30	0	Eif1ax							Role of MAPK Signaling in Inhibiting the Pathogenesis of Influenza	0.347	0.0125	NaN
	Dpp4	2.41422706635883e-34	-1.786	0.026	0.08	4.475494135616e-30	0	Dpp4
	Ms4a6d	2.53121515139181e-34	0.158348	0.825	0.689	4.69236664765014e-30	0	Ms4a6d
	Ms4a6b	2.60574880775387e-34	0.185808	0.818	0.684	4.83053713981413e-30	0	Ms4a6b
	Nfkbie	3.25110374716273e-34	-0.475519	0.559	0.616	6.02689612649027e-30	0	Nfkbie
	Cox17	3.32685390105245e-34	-0.263194	0.778	0.817	6.16732176177104e-30	0	Cox17
	Lpxn	3.38626139132597e-34	0.283667	0.78	0.689	6.27745136724009e-30	0	Lpxn
	Ppia	3.429108915328e-34	-0.140572	1	0.999	6.35688210723505e-30	0	Ppia
	Slc4a11	3.66005861528318e-34	-2.43416	0.011	0.056	6.78501666101197e-30	0	Slc4a11
	Cdc42ep2	3.72459793572315e-34	-0.860635	0.132	0.217	6.90465965324357e-30	0	Cdc42ep2
	Sumo2	3.86086775084855e-34	-0.236692	0.862	0.894	7.15727663652305e-30	0	Sumo2
	Slc7a1	4.08319528246316e-34	-0.880614	0.106	0.186	7.5694274146302e-30	0	Slc7a1
	Afdn	4.2765852900003e-34	-0.635042	0.221	0.316	7.92793381060256e-30	0	Afdn
	Arhgap30	4.52771433772137e-34	0.342832	0.695	0.603	8.39347683926788e-30	0	Arhgap30
	Prelid1	5.18772811641943e-34	-0.242873	0.882	0.895	9.61701038221835e-30	0	Prelid1
	Susd6	5.35898181784599e-34	0.339311	0.698	0.609	9.9344804939229e-30	0	Susd6
	Slc1a5	5.4839048247487e-34	-0.646631	0.189	0.282	1.01660627641191e-29	0	Slc1a5
	Lima1	5.52229289519925e-34	0.683167	0.233	0.153	1.02372265691204e-29	0	Lima1
	Flt1	5.77102066653826e-34	-1.33537	0.039	0.1	1.06983181116286e-29	0	Flt1
	Rpl12	5.97070182978303e-34	0.204918	0.959	0.919	1.10684870520518e-29	0	Rpl12
	Pxdc1	6.36758654804998e-34	-2.07646	0.018	0.068	1.1804231942775e-29	0	Pxdc1
	Nagk	6.61696379465568e-34	0.578006	0.355	0.268	1.22665274825327e-29	0	Nagk
	Met	6.62475575153284e-34	-0.985546	0.13	0.212	1.22809722121916e-29	0	Met
	Bcl2a1d	6.70967164713196e-34	-1.05148	0.264	0.348	1.24383892994532e-29	0	Bcl2a1d
	Timp1	6.93914083333639e-34	-2.19211	0.033	0.089	1.2863779276839e-29	0	Timp1
	Rbpms	8.04814311145404e-34	-0.950518	0.104	0.183	1.49196477000135e-29	0	Rbpms
	Plekhm2	8.66155805558176e-34	0.369025	0.632	0.538	1.60567963234375e-29	0	Plekhm2
	Nop58	8.77351076627702e-34	-0.672306	0.19	0.281	1.62643342585243e-29	0	Nop58
	Pnpla7	9.87052831856453e-34	0.672521	0.231	0.152	1.82979853969549e-29	0	Pnpla7
	Tpcn1	9.95234343886967e-34	0.539763	0.292	0.203	1.84496542669766e-29	0	Tpcn1
	Zc3h12a	1.13997689520212e-33	0.396774	0.693	0.612	2.11328916832569e-29	0	Zc3h12a
	Cdkn1b	1.15570463856784e-33	-0.717359	0.197	0.289	2.14244525897706e-29	0	Cdkn1b
	Sfxn3	1.20077313789836e-33	-0.528284	0.223	0.323	2.22599324303598e-29	0	Sfxn3
	Ppt2	1.68424419889505e-33	0.663714	0.306	0.223	3.12225189591164e-29	0	Ppt2
	Chp1	1.75233095700322e-33	-0.471093	0.359	0.453	3.24847112809257e-29	0	Chp1
	Camk2d	1.76565877324404e-33	0.299027	0.645	0.535	3.2731782338398e-29	0	Camk2d
	Nfil3	1.86328639994562e-33	-0.601886	0.421	0.498	3.45416032821919e-29	0	Nfil3
	Ube2l6	1.91192443114871e-33	-0.568129	0.312	0.408	3.54432551046347e-29	0	Ube2l6
	Stk10	2.15060628279568e-33	-0.692135	0.249	0.344	3.98679392704664e-29	0	Stk10
	Ifitm1	2.19048652523349e-33	-2.41597	0.072	0.141	4.06072392047785e-29	0	Ifitm1
	Adprh	2.21914965016694e-33	-0.446883	0.363	0.462	4.11385962147948e-29	0	Adprh
	Agpat3	2.33325374329714e-33	0.828417	0.142	0.079	4.32538578932424e-29	0	Agpat3
	Myl6	2.43547506875162e-33	-0.167046	0.993	0.994	4.51488368245175e-29	0	Myl6
	Bcl3	2.77500775082491e-33	-0.488103	0.628	0.663	5.14430936847923e-29	0	Bcl3
	Hist1h4d	2.87074875486627e-33	-0.958058	0.09	0.164	5.32179404177109e-29	0	Hist1h4d
	Ppp2ca	2.98055232341974e-33	-0.234499	0.865	0.89	5.52534789715551e-29	0	Ppp2ca
	Slc13a3	3.30436646133662e-33	2.08576	0.05	0.017	6.12563454602583e-29	0	Slc13a3
	Comt	3.74792375714759e-33	0.454815	0.476	0.389	6.94790106100021e-29	0	Comt
	Timm10b	3.83320260817171e-33	0.27232	0.859	0.786	7.10599099502872e-29	0	Timm10b
	Ccnd2	4.04224312140873e-33	-1.53782	0.046	0.108	7.49351029846751e-29	0	Ccnd2
	Strap	4.30973950961591e-33	-0.397955	0.346	0.453	7.98939510292598e-29	0	Strap
	Pgd	4.76796251934375e-33	-0.474029	0.326	0.426	8.83884891835945e-29	0	Pgd
	Fam107b	5.10376672115871e-33	-0.543049	0.306	0.405	9.46136274768402e-29	0	Fam107b
	Arf2	5.22907576381276e-33	-0.483488	0.377	0.474	9.6936606509561e-29	0	Arf2
	Clcf1	6.37966511661328e-33	-1.36861	0.035	0.093	1.18266231931777e-28	0	Clcf1
	Slc30a4	6.56096003469101e-33	-2.32205	0.013	0.058	1.21627077123102e-28	0	Slc30a4
	AI504432	7.42951063717986e-33	-0.589768	0.184	0.278	1.3772826819204e-28	0	AI504432
	Ubald1	7.78515590496539e-33	0.725539	0.217	0.141	1.44321220166248e-28	0	Ubald1
	Hebp1	7.89203104078829e-33	0.854807	0.127	0.069	1.46302471434133e-28	0	Hebp1
	Dnase2a	9.09564681092332e-33	0.583248	0.341	0.255	1.68615100580897e-28	0	Dnase2a
	Noc4l	9.82157519638131e-33	-0.79177	0.113	0.193	1.82072360990517e-28	0	Noc4l
	Uqcrfs1	1.05526814327952e-32	-0.307685	0.702	0.745	1.95625608401158e-28	0	Uqcrfs1
	Tmem50b	1.07257229578402e-32	-0.655653	0.258	0.348	1.98833452192442e-28	0	Tmem50b
	Zfyve9	1.08709076307173e-32	-1.0975	0.076	0.146	2.01524885658237e-28	0	Zfyve9
	Slc36a1	1.14127963365306e-32	0.77979	0.163	0.096	2.11570418486605e-28	0	Slc36a1
	Alyref	1.14691685535194e-32	-0.351527	0.57	0.643	2.12615446645143e-28	0	Alyref
	Sorl1	1.30033846476775e-32	-0.95704	0.101	0.177	2.41056744598646e-28	0	Sorl1
	Kynu	1.36232054257291e-32	-2.79188	0.01	0.052	2.52546982182166e-28	0	Kynu
	Upp1	1.45465148008158e-32	-2.23048	0.032	0.086	2.69663291377523e-28	0	Upp1
	Entpd1	1.49920420408465e-32	0.331507	0.712	0.599	2.77922475353212e-28	0	Entpd1
	Diaph1	1.73327496547184e-32	-0.242515	0.848	0.878	3.2131451309917e-28	0	Diaph1
	H2-M3	1.75748605224104e-32	0.400507	0.503	0.409	3.25802764364445e-28	0	H2-M3
	Vrk1	1.77538336747273e-32	-0.596649	0.252	0.346	3.29120568662094e-28	0	Vrk1
	St18	1.78043815615421e-32	0.929744	0.136	0.076	3.30057625387867e-28	0	St18
	Gpd2	1.87728596773243e-32	-0.506755	0.297	0.397	3.48011272698238e-28	0	Gpd2
	Arhgap22	2.02177047966222e-32	0.63553	0.183	0.112	3.74795811519783e-28	0	Arhgap22
	Hist1h1c	2.02928033859924e-32	-0.997081	0.094	0.168	3.76187989169527e-28	0	Hist1h1c
	Gm5086	2.2837537821005e-32	1.59352	0.046	0.015	4.23362276125791e-28	0	Gm5086
	H13	2.30341727410435e-32	-0.361579	0.583	0.646	4.27007494273464e-28	0	H13
	Neu1	2.33685705409873e-32	0.57632	0.385	0.301	4.33206560688823e-28	0	Neu1
	Errfi1	2.68601393006306e-32	-0.822369	0.325	0.411	4.9793326235509e-28	0	Errfi1
	Dgkd	2.75364024420578e-32	0.499627	0.45	0.365	5.10469828470868e-28	0	Dgkd
	Ppm1h	3.35062646864698e-32	0.436659	0.431	0.344	6.21139134757777e-28	0	Ppm1h
	Mpp6	3.40977056877063e-32	-0.467715	0.332	0.431	6.32103268038699e-28	0	Mpp6
	Slc6a6	3.56055784570693e-32	0.233642	0.911	0.862	6.60056213437151e-28	0	Slc6a6
	Atrip	5.04012729488148e-32	-0.878568	0.108	0.185	9.34338797925128e-28	0	Atrip
	Emg1	5.15922334662773e-32	-0.361305	0.348	0.456	9.56416823997849e-28	0	Emg1
	Cox6b2	5.23067852259242e-32	-2.39913	0.012	0.055	9.69663184518182e-28	0	Cox6b2
	Atp6v1d	5.96430232871405e-32	0.342735	0.662	0.57	1.10566236569701e-27	0	Atp6v1d
	Myl12b	6.01700133418454e-32	-0.280304	0.907	0.909	1.11543170733113e-27	0	Myl12b
	Nlrp1b	6.60116126855673e-32	0.726566	0.214	0.14	1.22372327596505e-27	0	Nlrp1b
	Plekhg5	6.96333541535118e-32	-2.43129	0.018	0.064	1.2908631192978e-27	0	Plekhg5
	Isg15	7.14220655711999e-32	-0.977376	0.664	0.678	1.3240222515589e-27	0	Isg15
	Dad1	8.37567158952334e-32	-0.216178	0.865	0.885	1.55268199926584e-27	0	Dad1
	F5	8.41557921737233e-32	-2.68506	0.011	0.053	1.56008007531648e-27	0	F5
	Sik1	9.14734624629038e-32	0.470598	0.438	0.349	1.69573504713731e-27	0	Sik1
	Mfsd12	9.45717303222695e-32	0.638654	0.27	0.189	1.75317073671423e-27	0	Mfsd12
	H2afy	9.54026167920174e-32	-0.426512	0.736	0.747	1.76857371009042e-27	0	H2afy
	Cmtr1	1.11218682817215e-31	-0.663468	0.245	0.336	2.06177194206553e-27	0	Cmtr1
	Klf9	1.2570002420516e-31	-0.960625	0.1	0.174	2.33022704871525e-27	0	Klf9
	Jaml	1.32920457338269e-31	-1.6629	0.034	0.088	2.46407943813683e-27	0	Jaml
	Lifr	1.44463614653512e-31	0.530522	0.282	0.199	2.6780664884468e-27	0	Lifr
	Creld2	1.59952034447872e-31	-0.765819	0.182	0.268	2.96519081459466e-27	0	Creld2
	Gch1	1.74369814562109e-31	-0.377569	0.568	0.633	3.23246762235238e-27	0	Gch1
	Il1a	1.78836005815083e-31	-2.39141	0.027	0.078	3.3152618758e-27	0	Il1a
	Hist1h1e	1.8649096792454e-31	-0.992794	0.104	0.179	3.45716956338512e-27	0	Hist1h1e
	Soat1	1.96558452283212e-31	0.291585	0.612	0.51	3.64380058842618e-27	0	Soat1
	Gnaq	2.05813693373909e-31	0.266756	0.772	0.682	3.81537424776553e-27	0	Gnaq
	Adssl1	2.25195796321939e-31	-0.442084	0.315	0.415	4.1746796722161e-27	0	Adssl1
	Jpt1	2.44147300079849e-31	-0.248445	0.851	0.874	4.52600264888024e-27	0	Jpt1
	Siae	2.87804688312856e-31	0.842461	0.141	0.081	5.33532331194372e-27	0	Siae
	Tmem39a	2.98956464444163e-31	-1.10091	0.102	0.176	5.5420549378659e-27	0	Tmem39a
	Emilin2	3.22809427194197e-31	-0.384771	0.729	0.752	5.98424116132602e-27	0	Emilin2
	Hdc	3.80097252452926e-31	-1.6998	0.032	0.085	7.04624286597233e-27	0	Hdc
	Mrpl23	3.8658335632963e-31	0.352657	0.646	0.558	7.16648225963869e-27	0	Mrpl23
	Zfp36l1	3.87504703079155e-31	0.15098	0.658	0.531	7.18356218568138e-27	0	Zfp36l1
	Ldha	4.12103610671999e-31	-0.26791	0.943	0.946	7.63957673463751e-27	0	Ldha
	Slbp	4.69518921621594e-31	-0.39146	0.318	0.421	8.7039417690211e-27	0	Slbp
	Xist	5.09974176846361e-31	-2.00339	0.017	0.062	9.45390129037785e-27	0	Xist
	Sema4a	5.51995321797143e-31	-0.530967	0.222	0.317	1.02328892754754e-26	0	Sema4a
	Cbfa2t3	6.10055226665467e-31	-0.924188	0.11	0.185	1.13092037919244e-26	0	Cbfa2t3
	Fau	6.70936594244838e-31	0.122977	1	1	1.24378225841108e-26	0	Fau
	Pak1ip1	6.97790598015398e-31	-0.513868	0.242	0.337	1.29356421060094e-26	0	Pak1ip1
	Cd209c	7.42285083166356e-31	-6.20692	0	0.032	1.37604808717379e-26	0	Cd209c
	Junb	7.53916089692013e-31	-0.236445	0.974	0.985	1.39760964707105e-26	0	Junb
	Alpk2	7.65167612240582e-31	-1.61723	0.03	0.081	1.41846771957159e-26	0	Alpk2
	Rassf2	8.91468459483217e-31	0.479176	0.452	0.369	1.65260423018999e-26	0	Rassf2
	H2-Oa	9.42241380665159e-31	-3.74476	0.005	0.041	1.74672707147707e-26	0	H2-Oa
	Psma2	1.13345193879056e-30	-0.231037	0.852	0.886	2.10119320412995e-26	0	Psma2
	Gm10134	1.15594687816595e-30	0.741242	0.183	0.115	2.14289432274403e-26	0	Gm10134
	Npc2	1.16445002795713e-30	0.126462	0.999	0.997	2.15865746182692e-26	0	Npc2
	Chst14	1.20525812316505e-30	1.08871	0.087	0.042	2.23430750872336e-26	0	Chst14
	Rab20	1.34508636909791e-30	0.461985	0.346	0.257	2.4935211110337e-26	0	Rab20
	Pkn1	1.42456468578905e-30	0.380011	0.545	0.456	2.64085801451574e-26	0	Pkn1
	Irf5	1.58417571778192e-30	-0.307735	0.795	0.812	2.93674494562413e-26	0	Irf5
	Nmt1	1.59318556979879e-30	0.297462	0.675	0.576	2.953447409293e-26	0	Nmt1
	Uvrag	2.05393109057762e-30	0.279247	0.804	0.724	3.80757745571279e-26	0	Uvrag
	Gm13212	2.2722221804791e-30	0.749943	0.158	0.095	4.21224547817215e-26	0	Gm13212
	Lrp1	2.34181335504936e-30	0.229242	0.897	0.829	4.3412535975905e-26	0	Lrp1
	P2ry12	2.40949421432719e-30	0.557344	0.169	0.102	4.46672037451974e-26	0	P2ry12
	Nod2	2.48566506952267e-30	-0.635102	0.184	0.271	4.60792590588113e-26	0	Nod2
	Magt1	3.13409604959298e-30	-0.510211	0.235	0.328	5.80998725673547e-26	0	Magt1
	Tmem106c	3.39293034223552e-30	0.845852	0.132	0.075	6.28981426843621e-26	0	Tmem106c
	Mrpl39	3.72027514252485e-30	-0.611331	0.183	0.269	6.89664605921256e-26	0	Mrpl39
	Sdc1	4.08339172129525e-30	-2.5821	0.013	0.055	7.56979157293713e-26	0	Sdc1
	Galnt2	5.65211121525089e-30	0.539602	0.298	0.216	1.04778837708321e-25	0	Galnt2
	Gprc5b	5.66990256263554e-30	-3.06573	0.006	0.042	1.05108653706138e-25	0	Gprc5b
	Rragc	5.90350265012698e-30	0.339509	0.571	0.483	1.09439132128054e-25	0	Rragc
	Gm28417	6.439138960712e-30	1.39064	0.055	0.021	1.19368758053679e-25	0	Gm28417
	Rps8	6.50860823755656e-30	0.128837	1	1	1.20656579507824e-25	0	Rps8
	Msrb1	7.23164779018096e-30	-0.60802	0.692	0.709	1.34060286734375e-25	0	Msrb1
	Pkig	7.51518250354295e-30	0.40865	0.521	0.435	1.39316453250679e-25	0	Pkig
	Stat4	7.65525828498073e-30	-1.96979	0.037	0.09	1.41913178086973e-25	0	Stat4
	Tmtc2	7.86782478600966e-30	-0.748109	0.333	0.417	1.45853735883047e-25	0	Tmtc2
	Spata13	9.04242359853388e-30	-0.812577	0.113	0.189	1.67628448669621e-25	0	Spata13
	Rbfa	1.11580277926214e-29	0.531774	0.357	0.273	2.06847519219615e-25	0	Rbfa
	Elf2	1.12690035648385e-29	0.262059	0.768	0.686	2.08904788084977e-25	0	Elf2
	Pitpnc1	1.13796220205177e-29	0.633717	0.281	0.203	2.10955433016357e-25	0	Pitpnc1
	Dse	1.18661795353803e-29	0.369502	0.496	0.404	2.19975236226881e-25	0	Dse
	Abcg3	1.2429008594912e-29	1.02281	0.089	0.044	2.30408961332478e-25	0	Abcg3
	Ptp4a2	1.28827488084735e-29	0.244963	0.915	0.878	2.38820397411482e-25	0	Ptp4a2
	Gpr162	1.56684932862713e-29	1.35831	0.058	0.024	2.90462528540897e-25	0	Gpr162
	Ccr1	1.64596409595081e-29	-0.695509	0.282	0.369	3.05128824107362e-25	0	Ccr1
	Mcl1	1.72489571392967e-29	-0.170941	0.995	0.997	3.19761167448283e-25	0	Mcl1
	Ostf1	1.73165591031982e-29	-0.221283	0.902	0.915	3.21014372655088e-25	0	Ostf1
	Bloc1s2	1.89301371765208e-29	-0.559319	0.218	0.308	3.50926882978343e-25	0	Bloc1s2
	Phf11b	2.05550375867972e-29	-0.734667	0.276	0.36	3.81049286784046e-25	0	Phf11b
	Cks2	2.26221212372496e-29	-0.581346	0.268	0.361	4.19368883496133e-25	0	Cks2
	Myo1g	2.26612416608794e-29	-0.570533	0.472	0.537	4.20094097909382e-25	0	Myo1g
	Ctnnd2	2.51030675472376e-29	-1.61847	0.029	0.079	4.6536066619069e-25	0	Ctnnd2
	Evi2a	2.53270687928029e-29	0.465535	0.471	0.393	4.6951320128098e-25	0	Evi2a
	Arf4	2.64276242905509e-29	-0.293304	0.748	0.787	4.89915299098233e-25	0	Arf4
	Prkce	2.73119637367755e-29	-0.650939	0.168	0.252	5.06309183752345e-25	0	Prkce
	Macrod2	2.89256187006753e-29	-0.984378	0.075	0.141	5.36223119473119e-25	0	Macrod2
	Zbtb32	2.93350280864514e-29	-1.55698	0.028	0.078	5.43812750666636e-25	0	Zbtb32
	Med11	3.07995187955815e-29	-0.597869	0.179	0.264	5.7096147943249e-25	0	Med11
	4833407H14Rik	3.08334528987699e-29	-2.53366	0.008	0.045	5.71590549837396e-25	0	4833407H14Rik
	Tmem43	3.08699338312355e-29	-0.585647	0.376	0.451	5.72266833363444e-25	0	Tmem43
	Nmi	3.60788362029293e-29	-0.531281	0.28	0.369	6.68829465529904e-25	0	Nmi
	Fhad1	3.64881767139846e-29	1.00772	0.081	0.039	6.76417819923846e-25	0	Fhad1
	Itgax	4.00756497536257e-29	-1.1295	0.055	0.114	7.42922395132714e-25	0	Itgax
	Slc25a20	4.04804387383787e-29	-0.789573	0.108	0.181	7.50426373332065e-25	0	Slc25a20
	Pilra	4.30077477930842e-29	0.565264	0.299	0.22	7.97277628588195e-25	0	Pilra
	Fah	4.53663994971656e-29	0.679032	0.465	0.393	8.41002313878455e-25	0	Fah
	Fnip1	5.29830696688031e-29	0.247557	0.741	0.65	9.82200145520272e-25	0	Fnip1
	Cln8	6.59294584208029e-29	0.512806	0.354	0.272	1.22220030020484e-24	0	Cln8
	Gfod1	7.70559543379099e-29	-0.903715	0.074	0.139	1.42846328151617e-24	0	Gfod1
	Sept6	7.75759242385409e-29	-1.19479	0.051	0.109	1.43810248353407e-24	0	Sept6
	Flot1	8.05632402306851e-29	-0.652375	0.19	0.272	1.49348134739644e-24	0	Flot1
	Ccr7	8.41710563074035e-29	-4.97251	0.011	0.049	1.56036304182665e-24	0	Ccr7
	Tm6sf1	8.74239867294011e-29	0.313374	0.626	0.528	1.62066586598964e-24	0	Tm6sf1
	Sox5	8.79686693596558e-29	1.64552	0.057	0.023	1.6307631925893e-24	0	Sox5
	Prelid3b	9.2193469768017e-29	-0.450591	0.261	0.353	1.7090825425595e-24	0	Prelid3b
	Slc45a4	1.01048409489074e-28	0.917132	0.11	0.06	1.87323541510845e-24	0	Slc45a4
	Prr13	1.01695426977893e-28	-0.386712	0.662	0.7	1.88522982531618e-24	0	Prr13
	Rab43	1.09648951747046e-28	0.322986	0.629	0.543	2.03267226748673e-24	0	Rab43
	Itm2c	1.18656610238237e-28	0.266707	0.65	0.558	2.19965624059643e-24	0	Itm2c
	Dmkn	1.19191543497007e-28	-1.86167	0.033	0.084	2.20957283334751e-24	0	Dmkn
	Crtc3	1.22271207180759e-28	-0.521091	0.335	0.423	2.2666636387169e-24	0	Crtc3
	Nfkbid	1.37175991202485e-28	-0.474397	0.38	0.467	2.54296852491167e-24	0	Nfkbid
	Plau	1.37318677959118e-28	0.242989	0.429	0.326	2.54561365200613e-24	0	Plau
	Nacc2	1.50758170218622e-28	0.807976	0.117	0.065	2.79475495951282e-24	0	Nacc2
	Hspa5	1.63446093969218e-28	-0.384116	0.925	0.929	3.02996369000135e-24	0	Hspa5
	Cd68	1.66945716339937e-28	0.218113	0.962	0.915	3.09483968950976e-24	0	Cd68
	Taf7	1.69331195521332e-28	-0.595273	0.174	0.257	3.13906170257445e-24	0	Taf7
	Rac2	1.72088875193649e-28	0.355386	0.796	0.715	3.19018356833986e-24	0	Rac2
	Ebna1bp2	1.7497064131297e-28	-0.424805	0.258	0.352	3.24360574865984e-24	0	Ebna1bp2
	Arpc2	1.78202615695735e-28	-0.116636	0.999	0.999	3.30352008976753e-24	0	Arpc2
	Cmip	1.79628960172205e-28	0.319563	0.828	0.78	3.32996166367234e-24	0	Cmip
	Pvr	1.99603369858749e-28	-0.575163	0.191	0.276	3.7002472704415e-24	0	Pvr
	Eef1e1	2.18187126503815e-28	-0.594282	0.165	0.247	4.04475295112772e-24	0	Eef1e1
	Akr1b10	2.23741428296672e-28	0.787304	0.138	0.081	4.14771859776371e-24	0	Akr1b10
	Cxcl1	2.4477244813837e-28	-2.25547	0.108	0.172	4.5375916435891e-24	0	Cxcl1
	Slc15a2	2.58677662293533e-28	-0.825716	0.153	0.229	4.79536650359751e-24	0	Slc15a2
	Fyn	2.62796139098512e-28	-0.453485	0.473	0.548	4.87171482660822e-24	0	Fyn
	Serpinb2	2.70568866018824e-28	-2.57837	0.005	0.039	5.01580563825696e-24	0	Serpinb2
	Gtf2e2	2.74230792490003e-28	-0.707477	0.138	0.214	5.08369043117968e-24	0	Gtf2e2
	Sar1a	2.8476433222886e-28	-0.3597	0.392	0.486	5.27896119085861e-24	0	Sar1a
	Seh1l	2.94245464337181e-28	-0.632078	0.154	0.234	5.45472241788267e-24	0	Seh1l
	Daxx	3.26831823151902e-28	-0.572734	0.275	0.364	6.05880833758996e-24	0	Daxx
	Il6	3.42848808925821e-28	-3.19617	0.008	0.044	6.35573121986687e-24	0	Il6
	Sdf2l1	3.6101607445436e-28	-0.646434	0.27	0.355	6.69251598823492e-24	0	Sdf2l1
	Aagab	3.96752883041754e-28	0.681545	0.21	0.141	7.35500494582803e-24	0	Aagab
	H2afj	4.6088991810078e-28	-0.246383	0.851	0.873	8.54397730175226e-24	0	H2afj
	Ranbp1	4.80620476133428e-28	-0.307227	0.6	0.658	8.90974238656149e-24	0	Ranbp1
	Zeb2	4.98006512767959e-28	0.194077	0.985	0.957	9.23204473369243e-24	0	Zeb2
	Slc9a3r2	5.09971593504347e-28	-3.68667	0.003	0.035	9.45385340038358e-24	0	Slc9a3r2
	Lat2	5.38995073869172e-28	0.264883	0.663	0.563	9.99189067938671e-24	0	Lat2
	Tmem131	6.29555077778639e-28	-0.574856	0.417	0.488	1.16706920318604e-23	0	Tmem131
	Manf	6.72820547568178e-28	-0.500876	0.562	0.614	1.24727473108189e-23	0	Manf
	Dgkg	7.18911107755151e-28	-1.5487	0.03	0.078	1.3327174115565e-23	0	Dgkg
	Cadm1	7.96152553435864e-28	0.76559	0.114	0.064	1.4759076035594e-23	0	Cadm1
	Impact	8.3010811853939e-28	0.505644	0.398	0.319	1.53885443014832e-23	0	Impact
	Slc28a2	8.77205810652909e-28	0.316511	0.331	0.243	1.62616413178836e-23	0	Slc28a2
	Tlr7	8.78336780859376e-28	0.496565	0.333	0.251	1.62826072435711e-23	0	Tlr7
	Arhgap4	8.90063022338798e-28	0.633552	0.198	0.131	1.64999883081166e-23	0	Arhgap4
	Arl11	9.71222180386418e-28	0.64351	0.216	0.146	1.80045167800034e-23	0	Arl11
	Ddit4	9.99142302379687e-28	-1.27517	0.051	0.107	1.85221000015146e-23	0	Ddit4
	Kdm5c	1.00112858811712e-27	-0.508858	0.239	0.326	1.85589217665152e-23	0	Kdm5c
	Plek	1.03503759903421e-27	-0.306453	0.935	0.943	1.91875270108962e-23	0	Plek
	Ankrd37	1.04657333706171e-27	-1.70777	0.023	0.068	1.94013765224501e-23	0	Ankrd37
	Bst1	1.10838240368767e-27	-0.59827	0.256	0.34	2.0547192999562e-23	0	Bst1
	Srsf2	1.13883219888526e-27	-0.256293	0.791	0.821	2.1111671302935e-23	0	Srsf2
	Pnrc1	1.19973895012834e-27	-0.318732	0.807	0.828	2.22407606574792e-23	0	Pnrc1
	Slc15a3	1.21015968713068e-27	0.213586	0.698	0.585	2.24339402800285e-23	0	Slc15a3
	Wdfy2	1.48907541931749e-27	0.549338	0.326	0.248	2.76044801233077e-23	0	Wdfy2
	Otulin	1.49833323200373e-27	0.335388	0.598	0.513	2.77761014548852e-23	0	Otulin
	Eps8	1.53621435670648e-27	-0.413753	0.662	0.69	2.84783417446248e-23	0	Eps8
	Pfdn5	1.62879827179043e-27	0.197471	0.975	0.964	3.01946623624509e-23	0	Pfdn5
	Sirpb1a	2.19811201195804e-27	0.708731	0.324	0.249	4.07486004776781e-23	0	Sirpb1a
	Grpel1	2.2742529423561e-27	-0.373251	0.336	0.432	4.21601010453974e-23	0	Grpel1
	Psd3	2.29101819109011e-27	0.0715661	0.515	0.389	4.24708952264285e-23	0	Psd3
	Rasgrp3	2.44911394713036e-27	-2.84217	0.008	0.043	4.54016743519025e-23	0	Rasgrp3
	Far1	2.59079329243015e-27	-0.388682	0.299	0.394	4.80281260550701e-23	0	Far1
	Mob3b	2.65520402221592e-27	-0.558659	0.233	0.317	4.92221721638387e-23	0	Mob3b
	Gatm	3.71560782759293e-27	0.604043	0.205	0.137	6.88799379079177e-23	0	Gatm
	Gm5150	3.79815059483733e-27	0.777011	0.188	0.123	7.04101157270945e-23	0	Gm5150
	Ldlrad3	3.94383231037774e-27	-1.2862	0.056	0.113	7.31107633697825e-23	0	Ldlrad3
	Hras	3.95169334581321e-27	-0.44732	0.277	0.367	7.32564912446853e-23	0	Hras
	Helz2	4.46874659942451e-27	-0.765106	0.14	0.214	8.28416244601315e-23	0	Helz2
	Sema6d	4.47724709720645e-27	-3.27475	0.004	0.036	8.29992066880131e-23	0	Sema6d
	Ccdc34	4.49284853781001e-27	0.645964	0.196	0.13	8.3288426193922e-23	0	Ccdc34
	Rac1	4.91039398993461e-27	-0.157116	0.979	0.981	9.10288837854079e-23	0	Rac1
	Nubp1	5.04957666974849e-27	-0.436317	0.28	0.371	9.36090523037975e-23	0	Nubp1
	Ms4a6c	8.97203986676314e-27	0.0841148	0.972	0.901	1.66323675050055e-22	0	Ms4a6c
	Tnip3	9.11034913315186e-27	-0.622095	0.48	0.535	1.68887652230369e-22	0	Tnip3
	Atp5d	9.29031508236987e-27	-0.203078	0.915	0.922	1.72223860996973e-22	0	Atp5d
	Zfas1	1.05483613178221e-26	0.499231	0.449	0.375	1.95545522109787e-22	0	Zfas1
	Eid1	1.05570232259401e-26	0.383962	0.508	0.426	1.95706096562477e-22	0	Eid1
	Atp6v1c1	1.08877857042196e-26	0.296776	0.625	0.535	2.01837771384822e-22	0	Atp6v1c1
	Tpd52	1.13849344419662e-26	0.0940181	0.892	0.802	2.11053914685169e-22	0	Tpd52
	Eif4a1	1.33552680479938e-26	-0.179317	0.982	0.985	2.47579959073709e-22	0	Eif4a1
	Tmprss4	1.42480624604026e-26	2.30105	0.022	0.004	2.64130581890943e-22	0	Tmprss4
	Ap1m1	1.43675365943653e-26	-0.476495	0.235	0.322	2.66345393386343e-22	0	Ap1m1
	Odc1	1.46778240716588e-26	0.308937	0.62	0.521	2.7209750264041e-22	0	Odc1
	Cdk2ap2	1.74015563761568e-26	-0.455322	0.647	0.678	3.22590052101196e-22	0	Cdk2ap2
	Gas5	1.762302711372e-26	0.250331	0.829	0.756	3.26695676634142e-22	0	Gas5
	Cav1	1.88596450474254e-26	-2.29927	0.018	0.058	3.49620099889173e-22	0	Cav1
	Nckap1l	2.0449450652317e-26	0.304393	0.598	0.517	3.79091916192653e-22	0	Nckap1l
	Hspe1	2.28098765925523e-26	0.316304	0.793	0.727	4.22849492272734e-22	0	Hspe1
	Hax1	2.29137826588136e-26	-0.487564	0.227	0.313	4.24775702929087e-22	0	Hax1
	U2af1	2.38645496246118e-26	-0.278314	0.642	0.695	4.42401020941054e-22	0	U2af1
	Nudt21	2.42595117003545e-26	-0.353504	0.36	0.45	4.49722827901172e-22	0	Nudt21
	Rpl36al	2.63902476621487e-26	-0.151314	0.989	0.99	4.89222411160912e-22	0	Rpl36al
	Ppp2cb	3.22710531635797e-26	-0.450325	0.285	0.372	5.98240783546441e-22	0	Ppp2cb
	Rhobtb1	3.25941710743839e-26	0.631164	0.137	0.081	6.04230743376929e-22	0	Rhobtb1
	Spink2	3.33468670964399e-26	-1.12355	0.07	0.129	6.18184222233802e-22	0	Spink2
	Rpl17	3.50226904683755e-26	0.125705	1	0.999	6.49250635902745e-22	0	Rpl17
	Gars	3.59518369986542e-26	-0.533119	0.238	0.321	6.66475154281052e-22	0	Gars
	Blnk	3.68509359371463e-26	0.514599	0.301	0.224	6.83142650402819e-22	0	Blnk
	Trem3	4.02001429588632e-26	-1.96587	0.017	0.057	7.45230250171405e-22	0	Trem3
	Atxn1	4.0382710751404e-26	0.520511	0.237	0.165	7.48614691909528e-22	0	Atxn1
	Cs	4.26445767067584e-26	-0.371859	0.294	0.387	7.90545162989887e-22	0	Cs
	Kif5b	4.34306313291595e-26	-0.300154	0.634	0.679	8.0511704357996e-22	0	Kif5b
	Lpcat4	4.38622619265212e-26	-1.39373	0.028	0.074	8.13118611593849e-22	0	Lpcat4
	Aprt	5.1251540869998e-26	0.175551	0.917	0.842	9.50101064648022e-22	0	Aprt
	Ndufv1	5.4969330220464e-26	-0.369057	0.314	0.403	1.01902144362696e-21	0	Ndufv1
	Uhrf1bp1l	6.25147441556082e-26	-0.508201	0.207	0.289	1.15889832715666e-21	0	Uhrf1bp1l
	Ppp1r2	6.42067475093287e-26	-0.311937	0.626	0.673	1.19026468532794e-21	0	Ppp1r2
	Btla	7.00193611719004e-26	-3.46126	0.004	0.035	1.29801891740469e-21	0	Btla
	Actr10	7.11724810701162e-26	-0.352326	0.327	0.419	1.31939545407781e-21	0	Actr10
	Med21	7.6412266451409e-26	-0.486523	0.241	0.327	1.41653059547622e-21	0	Med21
	Chd3	8.07430487107724e-26	0.545246	0.299	0.226	1.4968146370003e-21	0	Chd3
	Prkx	8.54440965939691e-26	-0.428465	0.322	0.409	1.583962662659e-21	0	Prkx
	Cxcr4	1.00652705995261e-25	0.31882	0.705	0.628	1.86589986374014e-21	0	Cxcr4
	Osm	1.10421827558599e-25	-0.823006	0.217	0.295	2.04699983928132e-21	0	Osm
	Enox2	1.14581350289639e-25	0.559718	0.251	0.18	2.12410907166933e-21	0	Enox2
	Rnf19b	1.17720085720524e-25	0.284271	0.701	0.61	2.18229494908708e-21	0	Rnf19b
	Irf4	1.38586992703318e-25	-0.821771	0.125	0.195	2.5691256707341e-21	0	Irf4
	Runx2	1.43511745855326e-25	-1.28333	0.046	0.097	2.66042074466603e-21	0	Runx2
	Herpud1	1.72798436834488e-25	-0.521097	0.382	0.458	3.20333742203774e-21	0	Herpud1
	Gbp2b	1.73497382557105e-25	0.753112	0.109	0.061	3.21629447784361e-21	0	Gbp2b
	Il4i1	1.76845389502855e-25	-4.37623	0.007	0.04	3.27835983060393e-21	0	Il4i1
	Slc27a1	1.77518430332504e-25	0.657531	0.166	0.106	3.29083666150395e-21	0	Slc27a1
	Map3k14	1.80209520549475e-25	-0.834082	0.186	0.261	3.34072409194617e-21	0	Map3k14
	Psen2	1.80894530920086e-25	0.474834	0.36	0.283	3.35342281419656e-21	0	Psen2
	Lncpint	1.86887889444062e-25	0.257348	0.612	0.529	3.46452769451403e-21	0	Lncpint
	Dram2	1.99377354009921e-25	0.376694	0.515	0.439	3.69605738863592e-21	0	Dram2
	Gm4070	2.0602321502233e-25	-0.668139	0.13	0.201	3.81925836008395e-21	0	Gm4070
	Hist2h2aa1	2.07750575803513e-25	-1.00945	0.058	0.114	3.85128017424552e-21	0	Hist2h2aa1
	Folr2	2.20697469279021e-25	-0.143067	0.254	0.17	4.09128968549449e-21	0	Folr2
	Ccdc124	2.24976105839548e-25	-0.393335	0.295	0.383	4.17060705005355e-21	0	Ccdc124
	Anp32e	2.6643671406002e-25	-0.379536	0.338	0.427	4.93920380524466e-21	0	Anp32e
	Ftl1	2.76879430035021e-25	0.157244	1	1	5.13279087398922e-21	0	Ftl1
	Inhba	2.80541712682711e-25	-2.84933	0.016	0.055	5.2006822697121e-21	0	Inhba
	Ddr1	3.00182084341163e-25	-3.50262	0.003	0.032	5.56477547951648e-21	0	Ddr1
	Apbb1ip	3.17810183191417e-25	0.246484	0.789	0.711	5.89156517600249e-21	0	Apbb1ip
	Rab6a	3.65133381972085e-25	-0.351162	0.367	0.458	6.7688426349985e-21	0	Rab6a
	Arpc5	3.74690465026398e-25	-0.160412	0.968	0.976	6.94601184065936e-21	0	Arpc5
	Hif1a	3.81496364159574e-25	-0.440902	0.599	0.642	7.07217959879018e-21	0	Hif1a
	Sestd1	4.07254660445601e-25	-0.327342	0.321	0.416	7.54968689534055e-21	0	Sestd1
	Bend4	4.23873715975071e-25	-1.39283	0.03	0.075	7.85777094674586e-21	0	Bend4
	Psma4	4.80998577324712e-25	-0.264303	0.723	0.755	8.91675162644551e-21	0	Psma4
	Slc25a39	5.80663419651595e-25	0.495641	0.435	0.367	1.07643384735013e-20	0	Slc25a39
	Hnrnpf	6.11786434511405e-25	-0.174256	0.911	0.93	1.13412969229724e-20	0	Hnrnpf
	Pigx	6.12254447715175e-25	-0.501153	0.283	0.364	1.13499729517439e-20	0	Pigx
	Cd74	6.16245350066776e-25	-0.0104089	0.988	0.952	1.14239562995379e-20	0	Cd74
	Stard9	6.52564689639036e-25	0.47352	0.307	0.232	1.20972442165284e-20	0	Stard9
	Psmb3	6.93799342060201e-25	-0.184879	0.867	0.895	1.2861652203112e-20	0	Psmb3
	Rubcnl	7.11797903745542e-25	-1.04546	0.051	0.103	1.31953095396349e-20	0	Rubcnl
	Abhd17b	7.35741151300178e-25	-0.525423	0.263	0.349	1.36391694628027e-20	0	Abhd17b
	Dek	8.15639008939531e-25	0.256868	0.8	0.727	1.5120315947721e-20	0	Dek
	Pmepa1	8.91025873880181e-25	-1.12833	0.101	0.164	1.65178376499908e-20	0	Pmepa1
	Hrh1	9.0994528910182e-25	-4.78559	0.001	0.027	1.68685657693695e-20	0	Hrh1
	Nme1	1.03465875207439e-24	-0.194981	0.806	0.84	1.9180503945955e-20	0	Nme1
	Shisa5	1.0426521653148e-24	-0.206592	0.912	0.918	1.93286858406057e-20	0	Shisa5
	Usp18	1.04558047520408e-24	-0.783976	0.126	0.195	1.93829708493332e-20	0	Usp18
	Gpr132	1.11686801226168e-24	-0.329618	0.652	0.693	2.07044992113071e-20	0	Gpr132
	Rps26	1.1601075625247e-24	0.127427	1	1	2.15060739940828e-20	0	Rps26
	Rab3ip	1.17147017671347e-24	-0.996646	0.054	0.107	2.17167141359144e-20	0	Rab3ip
	Lpin2	1.1880684992498e-24	0.260217	0.662	0.567	2.20244138390928e-20	0	Lpin2
	Havcr2	1.2011070203074e-24	-0.623389	0.292	0.368	2.22661219424585e-20	0	Havcr2
	Bzw2	1.23379511576069e-24	-0.819749	0.083	0.143	2.28720938559716e-20	0	Bzw2
	1810026B05Rik	1.2447470515096e-24	-0.370303	0.481	0.55	2.3075120840885e-20	0	1810026B05Rik
	Gm30329	1.25285487160891e-24	1.15168	0.06	0.027	2.3225423609886e-20	0	Gm30329
	Neurl3	1.26337604233401e-24	0.433434	0.412	0.337	2.34204650727879e-20	0	Neurl3
	S1pr1	1.3202153433008e-24	-2.32837	0.01	0.043	2.44741520341102e-20	0	S1pr1
	Tax1bp1	1.36061459042896e-24	-0.257857	0.829	0.843	2.5223073277372e-20	0	Tax1bp1
	Ace	1.36296772929018e-24	-3.60954	0.004	0.034	2.52666957655814e-20	0	Ace
	Vps18	1.53724589240694e-24	0.517803	0.321	0.249	2.84974643534398e-20	0	Vps18
	Cpne8	1.65707685571674e-24	-2.75725	0.007	0.039	3.07188907512768e-20	0	Cpne8
	Rps15a	1.79092907168273e-24	0.108305	1	0.999	3.32002431308545e-20	0	Rps15a
	Arl3	1.98557652024832e-24	-0.615652	0.136	0.207	3.68086175323633e-20	0	Arl3
	Traf3	2.15611360286047e-24	0.332321	0.627	0.551	3.99700339698273e-20	0	Traf3
	Ywhae	2.30036053999925e-24	-0.156846	0.907	0.919	4.26440836905062e-20	0	Ywhae
	Zfp366	2.44837953652855e-24	-4.23725	0.002	0.029	4.53880598481663e-20	0	Zfp366
	Mtr	2.47033516318788e-24	0.693546	0.185	0.125	4.57950732551768e-20	0	Mtr
	Tlr13	2.65708799451489e-24	0.580565	0.274	0.204	4.92570972423171e-20	0	Tlr13
	Plekho1	2.68052906265928e-24	0.239585	0.677	0.584	4.96916477635777e-20	0	Plekho1
	Agtrap	2.7107936001309e-24	0.558778	0.253	0.183	5.02526917592267e-20	0	Agtrap
	Socs1	2.88164429591215e-24	-0.907411	0.257	0.331	5.34199219576195e-20	0	Socs1
	Dok3	2.99141915370257e-24	0.37088	0.473	0.395	5.54549282713383e-20	0	Dok3
	Rnps1	3.02930372349001e-24	-0.373525	0.327	0.416	5.61572324260579e-20	0	Rnps1
	Alcam	3.04907047231126e-24	-0.350402	0.665	0.723	5.65236684157061e-20	0	Alcam
	Plagl2	3.25780676529031e-24	0.572631	0.251	0.183	6.03932218149517e-20	0	Plagl2
	Mgst1	3.27166629465563e-24	-1.03447	0.223	0.287	6.06501497703261e-20	0	Mgst1
	Dusp16	3.27247818812476e-24	-0.65839	0.218	0.295	6.06652006514569e-20	0	Dusp16
	Ggct	3.81680390671791e-24	-1.09559	0.076	0.132	7.07559108227365e-20	0	Ggct
	Arsb	3.91922971453505e-24	-1.10438	0.086	0.145	7.26546804480508e-20	0	Arsb
	Rpl8	4.09967110079237e-24	-0.118527	1	0.999	7.5999702866489e-20	0	Rpl8
	Igf1r	4.62205533736058e-24	-0.673828	0.116	0.184	8.56836618439905e-20	0	Igf1r
	Lpcat2	5.35381213418224e-24	0.468397	0.429	0.357	9.92489693434704e-20	0	Lpcat2
	Gm2a	5.47404000962861e-24	-0.405735	0.805	0.795	1.01477753698495e-19	0	Gm2a
	Stk24	5.62733663385667e-24	-0.414105	0.379	0.456	1.04319566518435e-19	0	Stk24
	Cltb	5.84353642366173e-24	-0.466064	0.279	0.359	1.08327478221841e-19	0	Cltb
	Bzw1	6.09703157060769e-24	-0.22411	0.755	0.788	1.13026771255925e-19	0	Bzw1
	Gpat3	6.34610327968918e-24	-1.08114	0.06	0.113	1.17644062598878e-19	0	Gpat3
	Kif13b	6.69458484749515e-24	0.55743	0.31	0.239	1.24104213902865e-19	0	Kif13b
	Tlr12	7.85901776345876e-24	1.59418	0.033	0.011	1.45690471298999e-19	0	Tlr12
	Ppp1r11	7.98751200449481e-24	-0.347061	0.375	0.459	1.48072497539325e-19	0	Ppp1r11
	Kras	8.02726808913141e-24	-0.29218	0.67	0.712	1.48809495836318e-19	0	Kras
	Hspa8	8.17662405162048e-24	-0.193812	0.999	0.999	1.51578256668941e-19	0	Hspa8
	Pim3	8.59178303404598e-24	-0.614585	0.174	0.248	1.59274473885144e-19	0	Pim3
	Slc25a5	8.90142671863213e-24	-0.150092	0.954	0.963	1.65014648510002e-19	0	Slc25a5
	Gm27008	1.02588039630029e-23	-1.43294	0.027	0.069	1.90177707866149e-19	0	Gm27008
	Creb1	1.03878764191338e-23	-0.441621	0.273	0.353	1.92570453057902e-19	0	Creb1
	Sf3b6	1.05723928539274e-23	-0.213129	0.759	0.794	1.95991018726107e-19	0	Sf3b6
	Lipg	1.13731862773944e-23	2.02662	0.047	0.019	2.10836127210338e-19	0	Lipg
	Ebi3	1.19167208959557e-23	0.614176	0.269	0.201	2.20912171969227e-19	0	Ebi3
	Appl2	1.22798804812958e-23	0.642235	0.151	0.096	2.27644424362261e-19	0	Appl2
	Grasp	1.29510174203606e-23	-1.21409	0.086	0.144	2.40085960938645e-19	0	Grasp
	Mrpl42	1.36285929416246e-23	0.460208	0.427	0.357	2.52646855951836e-19	0	Mrpl42
	Vapa	1.41850121559513e-23	-0.225424	0.74	0.776	2.62961755347024e-19	0	Vapa
	Rtn1	1.53012157932691e-23	-2.32102	0.009	0.041	2.83653938375623e-19	0	Rtn1
	Fosl1	1.53781642750898e-23	-0.97008	0.059	0.113	2.85080409331614e-19	0	Fosl1
	Rgs1	1.60072937582078e-23	-0.301585	0.664	0.513	2.96743211689656e-19	0	Rgs1
	Sema7a	1.60200189501068e-23	-2.72045	0.013	0.048	2.9697911129708e-19	0	Sema7a
	C1galt1	1.74031301804254e-23	-0.690617	0.134	0.201	3.22619227284725e-19	0	C1galt1
	Ccnl2	1.85176493494401e-23	-0.330683	0.365	0.454	3.4328018363992e-19	0	Ccnl2
	Mindy3	1.87081944048153e-23	-0.419682	0.268	0.35	3.46812507876467e-19	0	Mindy3
	Pdlim5	1.95266824895887e-23	-0.303543	0.633	0.682	3.61985639991996e-19	0	Pdlim5
	Cops9	2.01777801765558e-23	0.244063	0.857	0.814	3.74055688912991e-19	0	Cops9
	Pcgf5	2.07396367512614e-23	-0.45433	0.329	0.413	3.84471386094884e-19	0	Pcgf5
	Parp1	2.15656009387403e-23	0.524284	0.256	0.189	3.99783110202367e-19	0	Parp1
	Dap	2.40576512180536e-23	-0.407304	0.281	0.364	4.45980738280278e-19	0	Dap
	Arhgap25	2.57881165096629e-23	0.518259	0.255	0.186	4.7806010385613e-19	0	Arhgap25
	Trim13	2.6793104402941e-23	-1.16178	0.044	0.091	4.96690569421721e-19	0	Trim13
	Ostc	2.6953826473256e-23	-0.320119	0.511	0.579	4.9967003516122e-19	0	Ostc
	Tet3	2.7312514878177e-23	0.376123	0.508	0.437	5.06319400811646e-19	0	Tet3
	Rplp2	2.82451556592141e-23	0.138917	1	0.999	5.23608695610511e-19	0	Rplp2
	Gmppb	2.90073499778817e-23	-0.879443	0.074	0.13	5.37738253889972e-19	0	Gmppb
	Cebpz	3.20703775496334e-23	-0.411565	0.312	0.392	5.94520659015103e-19	0	Cebpz
	Lcp2	3.22154705415542e-23	0.168222	0.726	0.616	5.97210392899332e-19	0	Lcp2
	Kdelr2	3.23044409362489e-23	-0.407217	0.266	0.348	5.98859726076182e-19	0	Kdelr2
	Sh2d1b1	3.28775952442435e-23	0.993668	0.099	0.056	6.09484860637786e-19	0	Sh2d1b1
	Nfkb2	3.36745661193788e-23	-0.385303	0.361	0.443	6.24259106721043e-19	0	Nfkb2
	Tmem256	3.38529362832708e-23	0.221701	0.875	0.824	6.27565732819274e-19	0	Tmem256
	Stat5a	3.76252681347578e-23	-0.787006	0.128	0.193	6.97497220682139e-19	0	Stat5a
	Haao	4.09113794111755e-23	-1.20933	0.031	0.074	7.58415151524371e-19	0	Haao
	Vav1	4.3144488648051e-23	0.302316	0.518	0.437	7.99812530557569e-19	0	Vav1
	Ptk2	4.68649483581058e-23	-1.38642	0.029	0.071	8.68782412662565e-19	0	Ptk2
	Gcnt1	4.90165166292747e-23	0.835265	0.109	0.064	9.08668185273494e-19	0	Gcnt1
	Wdr33	5.06637695627533e-23	-0.357245	0.306	0.393	9.39204960154321e-19	0	Wdr33
	Cxcr3	5.6618697757869e-23	1.49067	0.034	0.012	1.04959741903538e-18	0	Cxcr3
	Ndufaf7	5.96782773425785e-23	-0.796746	0.083	0.141	1.10631590537672e-18	0	Ndufaf7
	H2-Q4	5.9983644941299e-23	0.254564	0.632	0.544	1.1119768099218e-18	0	H2-Q4
	Psmc4	6.18718471959648e-23	-0.350415	0.414	0.491	1.1469803033188e-18	0	Psmc4
	Pon3	6.31085941906237e-23	0.723833	0.115	0.068	1.16990711910578e-18	0	Pon3
	Fam214b	6.42831990792765e-23	0.490097	0.382	0.312	1.19168194453163e-18	0	Fam214b
	Ubap2l	6.43819719328252e-23	0.265757	0.667	0.587	1.19351299569071e-18	0	Ubap2l
	Ifi47	6.9430624837785e-23	-0.960816	0.51	0.524	1.28710492324286e-18	0	Ifi47
	Phf5a	7.46063128945324e-23	-0.349783	0.309	0.395	1.38305182843884e-18	0	Phf5a
	Cst3	7.80923695973466e-23	0.0195278	1	0.999	1.44767634759561e-18	0	Cst3
	Nr1h2	7.96427207458064e-23	-0.379062	0.273	0.357	1.47641675718576e-18	0	Nr1h2
	Rpl18a	8.07541968446268e-23	0.100839	1	0.999	1.49702130110569e-18	0	Rpl18a
	Kpna2	9.29970837941244e-23	-0.653512	0.13	0.196	1.72397993937548e-18	0	Kpna2
	Acp5	9.43064016766877e-23	0.651225	0.16	0.105	1.74825207428244e-18	0	Acp5
	Hnrnpab	9.83196792548965e-23	-0.170497	0.887	0.902	1.82265021402727e-18	0	Hnrnpab
	Nfatc2	1.00904320309373e-22	0.546834	0.218	0.154	1.87056428989516e-18	0	Nfatc2
	Cd14	1.01467766184104e-22	-0.50749	0.914	0.895	1.88100944952091e-18	0	Cd14
	A530064D06Rik	1.03706614980218e-22	-1.58494	0.025	0.065	1.92251322850329e-18	0	A530064D06Rik
	2510009E07Rik	1.06342305977719e-22	-1.03019	0.053	0.103	1.97137366821496e-18	0	2510009E07Rik
	Tmsb4x	1.07840998677702e-22	0.0897443	1	1	1.99915643348724e-18	0	Tmsb4x
	Rala	1.13206864717771e-22	-0.269102	0.681	0.725	2.09862885813804e-18	0	Rala
	Ccdc88a	1.16703513899166e-22	-0.467943	0.351	0.428	2.16344974066273e-18	0	Ccdc88a
	Fam241a	1.18038030858711e-22	-0.472901	0.294	0.373	2.18818901605879e-18	0	Fam241a
	Eif3l	1.22238368167726e-22	-0.326086	0.327	0.412	2.2660548690933e-18	0	Eif3l
	Synj1	1.25226374957525e-22	0.228499	0.756	0.672	2.32144653896259e-18	0	Synj1
	Banf1	1.31604934382483e-22	-0.288466	0.545	0.609	2.43969227358247e-18	0	Banf1
	Dnajc25	1.34014827499588e-22	-0.696289	0.121	0.185	2.48436687218737e-18	0	Dnajc25
	Hmgcl	1.38640884934796e-22	-0.385104	0.308	0.389	2.57012472492125e-18	0	Hmgcl
	Dapp1	1.39196923373589e-22	-0.613571	0.244	0.317	2.58043256549959e-18	0	Dapp1
	Slc11a2	1.85410875864544e-22	0.470881	0.31	0.24	3.43714681677692e-18	0	Slc11a2
	Ddx60	1.8578039337006e-22	0.547466	0.248	0.182	3.44399693229418e-18	0	Ddx60
	Dhcr24	1.93954797796732e-22	-2.00167	0.011	0.042	3.59553404155582e-18	0	Dhcr24
	Sap18	1.94908098978339e-22	-0.191781	0.859	0.881	3.61320633886044e-18	0	Sap18
	Acap1	2.00351849305781e-22	-2.99767	0.004	0.031	3.71412258243058e-18	0	Acap1
	Satb1	2.06464442045688e-22	-2.69704	0.008	0.038	3.82743782664297e-18	0	Satb1
	Sbf2	2.11859513058923e-22	0.304367	0.281	0.205	3.92745165308632e-18	0	Sbf2
	Gas7	2.19195655168783e-22	0.224803	0.731	0.639	4.06344905551889e-18	0	Gas7
	Isyna1	2.32779237511248e-22	-0.544415	0.183	0.255	4.31526150498352e-18	0	Isyna1
	Tmem250-ps	2.33468107771505e-22	0.799261	0.12	0.073	4.32803178186816e-18	0	Tmem250-ps
	Wdr26	2.34967034897276e-22	0.25012	0.759	0.691	4.3558188929257e-18	0	Wdr26
	Nsf	2.35715958782316e-22	-0.39599	0.405	0.478	4.36970244390658e-18	0	Nsf
	Ptprm	2.71522040335543e-22	1.14877	0.035	0.013	5.03347558374029e-18	0	Ptprm
	Tprgl	2.73396734755967e-22	-0.336252	0.347	0.433	5.06822866890612e-18	0	Tprgl
	Mfge8	2.76389159980305e-22	-1.65393	0.025	0.063	5.1237022477149e-18	0	Mfge8
	Zdhhc14	2.85462945472075e-22	0.504205	0.196	0.134	5.29191208316133e-18	0	Zdhhc14
	Cd226	3.05679000521214e-22	-1.99025	0.015	0.049	5.66667731166227e-18	0	Cd226
	Vkorc1	3.12961108701772e-22	0.518633	0.272	0.205	5.80167303311345e-18	0	Vkorc1
	Cd33	3.1369471093956e-22	0.440204	0.258	0.189	5.81527255139756e-18	0	Cd33
	Gm40645	3.28544533948778e-22	-0.686139	0.103	0.164	6.09055857034245e-18	0	Gm40645
	Lta4h	3.29352224519628e-22	-0.429407	0.222	0.299	6.10553153814486e-18	0	Lta4h
	Pdpn	3.31775308578448e-22	-0.932348	0.118	0.18	6.15045067042727e-18	0	Pdpn
	Rbbp4	3.46256944283681e-22	-0.330671	0.306	0.393	6.41891123313088e-18	0	Rbbp4
	Nutf2	3.61103726278372e-22	-0.361907	0.267	0.349	6.69414087774846e-18	0	Nutf2
	Olfml3	4.02291294000538e-22	0.808449	0.066	0.032	7.45767600818197e-18	0	Olfml3
	Slc3a2	4.43246060171314e-22	0.222847	0.84	0.778	8.21689546345582e-18	0	Slc3a2
	Nab1	4.53087855587997e-22	-0.314313	0.625	0.662	8.3993426668903e-18	0	Nab1
	Fhl3	4.59611557377746e-22	0.674427	0.138	0.087	8.52027905066865e-18	0	Fhl3
	Rab32	4.83021353510967e-22	-0.400972	0.323	0.402	8.9542498513863e-18	0	Rab32
	Tpt1	5.20963104657547e-22	-0.0813723	1	1	9.65761403414161e-18	0	Tpt1
	Ahr	6.03860664837733e-22	-0.704826	0.166	0.233	1.11943690047619e-17	0	Ahr
	Stac2	6.20060324510922e-22	-2.87767	0.005	0.032	1.14946782957835e-17	0	Stac2
	Gm46224	6.37478059364075e-22	-0.543644	0.254	0.329	1.18175682644912e-17	0	Gm46224
	Nop16	6.52988521658216e-22	-0.61249	0.12	0.183	1.21051012145e-17	0	Nop16
	Syne2	6.54589181876829e-22	-1.24647	0.031	0.072	1.21347742536327e-17	0	Syne2
	Ddrgk1	7.25192820630033e-22	0.302339	0.604	0.533	1.34436245088395e-17	0	Ddrgk1
	Gdpd1	7.27055917860936e-22	0.856674	0.094	0.053	1.3478162605306e-17	0	Gdpd1
	Inka1	7.3179819680345e-22	0.835556	0.105	0.062	1.35660749723424e-17	0	Inka1
	Hgsnat	7.46784089964766e-22	0.504605	0.271	0.204	1.38438834597668e-17	0	Hgsnat
	Tnrc6a	7.52422400461259e-22	0.370541	0.472	0.403	1.39484064597508e-17	0	Tnrc6a
	Sms	7.95880729558089e-22	-0.38134	0.313	0.395	1.47540369645479e-17	0	Sms
	Vdr	8.38496410498113e-22	-1.26744	0.04	0.084	1.5544046457814e-17	0	Vdr
	Cd109	8.75527722822703e-22	-1.00326	0.084	0.139	1.62305329256873e-17	0	Cd109
	Arpc1b	9.41119334148074e-22	-0.139883	0.999	0.997	1.7446470216437e-17	0	Arpc1b
	Nr4a1	9.78683891781223e-22	-0.632241	0.482	0.533	1.81428419858403e-17	0	Nr4a1
	Lipa	1.03768249056043e-21	0.401244	0.426	0.352	1.92365580100092e-17	0	Lipa
	Btg3	1.08371726244647e-21	-0.552222	0.169	0.239	2.00899506112327e-17	0	Btg3
	Abcd3	1.3568479545408e-21	0.789014	0.131	0.083	2.51532473812774e-17	0	Abcd3
	Gm43569	1.36328130950269e-21	1.21201	0.05	0.022	2.52725089155609e-17	0	Gm43569
	Pmvk	1.38206446695193e-21	-0.745492	0.165	0.231	2.56207110883548e-17	0	Pmvk
	Ndufv3	1.40837408496104e-21	0.25535	0.734	0.671	2.61084387870077e-17	0	Ndufv3
	Txnl1	1.48747491760613e-21	-0.297079	0.532	0.593	2.75748100225825e-17	0	Txnl1
	Ceacam1	1.50495116207434e-21	-0.828173	0.094	0.152	2.78987846425341e-17	0	Ceacam1
	4930430E12Rik	1.52136961169497e-21	0.36667	0.3	0.227	2.82031498616013e-17	0	4930430E12Rik
	Pls3	1.52229456610699e-21	-2.9148	0.005	0.032	2.82202966664914e-17	0	Pls3
	Igbp1	1.53123993031163e-21	0.526506	0.301	0.234	2.8386125828117e-17	0	Igbp1
	Dglucy	1.62043203380121e-21	0.592518	0.156	0.103	3.00395690426067e-17	0	Dglucy
	Rhof	1.63722099856117e-21	-1.70595	0.022	0.059	3.03508028713269e-17	0	Rhof
	Uap1l1	1.6919441130037e-21	0.443038	0.353	0.283	3.13652599668626e-17	0	Uap1l1
	Hadhb	1.70039353041135e-21	-0.377576	0.266	0.346	3.15218952667656e-17	0	Hadhb
	Prag1	1.7500453296751e-21	0.884225	0.104	0.061	3.24423403215171e-17	0	Prag1
	Plxna4os1	1.79949635645723e-21	1.22956	0.048	0.021	3.33590634560041e-17	0	Plxna4os1
	Dnajb11	1.86160235807618e-21	-0.375848	0.383	0.459	3.45103845140163e-17	0	Dnajb11
	Pcif1	1.91676949368345e-21	-0.317563	0.329	0.414	3.55330728739039e-17	0	Pcif1
	Cmas	1.94411583177151e-21	-0.475996	0.199	0.272	3.60400192893803e-17	0	Cmas
	Tnfrsf11a	2.03590709913729e-21	0.373678	0.447	0.375	3.77416458038072e-17	0	Tnfrsf11a
	Osgin2	2.0410929150483e-21	-0.597486	0.145	0.211	3.78377804591654e-17	0	Osgin2
	Tasor2	2.0713346117737e-21	-0.728839	0.099	0.157	3.83984010330608e-17	0	Tasor2
	Rps15	2.1008360008474e-21	0.189033	0.936	0.906	3.89452977837091e-17	0	Rps15
	Idh3a	2.20239396349029e-21	-0.48885	0.162	0.232	4.0827979295183e-17	0	Idh3a
	C77080	2.22793886624938e-21	-2.1263	0.011	0.042	4.13015307025309e-17	0	C77080
	BC049352	2.24166309245594e-21	1.12072	0.08	0.043	4.15559504079482e-17	0	BC049352
	Tank	2.27362682951529e-21	0.221092	0.677	0.596	4.21484941655544e-17	0	Tank
	Kcnk13	2.27726100935952e-21	0.546276	0.205	0.145	4.22158645915068e-17	0	Kcnk13
	Prkcg	2.33840431945552e-21	-1.61711	0.026	0.064	4.33493392740665e-17	0	Prkcg
	Idi1	2.44814102246337e-21	-1.08639	0.042	0.086	4.53836382744259e-17	0	Idi1
	Larp1b	2.46109103192833e-21	-0.646596	0.126	0.188	4.56237055498874e-17	0	Larp1b
	Adam23	2.80960264781584e-21	-7.95307	0	0.021	5.208441388521e-17	0	Adam23
	Cdc34	3.11349371298976e-21	-0.318213	0.29	0.374	5.77179464514041e-17	0	Cdc34
	Hsp90ab1	3.20680964446927e-21	-0.132183	0.993	0.996	5.94478371891712e-17	0	Hsp90ab1
	Tmem119	3.34554325066162e-21	1.1786	0.049	0.021	6.20196807807652e-17	0	Tmem119
	Tcof1	3.4906610715079e-21	-0.414576	0.247	0.324	6.47098749436135e-17	0	Tcof1
	Nenf	3.63373201575289e-21	0.426804	0.432	0.364	6.7362124108027e-17	0	Nenf
	Pfn1	3.69302883222792e-21	-0.0958635	1	0.999	6.84613684918412e-17	0	Pfn1
	Etnk1	3.77183752811855e-21	-0.522251	0.213	0.285	6.99223240962616e-17	0	Etnk1
	Ppp1r18	3.82416701920782e-21	0.261923	0.735	0.661	7.08924082020746e-17	0	Ppp1r18
	Higd1a	3.89046670953056e-21	-0.259345	0.632	0.679	7.21214718612775e-17	0	Higd1a
	Maml2	4.01887698164443e-21	0.487943	0.145	0.093	7.45019414857244e-17	0	Maml2
	Gpbp1	4.04955650076285e-21	-0.313748	0.371	0.454	7.50706784111417e-17	0	Gpbp1
	Mrpl38	4.1126138375227e-21	-0.508032	0.184	0.254	7.62396353199958e-17	0	Mrpl38
	Fam20a	4.16401311336573e-21	-1.83341	0.015	0.048	7.71924750955739e-17	0	Fam20a
	Etv5	4.32253448915768e-21	0.764261	0.104	0.061	8.0131144360005e-17	0	Etv5
	Dst	4.35042353926695e-21	-0.723514	0.149	0.215	8.06481515709307e-17	0	Dst
	Cib1	4.43722041260058e-21	-0.338251	0.363	0.444	8.22571920087895e-17	0	Cib1
	Egr2	4.50308955256116e-21	-1.17091	0.072	0.123	8.34782741253787e-17	0	Egr2
	Gypc	4.61250024611921e-21	-1.42369	0.033	0.073	8.5506529562558e-17	0	Gypc
	Creb5	4.65973303303875e-21	0.262275	0.565	0.478	8.63821309664723e-17	0	Creb5
	Cd4	4.80681301805755e-21	1.48971	0.04	0.016	8.91086997287508e-17	0	Cd4
	Tle3	6.28566293942969e-21	-0.490002	0.25	0.322	1.16523619571148e-16	0	Tle3
	Zmynd15	6.31364214857046e-21	0.0253018	0.12	0.073	1.17042298150199e-16	0	Zmynd15
	Alox5	6.37482079827936e-21	-0.907608	0.158	0.218	1.18176427958503e-16	0	Alox5
	Tbc1d14	6.90424139049766e-21	0.437175	0.314	0.246	1.27990826897046e-16	0	Tbc1d14
	Hacd1	7.00653093336263e-21	-1.07785	0.037	0.079	1.29887070442676e-16	0	Hacd1
	Lyn	7.09891063641126e-21	0.10801	0.977	0.946	1.31599605377792e-16	0	Lyn
	Mmp25	7.51824467050566e-21	-1.1467	0.078	0.13	1.39373219701834e-16	0	Mmp25
	Ugt1a7c	7.5525721202739e-21	-0.618371	0.155	0.22	1.40009581965637e-16	0	Ugt1a7c
	Ifi207	8.00167338105914e-21	0.0902299	0.903	0.824	1.48335021138074e-16	0	Ifi207
	Plet1	8.03668554856403e-21	-3.07567	0.006	0.033	1.4898407669928e-16	0	Plet1
	Fdps	8.24251323630556e-21	-0.827975	0.102	0.16	1.52799710374633e-16	0	Fdps
	Rela	8.97234761236065e-21	-0.301426	0.414	0.49	1.66329380037942e-16	0	Rela
	Phf20	1.06179467132717e-20	0.445403	0.337	0.269	1.96835496170632e-16	0	Phf20
	Klhl2	1.07190648971261e-20	-0.608659	0.146	0.21	1.98710025062924e-16	0	Klhl2
	Sept3	1.07615994057077e-20	-4.30724	0.002	0.024	1.99498529783009e-16	0	Sept3
	Prr7	1.07807336366561e-20	-1.37523	0.033	0.074	1.99853240156331e-16	0	Prr7
	Tubb3	1.0977312506912e-20	-1.77158	0.023	0.059	2.03497419253135e-16	0	Tubb3
	Mtln	1.16338038425869e-20	0.483663	0.287	0.22	2.15667455633876e-16	0	Mtln
	Rarb	1.17785125596851e-20	-1.89559	0.014	0.046	2.18350065831442e-16	0	Rarb
	Fbl	1.18736133086196e-20	-0.347106	0.434	0.505	2.20113043515191e-16	0	Fbl
	Ero1lb	1.20371696040362e-20	-0.397412	0.279	0.357	2.23145050119622e-16	0	Ero1lb
	March8	1.2612410139437e-20	0.385118	0.263	0.195	2.33808859164884e-16	0	March8
	Ndufa1	1.29285857086797e-20	-0.151684	0.857	0.877	2.39670121867505e-16	0	Ndufa1
	Gm31814	1.32106365554112e-20	-3.4088	0.002	0.026	2.44898780464213e-16	0	Gm31814
	Prr5l	1.45104788128417e-20	-0.808888	0.08	0.133	2.68995256232459e-16	0	Prr5l
	Tnfaip6	1.49273781793073e-20	-1.75487	0.02	0.054	2.76723736687999e-16	0	Tnfaip6
	Retreg1	1.50164755493708e-20	-0.721278	0.096	0.153	2.78375423734236e-16	0	Retreg1
	Ppp1ca	1.51921676758224e-20	-0.186551	0.893	0.899	2.81632404374396e-16	0	Ppp1ca
	Akt3	1.52628515277594e-20	-0.428949	0.274	0.351	2.82942741621603e-16	0	Akt3
	Tkt	1.5884361006392e-20	-0.268603	0.663	0.7	2.94464284336496e-16	0	Tkt
	A630001G21Rik	1.62958457854621e-20	0.475138	0.27	0.204	3.02092389170896e-16	0	A630001G21Rik
	Rai14	1.74067369434575e-20	-0.88197	0.097	0.153	3.22686089457816e-16	0	Rai14
	Psmb6	1.75728888361383e-20	-0.197616	0.854	0.873	3.25766213244331e-16	0	Psmb6
	Klri2	1.77557827705565e-20	-2.85055	0.005	0.03	3.29156701000576e-16	0	Klri2
	E330009J07Rik	1.800621164896e-20	-1.13568	0.034	0.075	3.33799151548421e-16	0	E330009J07Rik
	1700025G04Rik	1.82672841118699e-20	-0.660447	0.13	0.192	3.38638912865844e-16	0	1700025G04Rik
	Herc6	1.85395289688963e-20	-0.679697	0.19	0.255	3.436857880254e-16	0	Herc6
	Rpl26	2.05895768241105e-20	0.113144	1	0.999	3.8168957516536e-16	0	Rpl26
	Fam117b	2.06504168684529e-20	-0.357349	0.307	0.384	3.8281742790738e-16	0	Fam117b
	Atp8b2	2.10454786796845e-20	-0.717273	0.081	0.134	3.9014108376399e-16	0	Atp8b2
	F13a1	2.40596030614124e-20	-1.30303	0.325	0.371	4.46016921552463e-16	0	F13a1
	Gnb2	2.59752712833034e-20	-0.131123	0.964	0.969	4.81529579049878e-16	0	Gnb2
	Ndufa5	2.86465723203715e-20	0.267978	0.66	0.591	5.31050157675047e-16	0	Ndufa5
	Adap2	2.92770863983591e-20	0.416692	0.285	0.216	5.42738627652781e-16	0	Adap2
	Pcyt1a	2.93143188389106e-20	0.227962	0.559	0.483	5.43428842635724e-16	0	Pcyt1a
	Zfp800	3.10374979322208e-20	-0.400699	0.294	0.37	5.7537313666751e-16	0	Zfp800
	Nabp1	3.36393085035215e-20	-0.571522	0.15	0.215	6.23605501038282e-16	0	Nabp1
	Puf60	3.44357913392689e-20	-0.314222	0.357	0.438	6.38370699847367e-16	0	Puf60
	Bcl11a	3.4760580830424e-20	-1.81264	0.019	0.053	6.443916474344e-16	0	Bcl11a
	Ttyh2	3.58516744947996e-20	0.881396	0.074	0.04	6.64618341784595e-16	0	Ttyh2
	Elob	3.83337281929383e-20	-0.107944	0.97	0.977	7.1063065324069e-16	0	Elob
	Epb41l4aos	3.85375775961799e-20	0.577741	0.244	0.184	7.14409613477983e-16	0	Epb41l4aos
	Psmd12	4.32114674591604e-20	-0.298769	0.366	0.447	8.01054183757916e-16	0	Psmd12
	Btg1	4.3242330375238e-20	-0.217168	0.94	0.949	8.01626320496162e-16	0	Btg1
	Gm11290	4.50872556783743e-20	-1.21805	0.046	0.089	8.35827545765702e-16	0	Gm11290
	Magoh	4.63658045430639e-20	-0.299288	0.348	0.431	8.59529284619319e-16	0	Magoh
	Cdc42se1	4.84756124306631e-20	-0.303631	0.533	0.589	8.98640903239632e-16	0	Cdc42se1
	Fbxw4	4.90997541327303e-20	0.5149	0.206	0.147	9.10211242112555e-16	0	Fbxw4
	Rps7	5.08931066277878e-20	0.0985017	1	0.999	9.4345641066593e-16	0	Rps7
	St13	5.09961592803131e-20	0.258151	0.722	0.659	9.45366800738444e-16	0	St13
	Dpysl2	5.82801800362126e-20	0.297278	0.533	0.46	1.08039797751131e-15	0	Dpysl2
	Atxn7l3b	5.85527109257932e-20	-0.304297	0.346	0.428	1.08545015514235e-15	0	Atxn7l3b
	Ptpn2	5.95380024545648e-20	-0.386023	0.273	0.35	1.10371548950272e-15	0	Ptpn2
	Pbx2	6.45617409213204e-20	0.579985	0.184	0.128	1.19684555319944e-15	0	Pbx2
	Ccdc71l	7.803741478395e-20	-0.390762	0.346	0.421	1.44665759526486e-15	0	Ccdc71l
	Mxd4	8.22203821023274e-20	0.448118	0.294	0.23	1.52420144341295e-15	0	Mxd4
	Hck	8.33355255946008e-20	0.161581	0.777	0.674	1.54487397347271e-15	0	Hck
	Ifit1	8.43973846191761e-20	-1.09931	0.093	0.146	1.56455871607029e-15	0	Ifit1
	Retnla	8.59725515616978e-20	-5.29542	0.005	0.029	1.59375916085075e-15	0	Retnla
	Arl6ip1	8.80931562514482e-20	0.210758	0.846	0.783	1.63307093058935e-15	0	Arl6ip1
	Man2b2	9.08750880347596e-20	0.6189	0.166	0.114	1.68464238198837e-15	0	Man2b2
	Psmb2	9.93032876083147e-20	-0.193591	0.781	0.809	1.84088434568294e-15	0	Psmb2
	Hacd2	1.04060618996622e-19	-0.430493	0.204	0.275	1.92907575495937e-15	0	Hacd2
	Ap1s3	1.15042339829016e-19	-1.32329	0.021	0.056	2.13265489575031e-15	0	Ap1s3
	Wls	1.17849805121132e-19	0.467426	0.277	0.213	2.18469968733554e-15	0	Wls
	Wee1	1.23995739637956e-19	0.53912	0.176	0.122	2.29863302140843e-15	0	Wee1
	Tmod1	1.30523470539918e-19	-2.42165	0.007	0.034	2.41964409686899e-15	0	Tmod1
	Chsy1	1.30941221378985e-19	-0.774351	0.085	0.138	2.42738836192362e-15	0	Chsy1
	Adrm1	1.33242857598098e-19	-0.30868	0.386	0.464	2.47005609415353e-15	0	Adrm1
	Ust	1.44792756334017e-19	-1.03733	0.071	0.12	2.68416811692e-15	0	Ust
	Lsm6	1.45437007501482e-19	-0.263556	0.307	0.389	2.69611124506247e-15	0	Lsm6
	Smim24	1.4855605815947e-19	0.766103	0.123	0.078	2.75393220616026e-15	0	Smim24
	Lamtor1	1.49421766257236e-19	0.309154	0.573	0.511	2.76998070287663e-15	0	Lamtor1
	Ldlr	1.51200651613351e-19	-0.325237	0.361	0.438	2.8029576796083e-15	0	Ldlr
	Hcls1	1.5199811878034e-19	0.213585	0.787	0.712	2.81774112594994e-15	0	Hcls1
	Kit	1.62809169345357e-19	-3.07801	0.005	0.029	3.01815638132423e-15	0	Kit
	Pmf1	1.67071533952298e-19	0.69023	0.165	0.114	3.0971720964077e-15	0	Pmf1
	Inf2	1.71070663894872e-19	-0.52602	0.152	0.216	3.17130796728313e-15	0	Inf2
	Dgkz	1.74017838477244e-19	0.381935	0.388	0.322	3.22594268969116e-15	0	Dgkz
	Adora2b	1.78555539626228e-19	-0.567754	0.365	0.423	3.31006259359101e-15	0	Adora2b
	Rras2	2.06170169532037e-19	-1.6041	0.024	0.059	3.82198260278491e-15	0	Rras2
	Gm15503	2.08810909203657e-19	1.09795	0.052	0.024	3.8709366348174e-15	0	Gm15503
	Mrpl52	2.14772600905496e-19	-0.196259	0.91	0.906	3.98145447558609e-15	0	Mrpl52
	Spint2	2.24581419066138e-19	-2.09747	0.004	0.027	4.16329034664806e-15	0	Spint2
	Api5	2.3430401565073e-19	-0.290168	0.318	0.398	4.34352784213323e-15	0	Api5
	Prkab2	2.35651079956318e-19	-0.78056	0.071	0.121	4.36849972023023e-15	0	Prkab2
	Arhgdib	2.3726299094161e-19	-0.180748	0.976	0.969	4.39838132607556e-15	0	Arhgdib
	Mirt1	2.4778331288323e-19	-2.3829	0.007	0.032	4.59340705422931e-15	0	Mirt1
	Phlda1	2.61280451451496e-19	-0.474901	0.261	0.335	4.84361700900784e-15	0	Phlda1
	Slc27a3	2.75460372649339e-19	-2.56294	0.007	0.033	5.10648438817345e-15	0	Slc27a3
	Gtpbp4	2.76760116990801e-19	-0.404354	0.255	0.326	5.13057904877547e-15	0	Gtpbp4
	Tcf7l2	2.86472218612624e-19	0.509623	0.261	0.2	5.31062198864082e-15	0	Tcf7l2
	Dusp22	2.95163459391726e-19	-0.406817	0.269	0.344	5.47174021020382e-15	0	Dusp22
	Chst11	3.13925988829422e-19	-1.17575	0.031	0.068	5.81955998091982e-15	0	Chst11
	Rab18	3.39122045255958e-19	-0.317042	0.308	0.387	6.28664447495495e-15	0	Rab18
	Epn1	3.44089785715655e-19	0.322501	0.557	0.494	6.37873644759681e-15	0	Epn1
	Pde4b	3.47107052605933e-19	-0.323797	0.738	0.74	6.43467054120878e-15	0	Pde4b
	Tmem64	4.51836234943007e-19	-1.21715	0.036	0.075	8.37614012337346e-15	0	Tmem64
	Sra1	4.68025861816503e-19	-0.28317	0.508	0.566	8.67626342635433e-15	0	Sra1
	Ctsz	4.85600410629386e-19	0.12124	0.994	0.983	9.00206041224756e-15	0	Ctsz
	Sec13	4.94714234334991e-19	-0.280303	0.362	0.442	9.17101247610207e-15	0	Sec13
	Rarg	5.32626957988553e-19	-0.579876	0.131	0.191	9.8738385471918e-15	0	Rarg
	Anxa9	5.37756236105658e-19	1.33372	0.038	0.016	9.96892510492669e-15	0	Anxa9
	Rcl1	5.61935581946286e-19	-0.757965	0.075	0.125	1.04171618181203e-14	0	Rcl1
	Blvra	5.84321537943011e-19	0.337782	0.473	0.409	1.08321526703875e-14	0	Blvra
	Srxn1	6.16385112421663e-19	-0.702494	0.137	0.196	1.14265472140728e-14	0	Srxn1
	Nt5dc2	6.38776158005571e-19	0.521494	0.144	0.095	1.18416324171073e-14	0	Nt5dc2
	Rpl34	6.41028369549981e-19	0.0994046	1	1	1.18833839147176e-14	0	Rpl34
	Hnrnpdl	6.58378258139985e-19	-0.276269	0.54	0.596	1.2205016149399e-14	0	Hnrnpdl
	Uqcrc1	6.66162952843917e-19	-0.242566	0.63	0.675	1.23493288198205e-14	0	Uqcrc1
	Rabac1	6.73103925418258e-19	-0.241652	0.794	0.809	1.24780005694037e-14	0	Rabac1
	Ahcyl2	6.79423727499221e-19	-0.431613	0.307	0.383	1.25951570603806e-14	0	Ahcyl2
	Gla	7.00510269239072e-19	0.326173	0.474	0.404	1.29860593711539e-14	0	Gla
	Eri1	7.01123824222714e-19	-0.418251	0.186	0.255	1.29974334534407e-14	0	Eri1
	Slc44a2	7.07573787228853e-19	-0.761859	0.096	0.149	1.31170028676485e-14	0	Slc44a2
	Notch2	7.09764921735672e-19	0.224963	0.681	0.607	1.31576221191359e-14	0	Notch2
	Eif3k	7.2767936031894e-19	-0.161806	0.892	0.904	1.34897199815925e-14	0	Eif3k
	Nip7	7.47256788961757e-19	-0.367333	0.208	0.279	1.3852646353773e-14	0	Nip7
	Ldlrap1	7.63183965645705e-19	0.451376	0.285	0.222	1.41479043551401e-14	0	Ldlrap1
	Me2	7.72193326907391e-19	-0.391568	0.214	0.285	1.43149198942092e-14	0	Me2
	Timm17b	8.05147328435634e-19	-0.375456	0.217	0.288	1.49258211745398e-14	0	Timm17b
	2310039H08Rik	8.73519769847739e-19	-0.533341	0.156	0.218	1.61933094934374e-14	0	2310039H08Rik
	Tmem234	8.83089898471274e-19	0.211656	0.76	0.689	1.63707205378605e-14	0	Tmem234
	Ssr2	9.12618838528739e-19	-0.295473	0.448	0.516	1.69181280286458e-14	0	Ssr2
	Arhgap31	9.25446225351943e-19	-0.472006	0.301	0.37	1.71559221255743e-14	0	Arhgap31
	Phldb1	9.46323610471561e-19	-0.475111	0.173	0.238	1.75429470909218e-14	0	Phldb1
	Msantd3	9.76997879008022e-19	-1.15584	0.024	0.058	1.81115866810507e-14	0	Msantd3
	Mrfap1	9.87853965340188e-19	-0.249019	0.624	0.669	1.83128368094764e-14	0	Mrfap1
	AI662270	1.02722297375066e-18	-0.2764	0.37	0.449	1.90426594873898e-14	0	AI662270
	Slc16a6	1.0404555667149e-18	0.569981	0.192	0.138	1.92879652957608e-14	0	Slc16a6
	Sgk1	1.05545066978225e-18	-0.641826	0.243	0.31	1.95659445164234e-14	0	Sgk1
	St3gal4	1.06281999109946e-18	-0.428488	0.317	0.387	1.97025569950017e-14	0	St3gal4
	Csnk2b	1.06914317376424e-18	-0.198935	0.71	0.746	1.98197761552416e-14	0	Csnk2b
	Galc	1.09044189147512e-18	0.505337	0.216	0.159	2.02146117841658e-14	0	Galc
	Prxl2b	1.09096203637058e-18	0.47518	0.209	0.151	2.02242542302379e-14	0	Prxl2b
	Insig1	1.1900038192699e-18	-0.503312	0.183	0.247	2.20602908016253e-14	0	Insig1
	Dnase1l1	1.26009623889633e-18	0.255382	0.593	0.522	2.33596640766602e-14	0	Dnase1l1
	Lpar6	1.3509045531004e-18	-0.858199	0.099	0.151	2.50430686053753e-14	0	Lpar6
	Pitpnb	1.36947268239005e-18	-0.387522	0.223	0.293	2.53872845861468e-14	0	Pitpnb
	Gpcpd1	1.44363744714162e-18	-0.499386	0.306	0.373	2.67621509951113e-14	0	Gpcpd1
	Tgtp1	1.51646339353385e-18	-1.99851	0.011	0.038	2.81121983893305e-14	0	Tgtp1
	Stap1	1.52622449082417e-18	-0.535049	0.296	0.363	2.82931496108985e-14	0	Stap1
	Pomp	1.58376456136027e-18	-0.161326	0.916	0.924	2.93598274384967e-14	0	Pomp
	Stn1	1.60210433998107e-18	-0.7917	0.073	0.121	2.96998102545691e-14	0	Stn1
	Trim16	1.60821510690526e-18	-0.854798	0.064	0.11	2.98130916518097e-14	0	Trim16
	Emilin1	1.63099455514421e-18	0.881293	0.075	0.042	3.02353770632633e-14	0	Emilin1
	Ywhab	1.66217222256606e-18	-0.164735	0.817	0.84	3.08133486619297e-14	0	Ywhab
	Tubb4b	1.75329842145019e-18	-0.399191	0.402	0.467	3.25026461368436e-14	0	Tubb4b
	Tk1	1.75487744586594e-18	1.19563	0.051	0.025	3.25319180914628e-14	0	Tk1
	Rps6ka3	1.80211422751056e-18	-0.363476	0.325	0.4	3.34075935495907e-14	0	Rps6ka3
	Psmd3	1.81404587020782e-18	-0.353387	0.276	0.35	3.36287823419125e-14	0	Psmd3
	Nup210	1.8163581913247e-18	-1.35659	0.024	0.057	3.36716481507772e-14	0	Nup210
	Ipcef1	1.88623583898685e-18	0.740678	0.107	0.066	3.49670399831381e-14	0	Ipcef1
	Zfp52	1.91191756475982e-18	-0.418066	0.227	0.296	3.54431278155176e-14	0	Zfp52
	Gnpda1	1.96754310176824e-18	0.42228	0.37	0.308	3.64743140205796e-14	0	Gnpda1
	Rnf8	2.18637051726007e-18	-0.671789	0.11	0.165	4.05309366489671e-14	0	Rnf8
	Sectm1a	2.21319457877678e-18	1.11739	0.045	0.021	4.10282011013639e-14	0	Sectm1a
	Baiap2	2.22531356294452e-18	-0.478903	0.3	0.369	4.12528628298655e-14	0	Baiap2
	Oat	2.22961365787079e-18	-0.294842	0.33	0.407	4.13325779896087e-14	0	Oat
	Fabp5	2.27906440132191e-18	-0.23413	0.449	0.364	4.22492958717056e-14	0	Fabp5
	C1galt1c1	2.3532800861491e-18	-0.575796	0.122	0.179	4.3625106237032e-14	0	C1galt1c1
	Pigz	2.47840658694257e-18	1.2489	0.036	0.014	4.59447013087413e-14	0	Pigz
	Lmo2	2.70462736536758e-18	0.40313	0.357	0.293	5.01383820991842e-14	0	Lmo2
	Xbp1	2.72349422409298e-18	-0.294311	0.531	0.583	5.04881359262357e-14	0	Xbp1
	Gtf2f1	2.75404528402295e-18	-0.294901	0.331	0.407	5.10544914752174e-14	0	Gtf2f1
	Trabd	2.85227207799077e-18	-0.489481	0.129	0.188	5.28754197817928e-14	0	Trabd
	Myo1c	2.85799221202623e-18	-0.32324	0.386	0.457	5.29814596265423e-14	0	Myo1c
	Dbnl	2.86125042468627e-18	-0.31097	0.36	0.435	5.30418603728341e-14	0	Dbnl
	Socs3	2.99004351585841e-18	-0.322426	0.854	0.841	5.54294266969832e-14	0	Socs3
	Prdm1	3.05534155916828e-18	-0.752699	0.149	0.207	5.66399218238616e-14	0	Prdm1
	Emc6	3.20373019733352e-18	-0.292235	0.389	0.464	5.93907503981688e-14	0	Emc6
	Bahcc1	3.43524327965519e-18	-1.57052	0.019	0.049	6.36825399182479e-14	0	Bahcc1
	Arglu1	3.44632392393222e-18	-0.315318	0.395	0.469	6.38879529018555e-14	0	Arglu1
	Naaa	3.52673474851604e-18	0.214806	0.675	0.593	6.53786087679903e-14	0	Naaa
	Dnajc19	3.53346959826873e-18	0.268678	0.616	0.551	6.55034594127057e-14	0	Dnajc19
	Hcar2	3.54200093357355e-18	-1.47651	0.044	0.084	6.56616133065865e-14	0	Hcar2
	Sept8	3.55470407668691e-18	0.417523	0.275	0.212	6.58971041736219e-14	0	Sept8
	Svil	3.72682646524069e-18	-0.403078	0.299	0.37	6.9087909012632e-14	0	Svil
	Qk	3.86321450230475e-18	0.13421	0.795	0.727	7.16162704437255e-14	0	Qk
	Abcc1	4.09006969830849e-18	-0.564156	0.18	0.243	7.58217120672428e-14	0	Abcc1
	Lrp5	4.27149535574825e-18	0.691714	0.125	0.081	7.91849809048611e-14	0	Lrp5
	Ino80c	4.35502896702507e-18	-0.63012	0.108	0.162	8.07335269907108e-14	0	Ino80c
	Kmo	4.61581593809672e-18	-1.91511	0.014	0.042	8.55679958604371e-14	0	Kmo
	Egfr	4.77914343874087e-18	-2.85011	0.004	0.026	8.85957610673783e-14	0	Egfr
	Myd88	4.80690873431389e-18	-0.330956	0.44	0.503	8.91104741167109e-14	0	Myd88
	Fam129a	4.88830000420674e-18	-0.436739	0.288	0.358	9.06193054779845e-14	0	Fam129a
	Hdac1	5.13810376172589e-18	-0.379588	0.237	0.306	9.52501675348745e-14	0	Hdac1
	1700123O20Rik	5.3003998531614e-18	-0.347985	0.232	0.304	9.8258812477906e-14	0	1700123O20Rik
	Mrto4	5.31613004670133e-18	-0.410637	0.194	0.26	9.85504188057493e-14	0	Mrto4
	Tfg	5.62619489971518e-18	-0.388667	0.249	0.319	1.0429840105092e-13	0	Tfg
	Snx13	5.64188055246004e-18	0.435503	0.295	0.234	1.04589181681504e-13	0	Snx13
	Cmss1	5.76964086283701e-18	-0.216493	1	1	1.06957602315273e-13	0	Cmss1
	Vipas39	5.9414914190105e-18	0.551259	0.209	0.154	1.10143367925617e-13	0	Vipas39
	Reep5	5.96785382337837e-18	0.15408	0.98	0.972	1.10632074177788e-13	0	Reep5
	Cspg4	5.98066127984075e-18	-3.41807	0.005	0.027	1.10869498805688e-13	0	Cspg4
	Hyou1	6.22360066071197e-18	-0.581376	0.152	0.211	1.15373109048278e-13	0	Hyou1
	Xlr	6.62648946758196e-18	-1.41248	0.018	0.048	1.22841861750034e-13	0	Xlr
	Ccl17	6.85278345110526e-18	-4.31115	0.002	0.021	1.27036899616589e-13	0	Ccl17
	Dock10	6.87621376792561e-18	0.194484	0.848	0.792	1.27471250829805e-13	0	Dock10
	Map4k4	7.64335377764089e-18	-0.314192	0.694	0.725	1.41692492329907e-13	0	Map4k4
	Akr1a1	7.68868671735971e-18	0.133392	0.982	0.971	1.42532874366414e-13	0	Akr1a1
	Reep3	7.71464684471161e-18	-0.295327	0.449	0.515	1.43014123207264e-13	0	Reep3
	Spire1	7.80697326716433e-18	-0.924204	0.068	0.114	1.44725670426692e-13	0	Spire1
	Pde3b	7.81240956753671e-18	-0.541163	0.179	0.242	1.44826448562995e-13	0	Pde3b
	Tns3	8.22761068828412e-18	0.190945	0.609	0.526	1.52523446939411e-13	0	Tns3
	Ccnc	8.41506921411089e-18	-0.468828	0.173	0.236	1.55998553091188e-13	0	Ccnc
	Gadd45a	8.48009455881946e-18	-0.955897	0.032	0.068	1.57203992931395e-13	0	Gadd45a
	Epb41l2	8.54209518261954e-18	0.224407	0.628	0.559	1.58353360495401e-13	0	Epb41l2
	Zfp87	8.77589158120436e-18	-0.415333	0.199	0.266	1.62687478132367e-13	0	Zfp87
	Plpp1	8.81585229227929e-18	-2.34361	0.007	0.032	1.63428269794274e-13	0	Plpp1
	Ocstamp	8.93138227290392e-18	-1.59025	0.016	0.045	1.65569964575093e-13	0	Ocstamp
	Vmp1	9.09513892889506e-18	0.260691	0.644	0.574	1.68605685463857e-13	0	Vmp1
	Mgrn1	9.51096484294718e-18	0.405251	0.376	0.315	1.76314266258555e-13	0	Mgrn1
	Stom	9.6810383927563e-18	-0.389295	0.279	0.35	1.79467089724916e-13	0	Stom
	Samhd1	1.01208879692287e-17	-0.428156	0.949	0.913	1.87621021173561e-13	0	Samhd1
	Polr2c	1.04352842126305e-17	-0.290112	0.298	0.373	1.93449298733744e-13	0	Polr2c
	Lsm8	1.048363526994e-17	-0.333725	0.256	0.328	1.94345630634148e-13	0	Lsm8
	Exosc3	1.05859534432698e-17	-0.398125	0.197	0.263	1.96242404931335e-13	0	Exosc3
	0610012G03Rik	1.08992342726069e-17	0.290487	0.536	0.47	2.02050004945587e-13	0	0610012G03Rik
	Gsdmd	1.10504173495118e-17	-0.326513	0.348	0.42	2.04852636825249e-13	0	Gsdmd
	March5	1.12270187434799e-17	-0.414504	0.333	0.401	2.08126473466631e-13	0	March5
	Cebpd	1.13957522833884e-17	-0.476414	0.287	0.355	2.11254455829455e-13	0	Cebpd
	Naglu	1.44820249748587e-17	0.570124	0.152	0.104	2.68467778983931e-13	0	Naglu
	Pdk3	1.472498647748e-17	-0.583261	0.12	0.175	2.72971799319524e-13	0	Pdk3
	Btf3	1.49127426101739e-17	-0.0992673	0.996	0.993	2.76452422507404e-13	0	Btf3
	Prdx1	1.51764220038313e-17	-0.227055	0.967	0.969	2.81340511107025e-13	0	Prdx1
	B4galt1	1.63066039664623e-17	0.1292	0.608	0.515	3.02291824330279e-13	0	B4galt1
	Arf6	1.66706185987439e-17	-0.231238	0.731	0.752	3.09039927583515e-13	0	Arf6
	Plscr1	1.72155305762499e-17	-1.10403	0.118	0.169	3.19141505822521e-13	0	Plscr1
	Irf2bp2	1.73103872954536e-17	0.226202	0.632	0.554	3.20899959683118e-13	0	Irf2bp2
	Ltv1	1.80339366928745e-17	-0.511844	0.154	0.214	3.34313118412507e-13	0	Ltv1
	Edil3	1.86182244253207e-17	-2.23235	0.006	0.029	3.45144644396595e-13	0	Edil3
	Wdr37	1.88461468537937e-17	-0.429868	0.187	0.251	3.49369870375627e-13	0	Wdr37
	Igtp	1.94449956373059e-17	-0.638529	0.252	0.311	3.60471329124377e-13	0	Igtp
	Timm8b	1.94818409373682e-17	-0.268319	0.347	0.425	3.61154367296932e-13	0	Timm8b
	Acod1	1.97657911763791e-17	-1.24874	0.396	0.417	3.66418236827716e-13	0	Acod1
	Rpl23a	2.06965595799727e-17	0.210461	0.931	0.908	3.83672821493534e-13	0	Rpl23a
	Sec24b	2.1798082412561e-17	-0.32653	0.321	0.393	4.04092851764056e-13	0	Sec24b
	Trim30d	2.20118542962396e-17	-0.523144	0.22	0.282	4.0805575494369e-13	0	Trim30d
	Adgrg5	2.21521950447422e-17	-1.61227	0.015	0.043	4.10657391739432e-13	0	Adgrg5
	Smim5	2.2728528753399e-17	-1.88057	0.011	0.036	4.21341466030511e-13	0	Smim5
	Hyal1	2.29104369355405e-17	0.897182	0.074	0.041	4.24713679911049e-13	0	Hyal1
	Rtraf	2.42785063284638e-17	0.221195	0.768	0.708	4.50074950317063e-13	0	Rtraf
	Coro1a	2.53851973049126e-17	-0.217942	0.982	0.966	4.7059078763847e-13	0	Coro1a
	Vamp3	2.54723782501306e-17	-0.243338	0.366	0.443	4.7220694800092e-13	0	Vamp3
	Wdr74	2.59938242922985e-17	-0.454967	0.157	0.218	4.81873514730629e-13	0	Wdr74
	Mgat1	2.63886942849291e-17	0.408009	0.313	0.251	4.89193614654016e-13	0	Mgat1
	Uso1	2.86686888440602e-17	-0.310176	0.286	0.36	5.31460153791187e-13	0	Uso1
	mt-Nd4l	2.95229409363952e-17	-0.162476	0.921	0.922	5.47296279078895e-13	0	mt-Nd4l
	Auh	3.1720037839745e-17	-0.467742	0.188	0.251	5.88026061473194e-13	0	Auh
	Glud1	3.25402307451019e-17	-0.17744	0.928	0.917	6.032307975527e-13	0	Glud1
	Dok2	3.38553708742712e-17	-0.449315	0.288	0.353	6.2761086526724e-13	0	Dok2
	Asap2	3.39148060605007e-17	-1.36785	0.023	0.055	6.28712674749561e-13	0	Asap2
	Abcc4	3.41699894006832e-17	-0.469534	0.178	0.24	6.33443263509864e-13	0	Abcc4
	Tspan33	3.51878511475446e-17	-1.37332	0.02	0.05	6.52312384573182e-13	0	Tspan33
	Card10	3.58068579861038e-17	-3.21828	0.002	0.022	6.63787533346393e-13	0	Card10
	Crem	3.72865433624779e-17	-0.357374	0.227	0.295	6.91217940853614e-13	0	Crem
	Naa80	3.80068423746619e-17	0.624626	0.143	0.098	7.04570843941482e-13	0	Naa80
	C1ra	3.93373947070174e-17	1.17951	0.041	0.018	7.29236623078689e-13	0	C1ra
	Il12rb2	4.12673641039529e-17	-1.58543	0.02	0.05	7.65014395759079e-13	0	Il12rb2
	Ccdc162	4.12855341716821e-17	-1.05861	0.033	0.069	7.65351232474643e-13	0	Ccdc162
	Tab2	4.16676895690416e-17	0.284536	0.566	0.507	7.72435629230893e-13	0	Tab2
	H2-T22	4.19814181281937e-17	0.196935	0.593	0.515	7.78251529260454e-13	0	H2-T22
	Abca7	4.46149287041087e-17	-0.540034	0.125	0.18	8.27071548316767e-13	0	Abca7
	Map2k1	4.50993168344491e-17	-0.319238	0.338	0.412	8.36051135477017e-13	0	Map2k1
	Tom1	4.58566093131704e-17	0.344138	0.4	0.337	8.50089823447553e-13	0	Tom1
	Jarid2	4.61084035602548e-17	-0.236675	0.896	0.904	8.54757585200004e-13	0	Jarid2
	Rftn1	4.77809718682352e-17	-0.476495	0.315	0.381	8.85763656493343e-13	0	Rftn1
	Sik3	4.78714211456186e-17	0.257743	0.723	0.673	8.87440405197478e-13	0	Sik3
	Soga1	5.54775120837525e-17	0.481488	0.231	0.176	1.0284421190086e-12	0	Soga1
	Sema6a	5.87410912441765e-17	-6.12007	0	0.017	1.08894234948454e-12	0	Sema6a
	Klri1	5.93772511996989e-17	-3.38032	0.003	0.022	1.10073548274002e-12	0	Klri1
	Maff	6.02752476914571e-17	-0.310489	0.269	0.343	1.11738254170423e-12	0	Maff
	Gm49662	6.10661691575159e-17	-1.14541	0.03	0.064	1.13204464384203e-12	0	Gm49662
	Ehmt2	6.11207681902391e-17	0.416846	0.315	0.254	1.13305680071065e-12	0	Ehmt2
	Cyp51	6.11393669543713e-17	-0.917897	0.061	0.104	1.13340158460014e-12	0	Cyp51
	D1Ertd622e	6.12109274427474e-17	-0.423623	0.209	0.273	1.13472817293365e-12	0	D1Ertd622e
	Prmt9	6.45530818796128e-17	0.597613	0.139	0.094	1.19668503188426e-12	0	Prmt9
	Pcyox1	6.67011998309174e-17	0.520784	0.192	0.14	1.23650684246555e-12	0	Pcyox1
	Il6st	6.78047158985695e-17	-0.362544	0.318	0.388	1.25696382332768e-12	0	Il6st
	Abracl	7.47234115285471e-17	-0.211346	0.836	0.847	1.38522260291621e-12	0	Abracl
	Fry	7.61049780869127e-17	-0.455881	0.176	0.237	1.41083408377519e-12	0	Fry
	Foxn2	8.29666670466955e-17	-0.304473	0.428	0.49	1.53803607371164e-12	0	Foxn2
	Rbm42	8.37449779073653e-17	-0.236214	0.533	0.591	1.55246440044674e-12	0	Rbm42
	Mboat7	8.68154439805154e-17	-0.598512	0.116	0.169	1.60938470051079e-12	0	Mboat7
	Snrpb2	8.70038105604426e-17	0.335752	0.501	0.442	1.61287664016949e-12	0	Snrpb2
	Tbc1d4	9.02551415481548e-17	-2.16314	0.046	0.084	1.67314981401969e-12	0	Tbc1d4
	Tmem104	9.07616304589113e-17	0.483104	0.234	0.178	1.6825391054473e-12	0	Tmem104
	Grina	9.29088965514786e-17	0.203639	0.607	0.53	1.72234512427131e-12	0	Grina
	Hist1h4i	9.58877151553332e-17	-0.814616	0.055	0.097	1.77756646354957e-12	0	Hist1h4i
	Mtpn	9.73383921578281e-17	-0.220476	0.601	0.648	1.80445911382182e-12	0	Mtpn
	Slc35b2	1.00306264587864e-16	0.414985	0.308	0.249	1.85947753292983e-12	0	Slc35b2
	Nos2	1.00469161957834e-16	-2.06516	0.024	0.054	1.86249732437433e-12	0	Nos2
	Fam173a	1.03609628324747e-16	0.387164	0.387	0.327	1.92071528988416e-12	0	Fam173a
	Utp18	1.04964690933787e-16	-0.431024	0.185	0.247	1.94583544053055e-12	0	Utp18
	Tmem109	1.10586065784792e-16	-0.338437	0.303	0.37	2.05004448751848e-12	0	Tmem109
	Rab5c	1.1222176473105e-16	0.193226	0.783	0.729	2.0803670745842e-12	0	Rab5c
	Dda1	1.13635295738996e-16	-0.314185	0.291	0.362	2.10657111240951e-12	0	Dda1
	Krit1	1.15695676433082e-16	-0.289381	0.272	0.344	2.14476644971648e-12	0	Krit1
	Myo1f	1.16765923759583e-16	0.131934	0.689	0.599	2.16460669465515e-12	0	Myo1f
	E2f1	1.18380159356956e-16	0.562527	0.162	0.115	2.19453139415926e-12	0	E2f1
	Stard3nl	1.25150394420323e-16	0.314085	0.534	0.481	2.32003801176394e-12	0	Stard3nl
	Parp3	1.25951513589397e-16	-0.559628	0.12	0.174	2.33488915892025e-12	0	Parp3
	Pou6f1	1.31974612840134e-16	1.26728	0.035	0.015	2.44654537283041e-12	0	Pou6f1
	Cdk19	1.36990668273118e-16	0.517499	0.275	0.22	2.53953300844705e-12	0	Cdk19
	Cd164	1.38922800869256e-16	-0.379771	0.279	0.345	2.57535088251427e-12	0	Cd164
	Il15	1.45471564343802e-16	-0.643733	0.206	0.264	2.69675185980541e-12	0	Il15
	Cbr2	1.51181042294838e-16	-0.128182	0.253	0.186	2.80259416206172e-12	0	Cbr2
	Vps51	1.59813976209947e-16	-0.368499	0.241	0.307	2.96263149098001e-12	0	Vps51
	Cxxc5	1.60200839062401e-16	-2.30133	0.006	0.028	2.96980315453879e-12	0	Cxxc5
	Pqlc1	1.68134783812512e-16	-0.398343	0.185	0.247	3.11688262231634e-12	0	Pqlc1
	Rab13	1.68158891568066e-16	0.857997	0.074	0.043	3.11732953188881e-12	0	Rab13
	Pabpc1	1.72431376927579e-16	0.153018	0.973	0.963	3.19653286548346e-12	0	Pabpc1
	Ifi204	1.75676184775615e-16	0.132882	0.626	0.536	3.25668511337035e-12	0	Ifi204
	Gale	1.7621923629097e-16	-0.908777	0.04	0.077	3.26675220236201e-12	0	Gale
	Cdk2ap1	1.8621112280865e-16	-0.294593	0.296	0.366	3.45198179462676e-12	0	Cdk2ap1
	Trpm2	1.95973860353518e-16	1.00765	0.049	0.024	3.63296342323351e-12	0	Trpm2
	Tnfrsf13b	2.04164188019316e-16	0.41356	0.311	0.251	3.78479571750209e-12	0	Tnfrsf13b
	Cyp27a1	2.10614665312706e-16	0.541588	0.164	0.116	3.90437466556694e-12	0	Cyp27a1
	Dnajb9	2.10716506773939e-16	-0.416132	0.261	0.327	3.90626260257529e-12	0	Dnajb9
	Gpsm2	2.17664895878253e-16	-0.743657	0.075	0.12	4.03507183979105e-12	0	Gpsm2
	Hilpda	2.31011589534725e-16	-0.894787	0.186	0.243	4.28249284679474e-12	0	Hilpda
	Golph3	2.31786695334285e-16	-0.268319	0.324	0.399	4.29686175810698e-12	0	Golph3
	B3gnt8	2.49660573410407e-16	0.545216	0.164	0.116	4.62820770988212e-12	0	B3gnt8
	Lamtor4	2.51042188360735e-16	0.198249	0.688	0.611	4.65382008783131e-12	0	Lamtor4
	Coq10b	2.58623892959523e-16	-0.26729	0.418	0.486	4.79436972768364e-12	0	Coq10b
	Ctbs	2.59258634259161e-16	0.545047	0.194	0.143	4.80613656189633e-12	0	Ctbs
	Degs1	2.60822897820047e-16	-0.256733	0.588	0.629	4.83513487978802e-12	0	Degs1
	Gm14548	2.61456050208089e-16	-0.468589	0.171	0.23	4.84687225875754e-12	0	Gm14548
	Smad3	2.65892947246232e-16	0.506638	0.177	0.127	4.92912345605065e-12	0	Smad3
	Gm26917	2.71702004443716e-16	-0.704736	0.544	0.478	5.03681175837761e-12	0	Gm26917
	Fam43a	2.81685625742587e-16	-0.899675	0.049	0.088	5.22188813001608e-12	0	Fam43a
	Rbmxl1	2.82640523184903e-16	-0.374856	0.218	0.283	5.23959001880174e-12	0	Rbmxl1
	Zup1	2.85893828465445e-16	-0.477351	0.217	0.278	5.29989979209242e-12	0	Zup1
	Itsn1	2.97825917458632e-16	0.258489	0.263	0.201	5.52109685784812e-12	0	Itsn1
	Arl5c	3.07405802701921e-16	-0.589137	0.378	0.427	5.6986887704882e-12	0	Arl5c
	Arfgef2	3.14502809428829e-16	0.387774	0.297	0.239	5.83025308119164e-12	0	Arfgef2
	Klf4	3.16094115861986e-16	-0.0265546	0.788	0.696	5.8597527198495e-12	0	Klf4
	Arhgef37	3.16800478791629e-16	-0.872899	0.048	0.087	5.87284727583922e-12	0	Arhgef37
	Rasal2	3.20165130780297e-16	-0.781338	0.027	0.059	5.93522119440514e-12	0	Rasal2
	Ctse	3.40111991885142e-16	-1.10661	0.032	0.066	6.30499610556676e-12	0	Ctse
	Atp5f1	3.40926851223337e-16	-0.126375	0.874	0.892	6.32010196797822e-12	0	Atp5f1
	Dnajc21	3.41152126515353e-16	-0.36646	0.272	0.338	6.32427812134161e-12	0	Dnajc21
	Mir142hg	3.43562444877668e-16	-0.36856	0.585	0.615	6.36896060314221e-12	0	Mir142hg
	Jag1	3.59181042860135e-16	-1.5552	0.017	0.044	6.65849817254119e-12	0	Jag1
	Praf2	3.7755539622671e-16	-0.822016	0.052	0.091	6.99912193525075e-12	0	Praf2
	Egr1	3.79444398224853e-16	-1.20884	0.162	0.215	7.03414025429233e-12	0	Egr1
	Pip4p2	3.90027754154501e-16	0.511681	0.174	0.125	7.23033450651614e-12	0	Pip4p2
	BC035044	3.93991800027154e-16	-2.008	0.012	0.037	7.30381998890338e-12	0	BC035044
	Cst7	3.99918278615143e-16	-1.9183	0.011	0.035	7.41368504896752e-12	0	Cst7
	Sec63	4.11852375446748e-16	-0.310525	0.296	0.368	7.63491933603182e-12	0	Sec63
	Slc25a24	4.13672361706759e-16	-0.480016	0.178	0.236	7.66865824131990e-12	0	Slc25a24
	Pin1	4.17535059122783e-16	-0.295946	0.267	0.337	7.74026492601815e-12	0	Pin1
	Hist1h2ap	4.18867177383381e-16	-0.536362	0.103	0.154	7.76495973433312e-12	0	Hist1h2ap
	Zbp1	4.29876779123727e-16	-0.468529	0.731	0.693	7.96905573139566e-12	0	Zbp1
	Ppfibp2	4.37139975735474e-16	0.661869	0.111	0.072	8.10370087018421e-12	0	Ppfibp2
	Nop10	4.46972364615814e-16	-0.23119	0.561	0.61	8.28597369524797e-12	0	Nop10
	Areg	4.52281634759086e-16	-3.49827	0.006	0.028	8.38439694516394e-12	0	Areg
	Gclc	4.76349555025972e-16	-0.551956	0.168	0.226	8.83056805107147e-12	0	Gclc
	Snrpa1	4.78984419423227e-16	-0.346032	0.217	0.281	8.87941316726778e-12	0	Snrpa1
	Polr2l	4.8125285435759e-16	-0.209998	0.393	0.468	8.92146541408101e-12	0	Polr2l
	B3galnt1	4.99722888041479e-16	1.23787	0.033	0.014	9.26386289851293e-12	0	B3galnt1
	Tlr8	5.11498572045277e-16	0.570311	0.114	0.074	9.48216052857535e-12	0	Tlr8
	Yrdc	5.1410912915554e-16	-0.361846	0.224	0.289	9.53055503628539e-12	0	Yrdc
	Ms4a4c	5.43752895415304e-16	-0.572869	0.739	0.696	1.00800911752089e-11	0	Ms4a4c
	Rrp7a	5.5977427263133e-16	-0.40997	0.208	0.27	1.03770954660396e-11	0	Rrp7a
	Srsf1	5.8314145364983e-16	-0.448172	0.171	0.23	1.08102762677605e-11	0	Srsf1
	Spdl1	6.05294620903862e-16	0.670086	0.114	0.074	1.12209516823158e-11	0	Spdl1
	Ccng2	6.24619173247291e-16	-0.515323	0.149	0.205	1.15791902336583e-11	0	Ccng2
	Gna13	6.26625578818883e-16	0.116852	0.936	0.899	1.16163849801444e-11	0	Gna13
	Raly	6.30759215307322e-16	-0.20087	0.67	0.708	1.16930143333671e-11	0	Raly
	Gab2	6.43003372788047e-16	0.200705	0.807	0.742	1.19199965247448e-11	0	Gab2
	Nup62	6.43871039961748e-16	-0.528523	0.131	0.185	1.19360813388109e-11	0	Nup62
	Magohb	6.47093289516485e-16	-0.385345	0.224	0.289	1.19958154010566e-11	0	Magohb
	Slc7a5	6.58203997510785e-16	-0.804522	0.064	0.106	1.22017857058549e-11	0	Slc7a5
	Panx1	6.59865558390322e-16	-0.985193	0.039	0.075	1.22325877214398e-11	0	Panx1
	Mpnd	6.63304912753867e-16	-0.424682	0.184	0.244	1.22963464726312e-11	0	Mpnd
	Atp5a1	6.98679984582961e-16	-0.125339	0.893	0.91	1.29521295541989e-11	0	Atp5a1
	Gt(ROSA)26Sor	7.03654400606428e-16	-0.448793	0.166	0.224	1.3044345278442e-11	0	Gt(ROSA)26Sor
	Ada	7.04480640273785e-16	0.795287	0.071	0.041	1.30596621093954e-11	0	Ada
	Ptpn11	7.54118262380592e-16	-0.345878	0.284	0.35	1.39798443480114e-11	0	Ptpn11
	Prcp	7.56523262048534e-16	0.203051	0.669	0.597	1.40244282318557e-11	0	Prcp
	Foxn3	7.87422874438423e-16	0.188786	0.726	0.655	1.45972452463395e-11	0	Foxn3
	Orai1	7.94678732175579e-16	-0.352348	0.504	0.549	1.47317543370709e-11	0	Orai1
	Pcbp2	8.13978317472355e-16	0.216425	0.777	0.73	1.50895300493025e-11	0	Pcbp2
	Nsfl1c	8.28661410398474e-16	-0.307894	0.292	0.36	1.53617252259669e-11	0	Nsfl1c
	Sept7	8.49728814779263e-16	-0.199531	0.719	0.745	1.5752272768378e-11	0	Sept7
	Actn1	8.77943325052557e-16	-1.31539	0.045	0.082	1.62753133598243e-11	0	Actn1
	Wdr11	8.8696431850919e-16	0.59834	0.119	0.079	1.64425445365234e-11	0	Wdr11
	Zbtb7c	8.99264847842917e-16	-3.77082	0.001	0.018	1.6670571749312e-11	0	Zbtb7c
	Tmem179b	9.59502561666023e-16	0.216804	0.7	0.642	1.77872584881647e-11	0	Tmem179b
	Kpna4	9.88908332221947e-16	-0.227276	0.759	0.775	1.83323826627305e-11	0	Kpna4
	Zc3h12d	1.01253753040665e-15	0.649645	0.084	0.051	1.87704207386784e-11	0	Zc3h12d
	Nipa2	1.01372880345997e-15	0.304837	0.541	0.49	1.87925045585409e-11	0	Nipa2
	Hacd3	1.08367581462696e-15	0.573894	0.156	0.11	2.00891822515545e-11	0	Hacd3
	Spag9	1.14084753239916e-15	-0.198169	0.869	0.891	2.11490315556156e-11	0	Spag9
	Gm36738	1.14460208820091e-15	0.833041	0.071	0.041	2.12186335110684e-11	0	Gm36738
	Ly75	1.15678677461202e-15	-3.08518	0.005	0.025	2.14445132277577e-11	0	Ly75
	Dtnbp1	1.17614254576598e-15	0.156904	0.75	0.675	2.18033305134097e-11	0	Dtnbp1
	Fam126a	1.20048671998766e-15	-0.400199	0.23	0.293	2.22546228151312e-11	0	Fam126a
	Mreg	1.20592179955193e-15	-5.48749	0.001	0.017	2.23553783200936e-11	0	Mreg
	Rab11fip5	1.25330725223293e-15	0.275397	0.242	0.183	2.32338098418941e-11	0	Rab11fip5
	Lypla2	1.26592601713721e-15	-0.216549	0.31	0.384	2.34677365056896e-11	0	Lypla2
	Ryr1	1.27134681090603e-15	-1.14633	0.032	0.065	2.3568227180576e-11	0	Ryr1
	Cnot6	1.27875378152509e-15	-0.34387	0.235	0.3	2.37055376019122e-11	0	Cnot6
	Fermt2	1.44987216635087e-15	-3.65777	0.003	0.021	2.68777302198124e-11	0	Fermt2
	Tubb5	1.49431899531816e-15	0.16412	0.765	0.682	2.7701685535208e-11	0	Tubb5
	Txndc9	1.5937787146988e-15	-0.23678	0.363	0.439	2.95454698130863e-11	0	Txndc9
	Foxo1	1.61087224535565e-15	-0.55633	0.125	0.177	2.9862349684403e-11	0	Foxo1
	Gbp3	1.62255645074521e-15	-0.545179	0.338	0.391	3.00789514839147e-11	0	Gbp3
	Tep1	1.62692658271108e-15	0.247483	0.506	0.444	3.0159964990298e-11	0	Tep1
	Abl2	1.63914193348213e-15	0.213696	0.563	0.495	3.03864131628917e-11	0	Abl2
	Syngr1	1.65833361634054e-15	0.579231	0.1	0.064	3.07421885797209e-11	0	Syngr1
	Ctsf	1.67903140474838e-15	-2.25017	0.005	0.025	3.11258841812255e-11	0	Ctsf
	Pphln1	1.69323303296741e-15	-0.423564	0.172	0.23	3.13891539651498e-11	0	Pphln1
	Slc2a9	1.71382352247164e-15	0.640772	0.104	0.067	3.17708604595793e-11	0	Slc2a9
	Ece1	1.71386508235476e-15	-0.469619	0.173	0.23	3.17716308966925e-11	0	Ece1
	Hepacam2	1.74187363817498e-15	-2.08123	0.008	0.03	3.22908535044877e-11	0	Hepacam2
	Vezf1	1.74222212509329e-15	-0.329379	0.225	0.29	3.22973137549795e-11	0	Vezf1
	Cbr1	1.76849671861685e-15	0.650318	0.1	0.063	3.27843921697191e-11	0	Cbr1
	Idua	1.79389331111335e-15	0.697217	0.097	0.061	3.32551942014194e-11	0	Idua
	Fam177a	1.88486524448765e-15	-0.428784	0.23	0.291	3.49416319023121e-11	0	Fam177a
	Ngfr	1.93234793468951e-15	-4.86327	0	0.016	3.58218660132742e-11	0	Ngfr
	Entpd6	1.94991991085646e-15	0.909219	0.063	0.035	3.61476153074571e-11	0	Entpd6
	Tmem205	2.0492167386342e-15	0.423677	0.227	0.173	3.79883799008009e-11	0	Tmem205
	Erh	2.08404921233554e-15	-0.30072	0.274	0.342	3.86341042982761e-11	0	Erh
	Mag	2.10793314488338e-15	1.5448	0.022	0.008	3.90768646398481e-11	0	Mag
	Atf1	2.13347175475986e-15	-0.288604	0.293	0.361	3.95502993897383e-11	0	Atf1
	Tent2	2.1821930346983e-15	0.300623	0.53	0.477	4.04534944772372e-11	0	Tent2
	Sec22b	2.20010897463937e-15	-0.378051	0.191	0.251	4.07856201718646e-11	0	Sec22b
	Plec	2.21075825513284e-15	-0.216085	0.885	0.889	4.09830365336525e-11	0	Plec
	Skint3	2.4713846117409e-15	-1.50685	0.016	0.042	4.58145279324528e-11	0	Skint3
	Prkcd	2.63257361464e-15	0.199165	0.793	0.735	4.88026496681963e-11	0	Prkcd
	Nuak2	2.63649592996124e-15	-0.346954	0.258	0.324	4.88753615496214e-11	0	Nuak2
	Sun1	2.64804591763932e-15	-0.690422	0.07	0.112	4.90894752211977e-11	0	Sun1
	Ciao2b	2.73778172254204e-15	-0.2783	0.419	0.482	5.07529975724844e-11	0	Ciao2b
	Ggh	2.78170980091334e-15	-0.281048	0.545	0.588	5.15673362893316e-11	0	Ggh
	Wars	2.79166794963945e-15	-0.515306	0.144	0.197	5.17519404504162e-11	0	Wars
	Cript	2.81147965159994e-15	-0.216462	0.473	0.538	5.21192097813598e-11	0	Cript
	Plat	2.83314845237601e-15	-2.67431	0.005	0.025	5.25209060101465e-11	0	Plat
	Oas3	2.834873789242e-15	-0.402303	0.24	0.301	5.25528903049681e-11	0	Oas3
	Pbx1	3.03533558449093e-15	-1.29765	0.027	0.057	5.62690510652929e-11	0	Pbx1
	Akap13	3.04876037288784e-15	0.14372	0.874	0.808	5.65179197925948e-11	0	Akap13
	Ythdf2	3.22887407225151e-15	-0.293276	0.293	0.361	5.98568675513986e-11	0	Ythdf2
	Gdpd5	3.28619827664293e-15	0.919984	0.054	0.028	6.09195436524066e-11	0	Gdpd5
	Dlgap1	3.29554658878955e-15	0.651774	0.226	0.178	6.10928426629807e-11	0	Dlgap1
	Tmem185b	3.3040026601697e-15	-0.490141	0.147	0.201	6.1249601314226e-11	0	Tmem185b
	Capza1	3.30458950538676e-15	-0.187716	0.709	0.739	6.12604802508597e-11	0	Capza1
	Psmb10	3.30937312176535e-15	-0.276792	0.836	0.825	6.1349158931286e-11	0	Psmb10
	Gm44686	3.33187149207657e-15	-0.861351	0.048	0.084	6.17662337201155e-11	0	Gm44686
	Neo1	3.56960428403376e-15	-2.30394	0.006	0.026	6.61733242174179e-11	0	Neo1
	Polr2d	3.59911288472893e-15	-0.341144	0.202	0.264	6.6720354657105e-11	0	Polr2d
	Tshz3	3.76641878504075e-15	-3.47777	0.001	0.017	6.98218714370855e-11	0	Tshz3
	Rbbp8	3.85517070206362e-15	-0.301204	0.357	0.425	7.14671544748553e-11	0	Rbbp8
	Mrpl53	3.8939433427323e-15	-0.463198	0.148	0.203	7.21859216875714e-11	0	Mrpl53
	Serhl	4.05660503633434e-15	0.590035	0.139	0.096	7.5201344163566e-11	0	Serhl
	Ephx1	4.07999794539787e-15	-1.24605	0.037	0.07	7.56350019117857e-11	0	Ephx1
	Prkacb	4.31729153122441e-15	0.415207	0.232	0.178	8.00339504058382e-11	0	Prkacb
	Eif2b2	4.33226249753339e-15	-0.436341	0.224	0.283	8.03114821792739e-11	0	Eif2b2
	Slc38a6	4.46208980847085e-15	0.484194	0.178	0.13	8.27182208694326e-11	0	Slc38a6
	Fam214a	4.46364225547141e-15	0.575932	0.095	0.06	8.2747000131929e-11	0	Fam214a
	Psmc2	4.47408348224964e-15	-0.273055	0.396	0.461	8.29405595939438e-11	0	Psmc2
	Rrad	4.54364580600958e-15	-0.73445	0.139	0.19	8.42301059518056e-11	0	Rrad
	1700012B09Rik	4.69734326294769e-15	-2.38138	0.005	0.024	8.70793494085243e-11	0	1700012B09Rik
	Slx1b	4.97207742233307e-15	0.61953	0.193	0.145	9.21723712552105e-11	0	Slx1b
	Naa25	5.04007158808211e-15	-0.498465	0.122	0.173	9.34328470998662e-11	0	Naa25
	Mvp	5.04638891588237e-15	-0.270098	0.565	0.603	9.35499577226273e-11	0	Mvp
	Lmnb1	5.16173102702909e-15	-0.484488	0.391	0.439	9.56881697790653e-11	0	Lmnb1
	Zfand2a	5.38141345595624e-15	0.352634	0.416	0.359	9.97606426465167e-11	0	Zfand2a
	2610203C22Rik	5.52057746100094e-15	-1.49643	0.018	0.044	1.02340464972035e-10	0	2610203C22Rik
	Pld3	5.68389784089927e-15	0.210019	0.464	0.393	1.05368098174591e-10	0	Pld3
	Siah2	5.99922173970745e-15	-0.320707	0.278	0.341	1.11213572610697e-10	0	Siah2
	Cyth2	6.01496276895532e-15	-0.296225	0.271	0.336	1.11505379810894e-10	0	Cyth2
	Dgat2	6.15823056648381e-15	-0.849882	0.071	0.113	1.14161278241477e-10	0	Dgat2
	Chn2	6.2259968068525e-15	-1.20994	0.031	0.062	1.15417528805432e-10	0	Chn2
	Bak1	6.48867533273831e-15	-0.282043	0.335	0.402	1.20287063318303e-10	0	Bak1
	Nfe2	6.49207322026753e-15	-1.68586	0.011	0.034	1.20350053357319e-10	0	Nfe2
	P3h2	6.56865039832291e-15	-3.55372	0.001	0.018	1.2176964108411e-10	0	P3h2
	Tcim	6.65851351191843e-15	-4.27207	0.001	0.017	1.23435523483944e-10	0	Tcim
	Cox6a1	6.99661552863797e-15	-0.105065	0.921	0.942	1.29703258669891e-10	0	Cox6a1
	Ogfr	7.17976190971156e-15	-0.338908	0.296	0.358	1.33098426282233e-10	0	Ogfr
	Snu13	7.21825135440289e-15	-0.192701	0.648	0.699	1.33811943607921e-10	0	Snu13
	Susd3	7.31330923345516e-15	0.409421	0.287	0.231	1.35574126569792e-10	0	Susd3
	Aip	7.48719239524682e-15	-0.250536	0.295	0.366	1.38797572623086e-10	0	Aip
	Lsr	7.50912010423784e-15	-0.41317	0.142	0.197	1.39204068492361e-10	0	Lsr
	Mvb12a	7.54718261576266e-15	-0.278259	0.337	0.406	1.39909671331008e-10	0	Mvb12a
	Ak6	7.85059765472063e-15	-0.273879	0.275	0.341	1.45534379323211e-10	0	Ak6
	Tpp1	7.8881922067075e-15	0.340425	0.341	0.282	1.46231307127944e-10	0	Tpp1
	Sertad2	8.4074363708041e-15	-0.355754	0.379	0.442	1.55857055441966e-10	0	Sertad2
	H2-Ob	8.95239657050421e-15	-1.35511	0.029	0.059	1.65959527624007e-10	0	H2-Ob
	Strip2	9.8429945648877e-15	-2.08057	0.009	0.03	1.82469433243888e-10	0	Strip2
	P4hb	9.87774863573663e-15	-0.217492	0.759	0.77	1.83113704209286e-10	0	P4hb
	Birc3	1.04214501476632e-14	-0.255985	0.661	0.684	1.93192842837381e-10	0	Birc3
	Slfn2	1.08870059147139e-14	-0.166193	0.983	0.973	2.01823315646966e-10	0	Slfn2
	Cela1	1.10902668637983e-14	1.18067	0.031	0.013	2.05591367121093e-10	0	Cela1
	4833439L19Rik	1.12611011375385e-14	-0.36026	0.191	0.25	2.08758292887688e-10	0	4833439L19Rik
	Rab2a	1.12923360485524e-14	-0.14858	0.837	0.849	2.09337325668063e-10	0	Rab2a
	Tk2	1.1332253673297e-14	0.705054	0.101	0.066	2.1007731859558e-10	0	Tk2
	Arrdc4	1.22582930842487e-14	-0.359038	0.273	0.333	2.27244237195803e-10	0	Arrdc4
	Tex264	1.22632834021319e-14	0.423705	0.295	0.241	2.27336747708721e-10	0	Tex264
	Lyl1	1.23382230007427e-14	0.384586	0.204	0.153	2.28725977987768e-10	0	Lyl1
	Rybp	1.2461486241716e-14	0.379458	0.465	0.417	2.31011031948932e-10	0	Rybp
	Rap2b	1.29041307727442e-14	0.252416	0.496	0.437	2.39216776265133e-10	0	Rap2b
	Tln1	1.32323660443068e-14	-0.17005	0.906	0.902	2.45301601729359e-10	0	Tln1
	Ell2	1.35267094981931e-14	-0.329869	0.393	0.452	2.50758140677503e-10	0	Ell2
	Dock4	1.37080365432687e-14	-0.393771	0.304	0.367	2.54119581439115e-10	0	Dock4
	Psmd11	1.38347415848147e-14	-0.218083	0.521	0.574	2.56468439499295e-10	0	Psmd11
	Maged1	1.42062595861495e-14	-2.68497	0.003	0.02	2.63355640208039e-10	0	Maged1
	Pla2g12a	1.42206649644351e-14	-0.991899	0.036	0.068	2.63622687110698e-10	0	Pla2g12a
	H2afx	1.4506417189264e-14	-0.581307	0.107	0.154	2.68919961854575e-10	0	H2afx
	Egr3	1.50932305052774e-14	-1.98758	0.014	0.038	2.79798307106832e-10	0	Egr3
	Pgap2	1.53954568297244e-14	0.364862	0.369	0.314	2.85400978709432e-10	0	Pgap2
	Ltc4s	1.54211952411984e-14	-1.34615	0.127	0.171	2.85878117381336e-10	0	Ltc4s
	Bax	1.55359004630848e-14	-0.153051	0.802	0.82	2.88004522784666e-10	0	Bax
	Sqle	1.56324880168905e-14	-1.52071	0.016	0.041	2.89795062857116e-10	0	Sqle
	Gm13391	1.61253676696691e-14	1.14418	0.04	0.019	2.98932065860326e-10	0	Gm13391
	Arl2bp	1.64247798783568e-14	-0.426676	0.156	0.21	3.04482569384979e-10	0	Arl2bp
	Pfdn1	1.67435234757407e-14	0.309369	0.472	0.416	3.10391438193281e-10	0	Pfdn1
	Ndnf	1.72435049029484e-14	-1.03723	0.031	0.062	3.19660093890857e-10	0	Ndnf
	Dmxl1	1.73782453527768e-14	0.370398	0.353	0.299	3.22157912349777e-10	0	Dmxl1
	Piwil2	1.7553819978954e-14	-1.32346	0.017	0.042	3.2541271476985e-10	0	Piwil2
	Ppp2r1a	1.76547132912839e-14	-0.227297	0.415	0.48	3.27283074993821e-10	0	Ppp2r1a
	Rad23b	1.77984489594244e-14	-0.234525	0.356	0.429	3.29947646809809e-10	0	Rad23b
	0610009L18Rik	1.78136031285638e-14	0.708498	0.092	0.058	3.30228574797315e-10	0	0610009L18Rik
	Ssbp2	1.78639078950349e-14	-0.405372	0.152	0.206	3.31161124558158e-10	0	Ssbp2
	Elovl1	1.84725889230243e-14	-0.25119	0.315	0.383	3.42444853455025e-10	0	Elovl1
	Ptgir	1.90020884238928e-14	-0.91426	0.032	0.063	3.52260715202124e-10	0	Ptgir
	Sec23b	1.90990434470005e-14	-0.381262	0.177	0.233	3.54058067420495e-10	0	Sec23b
	E230029C05Rik	1.93753992469634e-14	-0.627552	0.095	0.14	3.59181151240207e-10	0	E230029C05Rik
	Cyp2ab1	1.93888455346011e-14	-2.1832	0.006	0.025	3.59430418520436e-10	0	Cyp2ab1
	Cyld	1.9483562088729e-14	-0.338649	0.204	0.263	3.61186274000858e-10	0	Cyld
	Vbp1	2.00178501144137e-14	-0.354311	0.193	0.251	3.71090905421e-10	0	Vbp1
	Lrmp	2.01408860087935e-14	0.417895	0.257	0.204	3.73371744831013e-10	0	Lrmp
	Arpp19	2.05021860830452e-14	-0.165833	0.698	0.731	3.80069525607493e-10	0	Arpp19
	Ccl2	2.0645905171862e-14	-0.580583	0.744	0.617	3.82733790075977e-10	0	Ccl2
	Clec2g	2.07299815887688e-14	-0.633895	0.098	0.143	3.84292398692596e-10	0	Clec2g
	Gosr2	2.1264578368619e-14	-0.308367	0.27	0.332	3.94202753797459e-10	0	Gosr2
	Scfd1	2.29543930505982e-14	-0.418849	0.168	0.223	4.25528538371989e-10	0	Scfd1
	Ywhag	2.34354633573157e-14	-0.214618	0.701	0.72	4.34446619717918e-10	0	Ywhag
	Gpalpp1	2.54781375980208e-14	-0.494195	0.184	0.238	4.72313714792109e-10	0	Gpalpp1
	Pa2g4	2.60976231519744e-14	-0.246676	0.346	0.416	4.83797737991301e-10	0	Pa2g4
	Ghitm	2.6214728317569e-14	-0.227368	0.63	0.662	4.85968633551095e-10	0	Ghitm
	Setdb2	2.6822915101672e-14	-0.550217	0.121	0.169	4.97243200154796e-10	0	Setdb2
	Dld	2.71311318723135e-14	-0.32906	0.207	0.267	5.02956922648947e-10	0	Dld
	Ccl9	2.71739905162313e-14	0.134656	0.718	0.634	5.03751436189895e-10	0	Ccl9
	Sptssa	2.72949428483597e-14	0.305817	0.484	0.43	5.05993650522893e-10	0	Sptssa
	Kctd10	2.86535863298874e-14	-0.333854	0.195	0.254	5.31180183383452e-10	0	Kctd10
	Evi2	2.86543537945634e-14	0.707269	0.114	0.077	5.31194410643617e-10	0	Evi2
	Tra2b	2.92345757036845e-14	-0.157588	0.773	0.798	5.41950564394904e-10	0	Tra2b
	Pdcd6	2.93930935238089e-14	-0.228478	0.51	0.564	5.4488916774437e-10	0	Pdcd6
	Srek1ip1	2.94586112528728e-14	0.497787	0.176	0.13	5.46103735405756e-10	0	Srek1ip1
	Vwa8	3.01486571316858e-14	0.611387	0.104	0.068	5.58895805907191e-10	0	Vwa8
	Lypla1	3.02463107151693e-14	-0.340033	0.209	0.269	5.60706108037808e-10	0	Lypla1
	Ddx47	3.03936907062911e-14	-0.282198	0.24	0.305	5.63438238313225e-10	0	Ddx47
	Pcmt1	3.09646143664685e-14	-0.25053	0.325	0.393	5.74022021125594e-10	0	Pcmt1
	Donson	3.14043954910957e-14	-0.561636	0.11	0.157	5.82174683613932e-10	0	Donson
	Rabgap1l	3.14836000527337e-14	-0.489428	0.226	0.283	5.83642977777577e-10	0	Rabgap1l
	Atg10	3.27857327448796e-14	0.468379	0.171	0.125	6.07781913624578e-10	0	Atg10
	Il12rb1	3.40588708832642e-14	0.996227	0.043	0.022	6.31383348433951e-10	0	Il12rb1
	Slc25a45	3.42886301974165e-14	0.557133	0.145	0.103	6.35642626599707e-10	0	Slc25a45
	Nhsl2	3.53342326601133e-14	-0.692627	0.089	0.133	6.5502600505318e-10	0	Nhsl2
	8030453O22Rik	3.62860587961029e-14	1.04718	0.039	0.019	6.72670957962156e-10	0	8030453O22Rik
	Zcchc14	3.70738723065047e-14	-1.73628	0.01	0.031	6.87275444817983e-10	0	Zcchc14
	Inppl1	3.77672646113524e-14	0.504642	0.174	0.129	7.00129551365251e-10	0	Inppl1
	Zfp260	3.8071535775089e-14	-0.629795	0.086	0.129	7.05770130198599e-10	0	Zfp260
	Trps1	3.83485129893882e-14	-0.297578	0.729	0.744	7.10904733797278e-10	0	Trps1
	Ormdl2	3.90948972810157e-14	-0.300096	0.271	0.336	7.24741205795468e-10	0	Ormdl2
	Nectin4	3.9285363850716e-14	0.866364	0.053	0.029	7.28272075064573e-10	0	Nectin4
	Map11	3.99936748033901e-14	0.521788	0.183	0.137	7.41402743505246e-10	0	Map11
	Zfp830	4.01130303980838e-14	-0.532483	0.1	0.146	7.43615357519677e-10	0	Zfp830
	Tmem273	4.30681952303911e-14	1.79487	0.016	0.005	7.9839820318099e-10	0	Tmem273
	Rest	4.453744761716e-14	-0.343952	0.36	0.42	8.25635203926912e-10	0	Rest
	Ppp1r15b	4.48477772077263e-14	-0.260552	0.36	0.426	8.31388093876829e-10	0	Ppp1r15b
	Ikbke	4.77967747730566e-14	0.398832	0.231	0.18	8.86056610742922e-10	0	Ikbke
	Ubl5	4.83075331681138e-14	-0.109457	0.96	0.966	8.95525049870494e-10	0	Ubl5
	Snx17	4.89448593578341e-14	-0.279501	0.303	0.368	9.07339802775529e-10	0	Snx17
	Mff	4.90596420602223e-14	-0.235964	0.336	0.404	9.09467644512401e-10	0	Mff
	Csf1	4.92906476981164e-14	-1.28676	0.025	0.054	9.13750027027682e-10	0	Csf1
	Tspan14	4.95876119526019e-14	0.338793	0.384	0.33	9.19255150377335e-10	0	Tspan14
	Lrp8	5.03816047363194e-14	-1.20121	0.022	0.049	9.3397418860189e-10	0	Lrp8
	Cdk14	5.25171375773349e-14	-0.35466	0.548	0.576	9.73562696408634e-10	0	Cdk14
	Mob3a	5.32212942503265e-14	-0.393024	0.191	0.247	9.86616352812553e-10	0	Mob3a
	Gid8	5.32563879622954e-14	-0.358505	0.174	0.23	9.87266920045032e-10	0	Gid8
	Tmem123	5.40257763800101e-14	-0.608683	0.375	0.432	1.00152984253263e-09	0	Tmem123
	Bri3	5.84884876093117e-14	0.111171	0.986	0.967	1.08425958330142e-09	0	Bri3
	Vps37b	5.97799284952776e-14	-0.416371	0.307	0.368	1.10820031444546e-09	0	Vps37b
	Myo5a	6.22089193756926e-14	0.128905	0.589	0.514	1.15322894738659e-09	0	Myo5a
	Msmo1	6.25487274518466e-14	-0.455857	0.152	0.204	1.15952830950233e-09	0	Msmo1
	Entpd7	6.77796291355956e-14	0.454147	0.233	0.184	1.25649876491567e-09	0	Entpd7
	Gnai3	6.91425418111821e-14	-0.255814	0.398	0.462	1.28176444009569e-09	0	Gnai3
	Sarnp	7.05481201696081e-14	-0.201917	0.601	0.65	1.3078210517042e-09	0	Sarnp
	Pde4d	7.11139771409131e-14	-0.791881	0.076	0.117	1.31831090823825e-09	0	Pde4d
	Fuca2	7.16046389578726e-14	0.378726	0.335	0.282	1.32740679700104e-09	0	Fuca2
	Map2k4	7.4307230612223e-14	-0.282712	0.362	0.425	1.37750744108939e-09	0	Map2k4
	D930030I03Rik	7.63441597064588e-14	-1.37004	0.018	0.043	1.41526803263833e-09	0	D930030I03Rik
	Slc31a2	7.65258865744908e-14	0.254064	0.502	0.44	1.41863688531791e-09	0	Slc31a2
	Apod	7.77101421014188e-14	-2.73741	0.011	0.033	1.4405906142761e-09	0	Apod
	Nans	7.89308738843326e-14	-0.320447	0.236	0.297	1.46322054006776e-09	0	Nans
	Ngdn	8.19504093924958e-14	-0.240235	0.344	0.413	1.51919668931809e-09	0	Ngdn
	Rps6ka4	8.46540499403837e-14	-0.584108	0.103	0.148	1.56931677779483e-09	0	Rps6ka4
	Carhsp1	8.66862809292523e-14	-0.38961	0.209	0.266	1.60699027586648e-09	0	Carhsp1
	Impdh1	8.93312370349281e-14	-0.590247	0.085	0.128	1.6560224721535e-09	0	Impdh1
	Ufm1	8.9991603859624e-14	-0.210052	0.57	0.614	1.66826435234971e-09	0	Ufm1
	Pttg1ip	9.2881699823538e-14	-0.290738	0.354	0.418	1.72184095132875e-09	0	Pttg1ip
	Akr1e1	9.28830711085005e-14	0.71878	0.076	0.046	1.72186637220938e-09	0	Akr1e1
	Tmem248	9.45306743015255e-14	-0.297341	0.265	0.327	1.75240964020168e-09	0	Tmem248
	Tmed9	9.53331835832831e-14	-0.207206	0.626	0.664	1.7672865572669e-09	0	Tmed9
	Gm11423	9.58909698753672e-14	0.806248	0.062	0.036	1.77762679954956e-09	0	Gm11423
	Kmt2b	9.76015247193112e-14	-0.42261	0.163	0.217	1.80933706524659e-09	0	Kmt2b
	Nrg1	9.88000806676712e-14	-0.909546	0.109	0.153	1.83155589541729e-09	0	Nrg1
	Lrrc42	1.00081469620874e-13	-0.514717	0.089	0.132	1.85531028383176e-09	0	Lrrc42
	Gm13986	1.01915827815526e-13	-1.38441	0.02	0.046	1.88931561604423e-09	0	Gm13986
	Synpo	1.03502529518307e-13	-2.52634	0.003	0.02	1.91872989221037e-09	0	Synpo
	Tspan5	1.03817122303019e-13	-0.532717	0.106	0.152	1.92456181325336e-09	0	Tspan5
	Mrpl43	1.05637868069983e-13	-0.261416	0.313	0.377	1.95831479828135e-09	0	Mrpl43
	Usb1	1.06942748990296e-13	-0.410724	0.185	0.239	1.98250468078212e-09	0	Usb1
	Gripap1	1.08623445343056e-13	-0.426869	0.183	0.237	2.01366142976957e-09	0	Gripap1
	Lrch1	1.08631551576098e-13	-0.346516	0.277	0.338	2.0138117031177e-09	0	Lrch1
	Psmc5	1.08879352541435e-13	-0.252037	0.434	0.492	2.01840543741312e-09	0	Psmc5
	Ppp1r9b	1.11522048341286e-13	0.330017	0.441	0.391	2.06739573215075e-09	0	Ppp1r9b
	Tmem51	1.12896577609505e-13	0.349223	0.28	0.226	2.09287675572501e-09	0	Tmem51
	Fgr	1.1437494835165e-13	-0.292726	0.551	0.584	2.12028279254289e-09	0	Fgr
	Fbxo4	1.17054525968521e-13	-0.349391	0.221	0.279	2.16995680240444e-09	0	Fbxo4
	Tnfrsf18	1.19842283499128e-13	-1.88371	0.009	0.03	2.22163625150683e-09	0	Tnfrsf18
	Tmco1	1.25517014524736e-13	0.307831	0.488	0.439	2.32683441525955e-09	0	Tmco1
	Padi2	1.26606734642081e-13	-0.648184	0.08	0.121	2.3470356467949e-09	0	Padi2
	Ppp1r16b	1.27046308451387e-13	-1.98499	0.006	0.025	2.35518446607181e-09	0	Ppp1r16b
	Psip1	1.30065558405054e-13	-0.437141	0.134	0.184	2.41115532171289e-09	0	Psip1
	Ago4	1.31792452118725e-13	0.541716	0.138	0.098	2.44316847737693e-09	0	Ago4
	Sike1	1.35914021431481e-13	-0.340241	0.21	0.267	2.51957412929679e-09	0	Sike1
	Creb3	1.39058420885734e-13	-0.297026	0.292	0.353	2.57786500637973e-09	0	Creb3
	Cyfip1	1.40319854537756e-13	0.165278	0.815	0.759	2.60124946342093e-09	0	Cyfip1
	Trappc5	1.42308352049448e-13	-0.383505	0.212	0.268	2.63811223029267e-09	0	Trappc5
	Cd81	1.4252378623637e-13	-0.830457	0.114	0.157	2.64210594924983e-09	0	Cd81
	Thap3	1.47702946080749e-13	0.521032	0.135	0.095	2.73811721444492e-09	0	Thap3
	Dnttip1	1.48510841461077e-13	-0.30801	0.226	0.285	2.75309397900545e-09	0	Dnttip1
	mt-Nd3	1.5937047655935e-13	-0.267666	0.453	0.504	2.95440989445723e-09	0	mt-Nd3
	Pde12	1.60660886794849e-13	-0.644635	0.076	0.116	2.9783315194029e-09	0	Pde12
	Sowahc	1.60952154463314e-13	-0.162673	0.247	0.315	2.98373103944091e-09	0	Sowahc
	Ptpn4	1.63053103974586e-13	-0.947887	0.049	0.083	3.02267844148087e-09	0	Ptpn4
	Bub3	1.64191031126311e-13	-0.219914	0.334	0.401	3.04377333501955e-09	0	Bub3
	Tmem65	1.67008035799417e-13	0.4006	0.325	0.273	3.09599496764959e-09	0	Tmem65
	Cstb	1.67202499028637e-13	-0.0246386	0.991	0.958	3.09959992699287e-09	0	Cstb
	Hivep1	1.71265048455056e-13	-0.305809	0.377	0.438	3.17491146825983e-09	0	Hivep1
	Enpp1	1.73386981679054e-13	0.934498	0.041	0.02	3.21424786636631e-09	0	Enpp1
	CAAA01118383.1	1.76552704884062e-13	-0.276015	0.255	0.317	3.27293404314073e-09	0	CAAA01118383.1
	Tnf	1.88085012934161e-13	-0.949447	0.592	0.571	3.48671996977347e-09	0	Tnf
	Ypel3	1.88958581838838e-13	0.305308	0.416	0.362	3.50291419012839e-09	0	Ypel3
	Galnt9	1.96044313122253e-13	-1.76099	0.009	0.029	3.63426947666033e-09	0	Galnt9
	Lbh	1.9615689806145e-13	0.425239	0.247	0.197	3.63635657626315e-09	0	Lbh
	Lyz1	1.9689495041704e-13	-1.38715	0.074	0.113	3.65003859083108e-09	0	Lyz1
	Ccl22	2.01580573290413e-13	-4.30374	0.003	0.019	3.73690066765768e-09	0	Ccl22
	H2-D1	2.08518623274067e-13	0.0849762	1	1	3.86551823825466e-09	0	H2-D1
	Sinhcaf	2.11718619285281e-13	-0.993981	0.043	0.076	3.92483976431054e-09	0	Sinhcaf
	Sec61a1	2.12743017638801e-13	-0.214131	0.367	0.433	3.94383006098809e-09	0	Sec61a1
	Adipor1	2.13181410076766e-13	0.214626	0.623	0.566	3.95195698000308e-09	0	Adipor1
	Farsa	2.17165178766015e-13	-0.393015	0.171	0.224	4.02580808396439e-09	0	Farsa
	Dlst	2.17987911838753e-13	-0.23618	0.343	0.409	4.0410599096668e-09	0	Dlst
	Slc7a7	2.21422919022689e-13	0.461412	0.216	0.169	4.1047380728426e-09	0	Slc7a7
	Ahi1	2.22019092075209e-13	-0.87558	0.045	0.078	4.11578992889022e-09	0	Ahi1
	Foxp4	2.22626084008679e-13	-0.783106	0.068	0.106	4.12704234535289e-09	0	Foxp4
	Def8	2.23994246864331e-13	0.582704	0.105	0.07	4.15240534837098e-09	0	Def8
	Dock8	2.27405046682968e-13	0.214498	0.496	0.44	4.21563475540886e-09	0	Dock8
	Clta	2.27822768559433e-13	0.128452	0.982	0.978	4.22337848355477e-09	0	Clta
	Sp110	2.29309707802049e-13	-0.373572	0.341	0.396	4.25094336323437e-09	0	Sp110
	Ube2v2	2.30268239015367e-13	-0.360991	0.179	0.233	4.26871261486687e-09	0	Ube2v2
	Use1	2.30991290581396e-13	0.322305	0.479	0.432	4.28211654479792e-09	0	Use1
	Prmt1	2.31072341561928e-13	-0.267633	0.274	0.336	4.28361906787502e-09	0	Prmt1
	Plekha5	2.34569763790446e-13	-1.37266	0.01	0.031	4.34845428114729e-09	0	Plekha5
	Pld1	2.35071489207503e-13	0.500901	0.121	0.083	4.35775526692869e-09	0	Pld1
	Timm23	2.35964042288007e-13	-0.187855	0.598	0.639	4.37430141593508e-09	0	Timm23
	Tmem154	2.39906788609014e-13	-1.07908	0.027	0.055	4.4473920472339e-09	0	Tmem154
	Tgfbi	2.47613990319646e-13	0.0854943	0.99	0.95	4.59026815254559e-09	0	Tgfbi
	Mast3	2.52914448975888e-13	0.473127	0.164	0.121	4.688528055115e-09	0	Mast3
	A530040E14Rik	2.57287871513627e-13	-0.849907	0.044	0.076	4.76960256211962e-09	0	A530040E14Rik
	Rab27a	2.59142065441886e-13	-1.24128	0.023	0.049	4.80397560916168e-09	0	Rab27a
	Got2	2.6229054282962e-13	-0.278646	0.273	0.335	4.86234208297549e-09	0	Got2
	Brix1	2.68854814405609e-13	-0.323247	0.228	0.287	4.98403054945117e-09	0	Brix1
	Pabpc1l	2.69782406468919e-13	-1.31217	0.019	0.043	5.00122625112082e-09	0	Pabpc1l
	Sem1	2.70515419619839e-13	-0.0681705	0.997	0.997	5.01481484891258e-09	0	Sem1
	Actl6a	2.72513505226444e-13	-0.32622	0.211	0.268	5.05185535988783e-09	0	Actl6a
	Gpr155	2.72670711942953e-13	0.639835	0.091	0.059	5.05476965799846e-09	0	Gpr155
	Hat1	2.73501992744546e-13	-0.321826	0.239	0.297	5.07017994149840e-09	0	Hat1
	Tmem219	2.74213951605621e-13	0.242755	0.567	0.509	5.083378234865e-09	0	Tmem219
	Anxa8	2.74650956422098e-13	-3.36372	0.003	0.019	5.09147943015285e-09	0	Anxa8
	Skp2	2.85795798201015e-13	0.727221	0.071	0.043	5.29808250705041e-09	0	Skp2
	Slc7a2	2.88098165538447e-13	-2.69805	0.006	0.024	5.34076379275173e-09	0	Slc7a2
	Uba6	2.94450674963937e-13	-0.385719	0.167	0.22	5.45852661248146e-09	0	Uba6
	Gmip	2.96278029798317e-13	0.347214	0.387	0.336	5.49240211640119e-09	0	Gmip
	Jund	2.99135897325999e-13	0.0250983	0.973	0.938	5.54538126462937e-09	0	Jund
	Gm15564	3.02471865112194e-13	0.0753249	0.92	0.869	5.60722343544985e-09	0	Gm15564
	Ascc3	3.067647333198e-13	-0.294011	0.45	0.499	5.68680462628245e-09	0	Ascc3
	Snhg15	3.08359643302433e-13	-0.61185	0.164	0.213	5.71637106754051e-09	0	Snhg15
	9130401M01Rik	3.28240976272064e-13	-0.334584	0.209	0.265	6.08493121813152e-09	0	9130401M01Rik
	Rap2c	3.33384309737036e-13	-0.336513	0.259	0.317	6.18027833390518e-09	0	Rap2c
	Prep	3.43914526033971e-13	-0.38828	0.17	0.223	6.37548748361776e-09	0	Prep
	Osgin1	3.48846453542223e-13	0.974794	0.041	0.02	6.46691555576573e-09	0	Osgin1
	Suox	3.57941667695182e-13	-1.9936	0.007	0.025	6.63552263573328e-09	0	Suox
	Lrrc8b	3.60875732403143e-13	-0.639132	0.08	0.12	6.68991432728946e-09	0	Lrrc8b
	Atad2b	3.66473618647064e-13	-0.301541	0.273	0.334	6.79368794247928e-09	0	Atad2b
	Hmgcs1	3.67587089335085e-13	-0.482789	0.116	0.162	6.8143294620938e-09	0	Hmgcs1
	Tecpr1	3.77675589165832e-13	0.62769	0.113	0.077	7.0013500719562e-09	0	Tecpr1
[truncated: 54,754 more rows]

## Sheet: Figure 6
D	RNA				FFA					E	RNA				FFA
	KO Transfer	KO CTR	WT Transfer	WT CTR	KO Transfer	KO CTR	WT Transfer	WT CTR			KO Transfer	KO CTR	WT Transfer	WT CTR	KO Transfer	KO CTR	WT Transfer	WT CTR
	16300000	8470000	1870000	933000	128000	32600	8620	4500			2880000	5050000	369000	487000	73000	557000	11100	12800
	1680000	3780000	20100000	1630000	14600	22500	15600	3020			3100000	4410000	433000	604000	132000	306000	2190	43300
	34500000	7500000	4210000	1070000	955000	49300	30400	1000			11000000	9380000	795000	1140000	24500	43200	24800	1000
	7330000	3060000	1250000	607000	86700	33800	24000	1000			3190000	7630000	633000	3420000	21400	45000	1860	6450
	13100000	520000	8000000	481000	147000	13000	146000	3870			4660000	935000	413000	1520000	29800	25800	3900	4750
	10600000		2800000	196000	42600		16000	2950			2090000	3900000	1060000	3570000	22200	40500	6750	14500
				283000				1000			2480000	3110000	2520000	1400000	1230	14600	16100	10500
											716000		140000		13100		12700
													637000				1000

## Sheet: Figure S1
A		FcRγ-/-										WT
	1		100.54	100.03	98.03	100.19	100.32	103.31	103.68		104.42	98.2	100.41	101.91		100.39	105.41	102.6	102.02		99.65
	2		115.28	110.44	104.08	109.84	100.32	107.62	105.17		107.42	110.02	101.71	107		107.19	106.68	104.06	103.5		99.83
	3		118.18	105.09	110.52	110.14	101.8	106.86	103.78		112.65	112.57	118.45	112.73		109.77	106.47	108.92	104.79		105.64
	4		118.43	108.6	112.51	113.65	111.53	114.32	111.94		117.74	114.02	116.32	118.57		109.04	112.06	119.14	102.35		111.42
	5		120.58	114.27	116.71	121.66	117.83	123.36	124.82		121.28	120.63	117.29	120.62		109.98	118.52	114.07	106.63		119.39
	6		132.9	119.64	115.76	120.54	115.21	112.58	113.29		118.03	127.85	124.5	126.85		114.97	114.61	120.55	117.99		120.08
	7		114.31	111.61	114.24	119.23	111.38	107.62	106.8		109.5	115.77	107.19	113.3		113.05	103.74	109.49	111.39		104.26
	8		106.81	112.17	113.86	120.14	100.68	107.42	113.53		111.18	106.01	106.29	104.07		103.81	102.44	106.42	112.47		98.48
	9		112.95	114.62	109.33	107.59	104.37	103.5	104.4		105.04	102.25	100.25	106.79		104.97	105.98	100.71	104.77		102.9
	11		109.87	113.51	107.84	104.21	106.46	102.92	106.31		108.37	105.17	99.38	107.94		106.82	101.12	103.87	101.99		104.36
	13		105.34	105.81	98.18	101.69	113.04	108.93	106.87		107.95	108.71	103.36	106.62		102.02	100.76	103.33	102.02		105.59
	15		100.71	101.9	98.33	102.53	97.12	102.95	103.33		103.85	100.76	103.36	111.61		102.21	102.97	102.19	98.76		101.63
	17		105.5	101.25	96.35	104.32	101.6	104.24	102.59		107.22	104.06	109.27	105.22		103.03	97.96	100	100		101.26
	19		105.53	109.16	101.42	103.37	103.17	102.16	103.63		100.52	102.22	106.35	105.14		101.49	104.47	105.63	101.66		101.72
	21		105.53	105.09	98.38	99.54	99.61	102.16	101.11		99.45	100.4	101.25	104.07		99.84	97.86	100.56	99.8		98.87
	23		102.38	101.6	99.83	98.57	100.01	100.16	99.64		99.28	100.08	99.31	99.43		98.05	95.55	94.81	98.84		99.97
	25		100	100	100	100	92.85	98.2	95.15		101.11	99.65	98.26	99.65		99.3	101.48	101.31	99.8		94.49
B	Spleen				Serum				Ipsilateral calf				Contralateral calf
	3		8		3		8		3		8		3		8
	WT	FcRy-/-	WT	FcRy-/-	WT	FcRy-/-	WT	FcRy-/-	WT	FcRy-/-	WT	FcRy-/-	WT	FcRy-/-	WT	FcRy-/-
	9580000	5920000	1730000	4220000	3430000	921000	17.9824	20	1230000	462000	45900	44000	9580000	2020000	44200	66900
	8130000	6640000	1410000	2390000	14400000	6080000	26.2467	20	436000	327000	184000	46000	8130000	1330000	126000	21400
	8020000	4510000	1900000	3410000	5980000	10100000	34.2079	20	867000	345000	374000	17400	8020000	1730000	92300	82700
	8960000	6150000	1440000	3910000		43900000	24.8047	250	126000	481000	147000	3870	8960000	879000	51400	58900
	7060000	4660000	1720000	4240000		61700000	24.2257	123	1140000	602000	49300	47700	7060000	1730000	114000	119000
	6000000	4560000	1450000	400000		165000000	27.3261	153	462000	502000	176000	42900	6000000	807000	153000	30300
	7620000	4790000	2200000	3130000			34.1074	111	861000	664000	350000	32100	7620000	2280000	88700	24200
	5080000	5930000	1500000	3630000			30.1095	140	291000	562000	196000	50800	5080000	1500000	51300	56500
	7320000	4980000		3470000					872000	439000		198000	7320000	1840000		275000
	5810000	5530000		2650000					352000	347000		201000	5810000	1150000		319000
				5230000								311000				295000
				3690000								475000				746000

## Sheet: Figure S2
A	5M			3M			B	IgG		IgM
	WT	FcRy-/-		WT	FcRy-/-			FcRγ-/-	WT	FcRγ-/-	WT
	0.391277	0.461451		0.660765	0.488474			837.4	165.8	118.2	109.5
	0.528705	0.266549		0.509709	0.576101			623.3	166.9	75.25	16.08
	0.373878	0.287714		0.48367	0.494516			1423	1461	89.32	92.05
	0.45595	0.216636		0.495009	0.526888			503.2	2367	84.03	38.11
	0.345479	0.363333		0.604762	0.536437			439.8	349	46	145.5
	0.396653	0.305108		0.498389	0.493724			767.2	292	258.7	60.62
	0.319642	0.248016		0.465079	0.531332					270	47.62
	0.4425	0.432483		0.590541	0.5275					78.27	200.4
										376.7	85.54
										196.5
C	IgG1		IgG2b		IgG2c		IgG3			D	3dpi		8dpi
	FcRγ-/-	WT	FcRγ-/-	WT	FcRγ-/-	WT	FcRγ-/-	WT			WT	KO	WT	KO
	1072	1191	282.4	145	8845	12528	115.4	217.5			0.984349	0.878115	17.2085	26.8449
	862	1423	43.19	13.34	3972	4509	143.9	180.8			1.11185	1.01553	13.458	20.6089
	1255	845.7	141.8	115.2	32350	26292	215.1	104.1			1.01879	0.834727	17.884	14.379
	1209	911	219.8	119.4	3984	3258	318.2	128.8					31.3103	18.9272
	336.3	1231	124.4	61.32	9254	6378	361.5	329.2					19.2788	16.4187
	703.5	1934		327.3	3767	3827		117					42.8262	12.5871
													24.8814	27.3996
													15.5096	22.8361
													28.9467	19.2699
													8.9139	20.5513
													11.5466	19.5738
													23.5528	18.4454

## Sheet: Figure S3
B			FcRy-/- Ipsilateral										WT Ipsilateral
Total	CD45+	3	70100	119000	54500	71900	52100						242000	254000	99600	106000	15100	77000
		8	739000	370000	264000	826000	980000	340000	329000	466000	312000	317000	99300	224000	281000	767000	141000	247000	229000	81800	177000	167000
		10	446000	648000	559000	681000	361000	391000	424000				282000	364000	572000	347000	482000	687000	460000	373000	602000
	CD4+	3	69.7	441	183	164	228						596	687	53.7	234	5.99	146
		8	20900	18400	10900	27900	44200	16400	12500	56800	13400	13700	6520	11300	17200	40500	5820	8330	10100	16500	21900	21900
		10	33200	56300	51100	53200	29200	32000	41900				32500	31900	55300	23200	42200	66400	30700	25700	51500
	CD8+	3	34.9	242	332	1030	221						500	446	172	187	2.99	324
		8	9910	7340	3930	12200	17900	5510	4570	23000	9670	6640	1360	2960	4340	15900	1480	2930	2320	2860	4090	5710
		10	13400	26200	26800	23300	7880	10200	13000				10900	7340	8090	5900	9720	9720	7820	6600	15100
	B cells	3	842	1760	561	712	1130						1630	1410	365	795	326	2280
		8	19400	5860	4650	10700	20200	15500	1180	23800	13700	5130	736	7000	3540	10600	595	1750	1960	2880	3780	22200
		10	16700	5900	9640	16200	16900	5180	11400				1250	3550	1120	2780	866	1090	848	7710	4010
%	CD4+	3	0.19	0.31	0.34	0.23	0.44						0.38	0.08	0.13	0.06	0.04	0.19
		8	2.83	4.97	4.14	3.37	12.21	4.28	4.33	4.51	4.82	3.81	6.57	5.05	6.12	20.19	12.34	13.14	5.28	4.13	3.38	4.43
		10	7.45	8.69	9.14	7.82	8.07	8.16	9.88				17.39	11.53	8.75	9.67	6.68	6.91	8.56	1.6	1.92	12.02
	CD8+	3	0.13	0.09	0.61	1.43	0.42						0.22	0.16	0.1	0.14	0.02	0.42
		8	1.34	1.98	1.49	1.48	4.95	3.1	2.09	1.83	1.62	1.39	1.37	1.32	1.54	3.5	2.3	3.43	2.07	1.05	1.19	1.01
		10	3	4.05	4.8	3.43	2.18	2.6	3.06				4.85	3.88	2.02	1.41	1.7	1.77	2.51	0.73	0.37	2.44
	B cells	3	1.99	0.54	1.03	0.99	2.18						0.45	6.93	0.52	5.29	2.17	2.96
		8	2.62	1.58	1.76	1.3	5.11	4.4	1.62	2.06	4.56	0.36	0.74	3.12	1.26	3.52	2.13	13.35	1.38	0.42	0.71	0.86
		10	3.74	0.91	1.73	2.38	4.67	1.32	2.69				1.7	1.26	0.31	0.49	0.25	0.38	0.18	5.31	3.07	1.72
C		FcRy-/- Ipsilateral								WT Ipsilateral
Total	CD45+	21300	23900	25400	31400	28600	47700	38600	44000	29500	51700	37300	19300	51000	26500	39300	64700
	CD4 T cells	1360	1030	1340	1690	1220	2340	2580	1970	1280	2260	1700	965	2640	740	1480	2520
	CD8 T cells	311	509	496	520	287	443	964	860	239	155	176	121	442	56.5	109	749
	B cells	364	1410	2310	812	1830	3450	6440	8720	187	270	451	84.4	1710	243	153	7770
%	CD4 T cells	6.37	4.31	5.28	5.38	4.28	4.91	6.68	4.48	4.32	4.38	4.57	5.01	5.17	2.79	3.76	3.9
	CD8 T cells	1.46	2.13	1.95	1.65	1	0.93	2.5	1.95	0.81	0.3	0.47	0.63	0.87	0.21	0.28	1.16
	B cells	1.71	5.91	9.1	2.59	6.38	7.23			0.63	0.52	1.21	0.44	3.35	0.92	0.39	12.01

## Sheet: Figure S4
A-C		p_val	avg_log2FC	pct.1	pct.2	p_val_adj	cluster	gene		E	WT	FcRγ-/-
	Thbs1	0	2.69004	0.761	0.116	0	0	Thbs1			7.29	2.77
	Chil3	0	2.27374	0.601	0.069	0	0	Chil3			16.76	2.15
	Lyz2	0	2.15685	0.998	0.686	0	0	Lyz2			0.51	1.63
	Plac8	0	2.02195	0.896	0.361	0	0	Plac8			1.02	3.07
	Ifitm3	0	1.9975	0.99	0.602	0	0	Ifitm3			0.89	12.17
	Ly6c2	0	1.89519	0.92	0.405	0	0	Ly6c2			0.47
	Cxcl10	0	1.69345	0.335	0.103	0	0	Cxcl10
	Clec4e	0	1.63182	0.86	0.276	0	0	Clec4e
	Il1b	0	1.58215	0.726	0.327	0	0	Il1b
	Prdx5	0	1.55012	0.962	0.622	0	0	Prdx5
	Cebpb	0	1.51146	0.996	0.718	0	0	Cebpb
	Cd14	0	1.45311	0.9	0.512	0	0	Cd14
	Il1rn	0	1.36772	0.548	0.175	0	0	Il1rn
	F10	0	1.34655	0.561	0.069	0	0	F10
	Isg15	0	1.33571	0.762	0.383	0	0	Isg15
	Gm9733	0	1.32289	0.599	0.062	0	0	Gm9733
	Vcan	0	1.32064	0.524	0.055	0	0	Vcan
	Ms4a6c	0	1.31052	0.965	0.483	0	0	Ms4a6c
	Lilrb4a	0	1.28084	0.97	0.581	0	0	Lilrb4a
	Ms4a4c	0	1.24553	0.852	0.325	0	0	Ms4a4c
	Ifi27l2a	0	1.24472	0.98	0.798	0	0	Ifi27l2a
	Gda	0	1.16118	0.718	0.212	0	0	Gda
	Gbp2	0	1.1554	0.682	0.348	0	0	Gbp2
	Ninj1	0	1.14257	0.867	0.491	0	0	Ninj1
	Samhd1	0	1.13093	0.937	0.672	0	0	Samhd1
	Fth1	0	1.1167	1	0.998	0	0	Fth1
	Gpr141	0	1.10268	0.576	0.125	0	0	Gpr141
	Ier3	0	1.10187	0.869	0.516	0	0	Ier3
	Hp	0	1.09946	0.538	0.06	0	0	Hp
	Smox	0	1.08193	0.77	0.243	0	0	Smox
	Fcgr1	0	1.07096	0.761	0.287	0	0	Fcgr1
	Slfn5	0	1.05954	0.668	0.244	0	0	Slfn5
	Ifitm2	0	1.04145	0.989	0.696	0	0	Ifitm2
	Sod2	0	1.04012	0.766	0.428	0	0	Sod2
	Rnh1	0	1.02145	0.907	0.613	0	0	Rnh1
	Ptgs2	0	1.01839	0.431	0.108	0	0	Ptgs2
	Tyrobp	0	1.01218	1	0.754	0	0	Tyrobp
	Ifi47	0	1.00899	0.641	0.303	0	0	Ifi47
	Atp6v0c	0	1.00726	0.991	0.871	0	0	Atp6v0c
	Emilin2	0	1.00249	0.852	0.336	0	0	Emilin2
	Ms4a4a	0	0.993163	0.678	0.191	0	0	Ms4a4a
	Fn1	0	0.984165	0.514	0.141	0	0	Fn1
	Clec4n	0	0.977229	0.518	0.119	0	0	Clec4n
	Cybb	0	0.976479	0.932	0.532	0	0	Cybb
	Mpeg1	0	0.964951	0.906	0.432	0	0	Mpeg1
	Irf7	0	0.962988	0.793	0.43	0	0	Irf7
	Ifitm6	0	0.962747	0.47	0.064	0	0	Ifitm6
	Zbp1	0	0.960529	0.804	0.385	0	0	Zbp1
	Plaur	0	0.951428	0.934	0.561	0	0	Plaur
	Cstb	0	0.948527	0.92	0.704	0	0	Cstb
	Ccl6	0	0.948237	0.794	0.383	0	0	Ccl6
	Irgm1	0	0.945195	0.64	0.246	0	0	Irgm1
	Csf2rb	0	0.921416	0.793	0.327	0	0	Csf2rb
	Ifi205	0	0.920132	0.531	0.152	0	0	Ifi205
	Rnf213	0	0.919386	0.776	0.366	0	0	Rnf213
	Plcb1	0	0.914987	0.4	0.025	0	0	Plcb1
	Lgals3	0	0.911047	1	0.837	0	0	Lgals3
	Nrg1	0	0.887656	0.335	0.04	0	0	Nrg1
	Mgst1	0	0.883647	0.5	0.106	0	0	Mgst1
	Lst1	0	0.871264	0.896	0.385	0	0	Lst1
	Pla2g7	0	0.871237	0.645	0.207	0	0	Pla2g7
	Gbp5	0	0.869045	0.454	0.144	0	0	Gbp5
	Psap	0	0.868279	1	0.844	0	0	Psap
	Tpd52	0	0.866592	0.863	0.456	0	0	Tpd52
	Cdkn1a	0	0.859611	0.955	0.66	0	0	Cdkn1a
	Npc2	0	0.85932	0.997	0.873	0	0	Npc2
	Adora2b	0	0.858054	0.602	0.154	0	0	Adora2b
	Nfe2l2	0	0.856097	0.917	0.601	0	0	Nfe2l2
	Ms4a6d	0	0.839462	0.718	0.316	0	0	Ms4a6d
	Pnp	0	0.835295	0.827	0.52	0	0	Pnp
	C3	0	0.830993	0.591	0.128	0	0	C3
	Clec4d	0	0.829422	0.671	0.229	0	0	Clec4d
	Mmp19	0	0.80837	0.449	0.135	0	0	Mmp19
	Pkm	0	0.807013	0.97	0.811	0	0	Pkm
	Esd	0	0.795149	0.839	0.575	0	0	Esd
	Slfn2	0	0.783416	0.985	0.787	0	0	Slfn2
	Msr1	0	0.771382	0.599	0.175	0	0	Msr1
	Card19	0	0.770431	0.892	0.586	0	0	Card19
	Plbd1	0	0.754647	0.895	0.426	0	0	Plbd1
	Slc16a3	0	0.741859	0.61	0.215	0	0	Slc16a3
	Lyn	0	0.7391	0.929	0.669	0	0	Lyn
	Rtp4	0	0.738549	0.658	0.278	0	0	Rtp4
	Rnf149	0	0.735555	0.714	0.274	0	0	Rnf149
	Ccr1	0	0.730841	0.529	0.169	0	0	Ccr1
	Cd274	0	0.730108	0.61	0.323	0	0	Cd274
	Msrb1	0	0.726446	0.787	0.366	0	0	Msrb1
	Ftl1	0	0.721341	1	0.987	0	0	Ftl1
	Parp14	0	0.71808	0.667	0.326	0	0	Parp14
	Calhm6	0	0.7156	0.395	0.146	0	0	Calhm6
	Ly6i	0	0.707825	0.313	0.045	0	0	Ly6i
	Gm36161	0	0.705626	0.697	0.253	0	0	Gm36161
	Cd86	0	0.697107	0.756	0.357	0	0	Cd86
	Tnfrsf1a	0	0.68758	0.724	0.336	0	0	Tnfrsf1a
	Ifi204	0	0.685472	0.603	0.234	0	0	Ifi204
	Nfil3	0	0.684124	0.621	0.263	0	0	Nfil3
	Bcl3	0	0.682794	0.725	0.38	0	0	Bcl3
	Zfp36	0	0.681669	0.955	0.757	0	0	Zfp36
	Arl5c	0	0.680944	0.533	0.244	0	0	Arl5c
	Cd68	0	0.680441	0.864	0.509	0	0	Cd68
	Trps1	0	0.675186	0.721	0.415	0	0	Trps1
	Ass1	0	0.671401	0.566	0.247	0	0	Ass1
	Psme2	0	0.670968	0.932	0.762	0	0	Psme2
	Mefv	0	0.666593	0.565	0.159	0	0	Mefv
	Efhd2	0	0.663044	0.954	0.701	0	0	Efhd2
	Klra2	0	0.662916	0.548	0.137	0	0	Klra2
	Oasl2	0	0.659017	0.563	0.198	0	0	Oasl2
	Tmsb10	0	0.658914	1	0.977	0	0	Tmsb10
	Ccr2	0	0.656301	0.75	0.38	0	0	Ccr2
	Tnfaip2	0	0.653452	0.736	0.363	0	0	Tnfaip2
	Ctsz	0	0.653112	0.958	0.681	0	0	Ctsz
	Psmb10	0	0.651222	0.815	0.531	0	0	Psmb10
	Mxd1	0	0.649911	0.687	0.366	0	0	Mxd1
	Vegfa	0	0.649297	0.319	0.079	0	0	Vegfa
	Fcgr3	0	0.647388	0.743	0.369	0	0	Fcgr3
	Ifi211	0	0.644662	0.597	0.24	0	0	Ifi211
	Ifi202b	0	0.636685	0.466	0.179	0	0	Ifi202b
	Tlr2	0	0.635877	0.688	0.321	0	0	Tlr2
	Slfn8	0	0.635859	0.566	0.204	0	0	Slfn8
	Wfdc17	0	0.63297	0.845	0.457	0	0	Wfdc17
	Ccr5	0	0.632068	0.654	0.356	0	0	Ccr5
	Sdcbp	0	0.629969	0.938	0.791	0	0	Sdcbp
	Hck	0	0.629241	0.73	0.332	0	0	Hck
	Clec2d	0	0.629128	0.754	0.454	0	0	Clec2d
	Gm21188	0	0.624949	0.682	0.258	0	0	Gm21188
	Cers6	0	0.622686	0.608	0.273	0	0	Cers6
	Taldo1	0	0.620806	0.87	0.63	0	0	Taldo1
	Ifi207	0	0.609465	0.801	0.42	0	0	Ifi207
	Lilr4b	0	0.609325	0.869	0.535	0	0	Lilr4b
	Ptpn1	0	0.606454	0.72	0.456	0	0	Ptpn1
	Slc15a3	0	0.603993	0.668	0.283	0	0	Slc15a3
	Gpr35	0	0.600846	0.457	0.076	0	0	Gpr35
	Sirpb1c	0	0.599674	0.504	0.134	0	0	Sirpb1c
	Irf5	0	0.589572	0.763	0.42	0	0	Irf5
	Ptafr	0	0.585068	0.686	0.339	0	0	Ptafr
	Cyba	0	0.584806	1	0.96	0	0	Cyba
	Pitpna	0	0.583908	0.946	0.789	0	0	Pitpna
	Picalm	0	0.583074	0.857	0.612	0	0	Picalm
	Tspo	0	0.581332	0.96	0.844	0	0	Tspo
	Lgals9	0	0.581067	0.678	0.408	0	0	Lgals9
	Alox5ap	0	0.576772	0.98	0.677	0	0	Alox5ap
	Ldlr	0	0.573919	0.537	0.181	0	0	Ldlr
	Nceh1	0	0.573189	0.52	0.238	0	0	Nceh1
	Chmp4b	0	0.572378	0.95	0.83	0	0	Chmp4b
	Apobec1	0	0.572114	0.73	0.37	0	0	Apobec1
	Slfn1	0	0.571169	0.527	0.202	0	0	Slfn1
	Osm	0	0.570169	0.412	0.135	0	0	Osm
	Sec61g	0	0.566441	0.974	0.889	0	0	Sec61g
	Csf2ra	0	0.565989	0.755	0.376	0	0	Csf2ra
	Napsa	0	0.56528	0.782	0.382	0	0	Napsa
	Arpc1b	0	0.562417	0.995	0.951	0	0	Arpc1b
	Sem1	0	0.559212	0.997	0.943	0	0	Sem1
	Etv6	0	0.557858	0.724	0.408	0	0	Etv6
	Nfkbie	0	0.557858	0.649	0.33	0	0	Nfkbie
	Smpdl3a	0	0.553229	0.496	0.225	0	0	Smpdl3a
	Nampt	0	0.548979	0.587	0.296	0	0	Nampt
	Ncf2	0	0.542041	0.797	0.444	0	0	Ncf2
	Ctss	0	0.54202	0.999	0.795	0	0	Ctss
	Ctsc	0	0.541197	0.898	0.615	0	0	Ctsc
	Arhgef10l	0	0.539805	0.529	0.172	0	0	Arhgef10l
	Trim30a	0	0.538866	0.582	0.306	0	0	Trim30a
	Capza2	0	0.537207	0.918	0.734	0	0	Capza2
	Ifngr2	0	0.533521	0.692	0.351	0	0	Ifngr2
	B4galt5	0	0.531597	0.73	0.399	0	0	B4galt5
	Mrpl52	0	0.531557	0.865	0.664	0	0	Mrpl52
	Nrros	0	0.528007	0.714	0.397	0	0	Nrros
	Irak2	0	0.527605	0.734	0.426	0	0	Irak2
	Atox1	0	0.523924	0.985	0.821	0	0	Atox1
	Gsr	0	0.523637	0.42	0.162	0	0	Gsr
	Slamf8	0	0.518966	0.381	0.106	0	0	Slamf8
	Ifnar2	0	0.516481	0.807	0.514	0	0	Ifnar2
	Plek	0	0.516056	0.917	0.677	0	0	Plek
	Ly6e	0	0.51542	0.98	0.887	0	0	Ly6e
	Pim1	0	0.515326	0.957	0.739	0	0	Pim1
	Ndufb1-ps	0	0.514303	0.97	0.86	0	0	Ndufb1-ps
	Lrrc25	0	0.513757	0.651	0.319	0	0	Lrrc25
	Ifi209	0	0.509991	0.456	0.182	0	0	Ifi209
	Ets2	0	0.508533	0.649	0.314	0	0	Ets2
	Uck2	0	0.508395	0.438	0.15	0	0	Uck2
	Lamp1	0	0.506034	0.941	0.667	0	0	Lamp1
	Rbms1	0	0.505421	0.916	0.69	0	0	Rbms1
	Rbm47	0	0.505394	0.661	0.357	0	0	Rbm47
	Ifi30	0	0.503263	0.93	0.673	0	0	Ifi30
	Itprid2	0	0.499324	0.63	0.314	0	0	Itprid2
	App	0	0.499095	0.868	0.538	0	0	App
	Igsf6	0	0.49853	0.534	0.199	0	0	Igsf6
	Spi1	0	0.490822	0.916	0.632	0	0	Spi1
	Oas1a	0	0.486588	0.529	0.198	0	0	Oas1a
	Por	0	0.486234	0.601	0.302	0	0	Por
	Sbno2	0	0.485665	0.654	0.34	0	0	Sbno2
	Fgr	0	0.482493	0.612	0.268	0	0	Fgr
	Fam129b	0	0.481054	0.762	0.428	0	0	Fam129b
	Mcemp1	0	0.476509	0.398	0.08	0	0	Mcemp1
	Hmga1	0	0.474478	0.562	0.268	0	0	Hmga1
	Ncf4	0	0.470095	0.706	0.401	0	0	Ncf4
	Gab1	0	0.470044	0.39	0.114	0	0	Gab1
	Lamp2	0	0.469951	0.82	0.518	0	0	Lamp2
	Soat1	0	0.469211	0.557	0.269	0	0	Soat1
	Actb	0	0.466923	1	0.999	0	0	Actb
	Ctsa	0	0.465065	0.75	0.461	0	0	Ctsa
	F13a1	0	0.460499	0.504	0.158	0	0	F13a1
	Cd300lf	0	0.45968	0.43	0.144	0	0	Cd300lf
	Xaf1	0	0.459594	0.527	0.242	0	0	Xaf1
	Apoc2	0	0.459348	0.286	0.047	0	0	Apoc2
	Litaf	0	0.454071	0.894	0.642	0	0	Litaf
	2310022A10Rik	0	0.452759	0.484	0.191	0	0	2310022A10Rik
	H3f3a	0	0.451917	0.999	0.989	0	0	H3f3a
	Ist1	0	0.449221	0.674	0.383	0	0	Ist1
	Gpd2	0	0.429799	0.496	0.219	0	0	Gpd2
	Dock4	0	0.428623	0.411	0.163	0	0	Dock4
	Skap2	0	0.42647	0.739	0.428	0	0	Skap2
	Clec4a3	0	0.42525	0.638	0.314	0	0	Clec4a3
	Gabarap	0	0.420946	0.985	0.895	0	0	Gabarap
	B3gnt5	0	0.412597	0.379	0.108	0	0	B3gnt5
	Mcl1	0	0.410227	0.993	0.91	0	0	Mcl1
	Ube2l6	0	0.41	0.438	0.183	0	0	Ube2l6
	Oas3	0	0.407096	0.399	0.129	0	0	Oas3
	Srgn	0	0.403815	0.993	0.943	0	0	Srgn
	AI839979	0	0.39866	0.337	0.08	0	0	AI839979
	Rab20	0	0.391918	0.382	0.138	0	0	Rab20
	Slc7a11	0	0.387426	0.28	0.079	0	0	Slc7a11
	Adssl1	0	0.382151	0.459	0.185	0	0	Adssl1
	Arg2	0	0.378634	0.307	0.066	0	0	Arg2
	Zeb2os	0	0.37736	0.376	0.112	0	0	Zeb2os
	Gm46224	0	0.376982	0.388	0.143	0	0	Gm46224
	Met	0	0.376103	0.301	0.074	0	0	Met
	Prdm1	0	0.375631	0.314	0.097	0	0	Prdm1
	Dram1	0	0.368421	0.352	0.107	0	0	Dram1
	Sh2b2	0	0.366614	0.404	0.143	0	0	Sh2b2
	Il13ra1	0	0.331432	0.352	0.121	0	0	Il13ra1
	Oas2	0	0.321001	0.312	0.087	0	0	Oas2
	Nod2	0	0.320821	0.328	0.106	0	0	Nod2
	Slpi	0	0.30899	0.324	0.076	0	0	Slpi
	Ugt1a7c	0	0.289034	0.289	0.08	0	0	Ugt1a7c
	Rplp1	0	-0.606387	0.99	0.992	0	0	Rplp1
	Rpl12	0	-0.720891	0.707	0.849	0	0	Rpl12
	Cd37	0	-0.791689	0.202	0.505	0	0	Cd37
	Ets1	0	-0.962772	0.006	0.292	0	0	Ets1
	Jund	0	-1.01796	0.729	0.927	0	0	Jund
	Ptprcap	6.83e-308	-0.847263	0.007	0.27	1.31e-303	0	Ptprcap
	Tgm2	2.12e-306	0.516866	0.516	0.238	4.07e-302	0	Tgm2
	Trafd1	5.93e-302	0.460676	0.627	0.35	1.14e-297	0	Trafd1
	Psme1	4.42e-301	0.486616	0.943	0.803	8.47e-297	0	Psme1
	2024-09-01	3.43e-299	-0.747729	0.009	0.266	6.58e-295	0	2024-09-01
	Socs3	1.35e-298	0.652426	0.758	0.499	2.58e-294	0	Socs3
	Snx18	1.41e-298	0.410003	0.524	0.25	2.7e-294	0	Snx18
	Tgfbi	7.81e-297	0.56734	0.915	0.598	1.5e-292	0	Tgfbi
	Actg1	7.94e-297	0.479093	0.998	0.989	1.52e-292	0	Actg1
	Sgms2	4.36e-296	0.344592	0.416	0.163	8.37e-292	0	Sgms2
	Rsad2	2.17e-295	0.683952	0.329	0.116	4.17e-291	0	Rsad2
	Ctsb	3.72e-295	0.489259	0.986	0.758	7.14e-291	0	Ctsb
	Tmbim6	5.73e-294	0.434337	0.931	0.812	1.1e-289	0	Tmbim6
	Vav3	6.81e-294	0.468018	0.646	0.357	1.31e-289	0	Vav3
	Ndfip1	3.99e-293	-0.717599	0.54	0.746	7.65e-289	0	Ndfip1
	Cndp2	4.74e-292	0.522581	0.692	0.414	9.09e-288	0	Cndp2
	Cd300a	1.48e-289	0.414229	0.668	0.359	2.84e-285	0	Cd300a
	Parp12	4.99e-289	0.325771	0.346	0.127	9.56e-285	0	Parp12
	Sestd1	1.6e-288	0.333716	0.428	0.179	3.07e-284	0	Sestd1
	Fas	6.8e-288	0.413261	0.445	0.196	1.3e-283	0	Fas
	Akap13	4.44e-287	-0.603937	0.507	0.746	8.52e-283	0	Akap13
	Sirpb1b	9.48e-287	0.254828	0.327	0.11	1.82e-282	0	Sirpb1b
	Sppl2a	2.8e-286	0.440451	0.601	0.332	5.36e-282	0	Sppl2a
	Rab11fip1	4e-286	0.421335	0.502	0.234	7.68e-282	0	Rab11fip1
	Aldh2	8.34e-285	0.428953	0.52	0.257	1.6e-280	0	Aldh2
	Ggh	4.43e-282	0.378701	0.559	0.287	8.5e-278	0	Ggh
	Clec4a1	4.27e-281	0.396715	0.618	0.317	8.18e-277	0	Clec4a1
	Gk	1.99e-278	0.273215	0.261	0.078	3.82e-274	0	Gk
	Ifi35	2.44e-274	0.404028	0.533	0.275	4.67e-270	0	Ifi35
	Stat1	4.12e-272	0.560115	0.737	0.483	7.9e-268	0	Stat1
	Hk3	6.11e-271	0.3521	0.387	0.157	1.17e-266	0	Hk3
	Phf11d	3.44e-268	0.379099	0.333	0.125	6.6e-264	0	Phf11d
	Runx3	1.18e-267	0.465345	0.542	0.28	2.26e-263	0	Runx3
	Zeb2	1.18e-267	0.50516	0.92	0.659	2.26e-263	0	Zeb2
	Plod3	1.56e-266	0.291676	0.331	0.123	3e-262	0	Plod3
	Cd2	7.51e-266	-0.91105	0.018	0.257	1.44e-261	0	Cd2
	Rps20	1.83e-265	-0.620441	0.998	0.992	3.51e-261	0	Rps20
	Pstpip2	1.47e-264	0.387607	0.426	0.185	2.83e-260	0	Pstpip2
	Trim30d	1.83e-263	0.328953	0.356	0.141	3.52e-259	0	Trim30d
	Trim25	3.52e-261	0.470103	0.696	0.417	6.75e-257	0	Trim25
	Slc30a1	4.56e-260	0.375491	0.325	0.123	8.74e-256	0	Slc30a1
	Psma7	9.1e-260	0.410358	0.906	0.751	1.75e-255	0	Psma7
	Pirb	1.13e-259	0.368757	0.629	0.342	2.17e-255	0	Pirb
	Crtc3	3.14e-259	0.409159	0.473	0.232	6.03e-255	0	Crtc3
	Ltb4r1	7.41e-259	0.345894	0.387	0.158	1.42e-254	0	Ltb4r1
	Fabp5	1.14e-257	1.40688	0.417	0.197	2.2e-253	0	Fabp5
	Daxx	1.52e-257	0.400179	0.414	0.186	2.92e-253	0	Daxx
	Serf2	6.65e-256	0.35225	0.996	0.978	1.28e-251	0	Serf2
	Smim3	2.92e-255	0.343507	0.44	0.2	5.6e-251	0	Smim3
	Nlrp3	4.37e-255	0.396195	0.539	0.263	8.38e-251	0	Nlrp3
	Jarid2	1.75e-254	0.469443	0.855	0.658	3.35e-250	0	Jarid2
	Emb	1.76e-254	0.296442	0.745	0.449	3.37e-250	0	Emb
	Eif2ak2	2.77e-254	0.319713	0.336	0.131	5.31e-250	0	Eif2ak2
	Irf1	1.14e-253	0.749626	0.707	0.498	2.18e-249	0	Irf1
	Hspa5	1.42e-253	0.701339	0.876	0.764	2.72e-249	0	Hspa5
	Arl4c	2.56e-252	0.472816	0.695	0.437	4.91e-248	0	Arl4c
	Aff1	1.81e-251	0.466703	0.705	0.451	3.48e-247	0	Aff1
	Csf1r	2.77e-251	0.303863	0.826	0.47	5.32e-247	0	Csf1r
	Mcub	1.44e-250	0.351759	0.586	0.314	2.77e-246	0	Mcub
	Csf2rb2	3.1e-250	0.316962	0.373	0.152	5.95e-246	0	Csf2rb2
	Slc2a1	7.93e-250	0.382961	0.383	0.166	1.52e-245	0	Slc2a1
	Tbc1d9	2.52e-248	0.371066	0.409	0.182	4.83e-244	0	Tbc1d9
	Txnrd1	5.36e-248	0.448906	0.584	0.327	1.03e-243	0	Txnrd1
	Pld4	1.02e-247	0.343176	0.828	0.509	1.95e-243	0	Pld4
	Tmem189	2.17e-247	0.441648	0.655	0.409	4.16e-243	0	Tmem189
	Tor3a	2.72e-247	0.339774	0.39	0.17	5.21e-243	0	Tor3a
	Tbc1d2b	7.56e-247	0.309984	0.356	0.146	1.45e-242	0	Tbc1d2b
	Alas1	1.17e-246	0.348297	0.345	0.14	2.24e-242	0	Alas1
	Stat2	2.04e-246	0.367996	0.46	0.222	3.91e-242	0	Stat2
	Ly86	3.12e-246	0.366519	0.83	0.522	5.98e-242	0	Ly86
	Ms4a6b	3.78e-246	0.419196	0.732	0.458	7.24e-242	0	Ms4a6b
	Cycs	1.99e-245	0.44978	0.855	0.673	3.81e-241	0	Cycs
	Morrbid	4.75e-245	0.400885	0.501	0.249	9.12e-241	0	Morrbid
	Rab32	1.3e-244	0.309119	0.425	0.19	2.5e-240	0	Rab32
	Myo1f	2.26e-244	0.399784	0.601	0.341	4.34e-240	0	Myo1f
	Mxi1	7.58e-244	0.424398	0.504	0.258	1.45e-239	0	Mxi1
	Atp6v1e1	1.11e-243	0.408277	0.714	0.456	2.13e-239	0	Atp6v1e1
	Gm2a	3.77e-243	0.33222	0.761	0.482	7.22e-239	0	Gm2a
	Plin2	3e-241	0.606145	0.656	0.406	5.76e-237	0	Plin2
	Eepd1	1.44e-240	0.287324	0.332	0.13	2.77e-236	0	Eepd1
	Manf	3.68e-240	0.507319	0.613	0.385	7.06e-236	0	Manf
	Pomp	5.25e-238	0.400088	0.874	0.689	1.01e-233	0	Pomp
	Il18	1.67e-236	0.264228	0.285	0.102	3.2e-232	0	Il18
	Aoah	3.84e-236	0.348615	0.384	0.163	7.36e-232	0	Aoah
	Iigp1	3.17e-234	0.882692	0.37	0.167	6.07e-230	0	Iigp1
	Sema4d	6.18e-234	0.41026	0.548	0.3	1.18e-229	0	Sema4d
	Vamp4	9.62e-232	0.345102	0.488	0.252	1.84e-227	0	Vamp4
	Mapkapk2	1.57e-230	0.405432	0.787	0.554	3.01e-226	0	Mapkapk2
	Aif1	2.55e-229	0.479986	0.667	0.405	4.88e-225	0	Aif1
	Tifa	3.67e-229	0.321761	0.37	0.161	7.05e-225	0	Tifa
	Pf4	1.78e-228	-1.84243	0.046	0.271	3.41e-224	0	Pf4
	Pid1	4.8e-228	0.448073	0.757	0.472	9.21e-224	0	Pid1
	Il10rb	8.15e-227	0.387834	0.665	0.415	1.56e-222	0	Il10rb
	Slc31a2	1.21e-226	0.344033	0.456	0.223	2.32e-222	0	Slc31a2
	Cflar	1.37e-226	0.399569	0.731	0.466	2.62e-222	0	Cflar
	Pdia6	2.21e-225	0.430876	0.597	0.36	4.24e-221	0	Pdia6
	Dusp3	2.93e-225	0.323663	0.574	0.309	5.62e-221	0	Dusp3
	Capg	3.44e-225	0.400005	0.913	0.703	6.6e-221	0	Capg
	Acod1	8.01e-225	0.365345	0.444	0.205	1.54e-220	0	Acod1
	Slc11a1	9.06e-224	0.319347	0.454	0.217	1.74e-219	0	Slc11a1
	Cyth1	1.93e-223	0.381701	0.766	0.522	3.71e-219	0	Cyth1
	Bri3	2.16e-223	0.430811	0.912	0.741	4.14e-219	0	Bri3
	Gpr132	5.28e-223	0.373427	0.744	0.478	1.01e-218	0	Gpr132
	Ctsh	1.11e-222	0.339436	0.878	0.578	2.13e-218	0	Ctsh
	Hdac5	3.25e-222	0.282661	0.343	0.144	6.23e-218	0	Hdac5
	Arpc2	1.46e-221	0.305216	0.996	0.969	2.8e-217	0	Arpc2
	Slfn4	1.12e-220	0.296222	0.267	0.094	2.15e-216	0	Slfn4
	Irgm2	5.07e-220	0.311741	0.311	0.124	9.71e-216	0	Irgm2
	Rpl13a	1.29e-219	-0.594196	0.868	0.924	2.48e-215	0	Rpl13a
	Ltbr	7.71e-219	0.278381	0.353	0.152	1.48e-214	0	Ltbr
	Ppp2ca	1.88e-218	0.414165	0.841	0.669	3.61e-214	0	Ppp2ca
	Sell	2.76e-218	0.288202	0.326	0.126	5.29e-214	0	Sell
	Slc31a1	1.04e-217	0.309138	0.375	0.17	2e-213	0	Slc31a1
	Gcsh	6.18e-217	0.369484	0.355	0.157	1.18e-212	0	Gcsh
	Gbp3	1.7e-216	0.394272	0.429	0.211	3.26e-212	0	Gbp3
	Xylt1	2.51e-216	0.387919	0.621	0.366	4.81e-212	0	Xylt1
	Rac1	2.93e-216	0.339321	0.95	0.84	5.62e-212	0	Rac1
	Mndal	7.5e-216	0.516733	0.692	0.47	1.44e-211	0	Mndal
	Mdfic	1.54e-215	0.386549	0.605	0.353	2.96e-211	0	Mdfic
	Got1	5.21e-215	0.430757	0.641	0.401	9.99e-211	0	Got1
	Med7	6.04e-215	0.304371	0.38	0.173	1.16e-210	0	Med7
	Nfam1	7.55e-215	0.312374	0.496	0.255	1.45e-210	0	Nfam1
	Psmb8	1.54e-212	0.417939	0.929	0.792	2.96e-208	0	Psmb8
	Eif4a1	1.06e-211	0.388017	0.952	0.863	2.03e-207	0	Eif4a1
	Bst2	1.61e-211	0.333073	0.757	0.525	3.09e-207	0	Bst2
	Arhgap26	1.85e-211	0.410536	0.562	0.328	3.55e-207	0	Arhgap26
	Nuak2	3.05e-211	0.267541	0.37	0.163	5.84e-207	0	Nuak2
	2024-03-05	4.36e-211	0.366574	0.447	0.232	8.36e-207	0	2024-03-05
	Bach1	6.76e-210	0.395382	0.661	0.405	1.3e-205	0	Bach1
	Cdc42ep2	7.45e-210	0.268112	0.258	0.092	1.43e-205	0	Cdc42ep2
	Cfb	3.28e-209	0.520937	0.45	0.231	6.28e-205	0	Cfb
	Prdx1	1.2e-208	0.589712	0.92	0.812	2.29e-204	0	Prdx1
	Gbp9	6.2e-208	0.306759	0.322	0.136	1.19e-203	0	Gbp9
	Slc25a28	3.91e-207	0.323472	0.412	0.202	7.51e-203	0	Slc25a28
	Fam49b	6.79e-207	0.405894	0.819	0.639	1.3e-202	0	Fam49b
	Tnfrsf1b	7.13e-207	0.418991	0.761	0.519	1.37e-202	0	Tnfrsf1b
	Nmi	1.95e-206	0.310733	0.428	0.213	3.74e-202	0	Nmi
	Ilrun	5.51e-206	0.341171	0.483	0.262	1.06e-201	0	Ilrun
	Zfp516	1.42e-205	0.284529	0.369	0.166	2.72e-201	0	Zfp516
	Tapbp	2.87e-204	0.3957	0.751	0.543	5.5e-200	0	Tapbp
	Igtp	6.45e-202	0.379601	0.408	0.201	1.24e-197	0	Igtp
	Arid5b	2.29e-201	0.450611	0.568	0.34	4.4e-197	0	Arid5b
	Myd88	2.85e-201	0.332149	0.488	0.265	5.47e-197	0	Myd88
	Tns3	2.71e-200	0.339761	0.488	0.258	5.2e-196	0	Tns3
	Slc26a2	5.02e-200	0.269874	0.327	0.14	9.63e-196	0	Slc26a2
	Gsdmd	5.26e-200	0.286933	0.428	0.215	1.01e-195	0	Gsdmd
	Ehd1	7.11e-200	0.431662	0.681	0.457	1.36e-195	0	Ehd1
	Syk	7.19e-200	0.323232	0.752	0.479	1.38e-195	0	Syk
	Casp1	1.5e-199	0.317973	0.477	0.255	2.88e-195	0	Casp1
	Zfp36l1	7.04e-199	-0.663971	0.289	0.523	1.35e-194	0	Zfp36l1
	AB124611	4.27e-198	0.290497	0.437	0.22	8.18e-194	0	AB124611
	Slc7a8	1.01e-197	0.38919	0.447	0.229	1.94e-193	0	Slc7a8
	Itgb2	1.78e-196	0.363256	0.847	0.65	3.41e-192	0	Itgb2
	C1qa	5.96e-195	-1.3659	0.181	0.405	1.14e-190	0	C1qa
	M6pr	6.62e-195	0.357977	0.725	0.506	1.27e-190	0	M6pr
	Malat1	2.63e-194	-0.791639	0.998	0.995	5.05e-190	0	Malat1
	Rap2c	1.24e-193	0.286304	0.35	0.16	2.39e-189	0	Rap2c
	Chmp2a	1.36e-193	0.331555	0.726	0.499	2.6e-189	0	Chmp2a
	Entpd1	1.08e-192	0.276687	0.588	0.339	2.07e-188	0	Entpd1
	Akr1a1	1.25e-192	0.379092	0.911	0.751	2.39e-188	0	Akr1a1
	Snx10	4.81e-192	0.301976	0.487	0.263	9.23e-188	0	Snx10
	Tor1aip1	2.69e-191	0.383897	0.698	0.48	5.15e-187	0	Tor1aip1
	Il15	9.16e-191	0.303773	0.306	0.129	1.76e-186	0	Il15
	Rpl36a	1.01e-190	-0.521104	0.871	0.92	1.94e-186	0	Rpl36a
	AI504432	1.33e-190	0.252751	0.307	0.129	2.56e-186	0	AI504432
	Fosl2	1.65e-190	0.325697	0.644	0.397	3.16e-186	0	Fosl2
	Mdm2	2.49e-190	0.452773	0.686	0.45	4.77e-186	0	Mdm2
	Hmox1	2.73e-190	0.730573	0.509	0.28	5.24e-186	0	Hmox1
	Stk40	3.45e-190	0.319348	0.573	0.338	6.62e-186	0	Stk40
	H2afz	7.76e-190	0.362924	0.983	0.926	1.49e-185	0	H2afz
	Fam49a	8.89e-189	0.314081	0.451	0.236	1.7e-184	0	Fam49a
	Hmgn1	3.35e-187	-0.413099	0.053	0.251	6.42e-183	0	Hmgn1
	Rilpl2	7.28e-187	0.490192	0.678	0.461	1.4e-182	0	Rilpl2
	Adam8	1.04e-186	0.334075	0.523	0.289	1.99e-182	0	Adam8
	Xbp1	1.26e-186	0.304155	0.569	0.341	2.43e-182	0	Xbp1
	Cmpk1	8.06e-186	0.350534	0.776	0.574	1.54e-181	0	Cmpk1
	Atp1b3	3.92e-185	0.362735	0.806	0.62	7.52e-181	0	Atp1b3
	Sat1	4.04e-185	0.446228	0.882	0.713	7.75e-181	0	Sat1
	Aprt	5.47e-185	0.374489	0.785	0.566	1.05e-180	0	Aprt
	Rpl14	1.56e-184	-0.425291	0.925	0.953	3e-180	0	Rpl14
	Tmem50b	2.29e-184	0.270929	0.381	0.184	4.39e-180	0	Tmem50b
	Malt1	2.49e-184	0.553731	0.675	0.476	4.77e-180	0	Malt1
	Rabgap1l	6.46e-184	-0.46955	0.114	0.325	1.24e-179	0	Rabgap1l
	Fndc3a	4.26e-183	0.363732	0.565	0.344	8.17e-179	0	Fndc3a
	Lrp1	9.89e-183	0.281511	0.727	0.43	1.9e-178	0	Lrp1
	Cytip	2e-182	0.403068	0.783	0.551	3.83e-178	0	Cytip
	Gla	2.38e-182	0.303086	0.424	0.217	4.56e-178	0	Gla
	Flna	5.89e-182	0.37634	0.844	0.676	1.13e-177	0	Flna
	Nfkbib	1.21e-181	0.347763	0.653	0.43	2.32e-177	0	Nfkbib
	Trf	1.66e-181	0.273987	0.342	0.153	3.18e-177	0	Trf
	Sp110	2.6e-181	0.317006	0.476	0.263	4.99e-177	0	Sp110
	Mfsd1	4.24e-180	0.306001	0.602	0.365	8.13e-176	0	Mfsd1
	Tmem131	2.26e-179	0.322027	0.487	0.276	4.33e-175	0	Tmem131
	Grap2	3.12e-179	-0.516013	0.066	0.261	5.98e-175	0	Grap2
	Gab2	4.86e-179	0.334157	0.649	0.395	9.33e-175	0	Gab2
	Scpep1	7.68e-179	0.316318	0.648	0.411	1.47e-174	0	Scpep1
	Nr4a2	8.98e-179	0.379399	0.523	0.298	1.72e-174	0	Nr4a2
	Il1r2	1.31e-178	-0.259789	0.381	0.17	2.5e-174	0	Il1r2
	Vim	5.61e-178	0.394657	0.996	0.929	1.08e-173	0	Vim
	Ifih1	1.89e-177	0.298697	0.355	0.17	3.63e-173	0	Ifih1
	Ccl9	1.3e-176	0.380233	0.546	0.312	2.5e-172	0	Ccl9
	Eif6	1.95e-176	0.327813	0.668	0.452	3.73e-172	0	Eif6
	Plp2	1.02e-175	-0.557037	0.309	0.509	1.96e-171	0	Plp2
	2410006H16Rik	7.6e-175	-0.544939	0.452	0.651	1.46e-170	0	2410006H16Rik
	H2-T23	1.54e-174	0.382109	0.89	0.757	2.96e-170	0	H2-T23
	Rassf4	2.51e-174	0.343228	0.631	0.394	4.81e-170	0	Rassf4
	Calm1	3.49e-174	0.337932	0.998	0.984	6.69e-170	0	Calm1
	Fosb	5.72e-174	-0.898992	0.196	0.403	1.1e-169	0	Fosb
	Gpr183	9.65e-174	-0.578276	0.096	0.294	1.85e-169	0	Gpr183
	Diaph1	1.77e-173	0.328932	0.803	0.609	3.4e-169	0	Diaph1
	Fxyd5	2.07e-173	0.281965	0.995	0.903	3.97e-169	0	Fxyd5
	Klf2	8.1e-173	-0.946547	0.321	0.521	1.55e-168	0	Klf2
	Lfng	8.94e-172	0.289437	0.478	0.265	1.71e-167	0	Lfng
	Pgam1	9.43e-171	0.44813	0.674	0.48	1.81e-166	0	Pgam1
	Rgs1	2.41e-170	-0.83103	0.233	0.453	4.62e-166	0	Rgs1
	Sh3bgrl	4.64e-170	0.332472	0.707	0.491	8.89e-166	0	Sh3bgrl
	Rps26	4.65e-170	-0.452852	0.996	0.991	8.92e-166	0	Rps26
	Ube2d3	6.81e-170	0.30055	0.947	0.869	1.31e-165	0	Ube2d3
	Xdh	8.17e-169	0.280767	0.406	0.208	1.57e-164	0	Xdh
	Stap1	1.78e-168	0.358508	0.43	0.234	3.41e-164	0	Stap1
	Mpp1	3.2e-168	0.319843	0.513	0.296	6.15e-164	0	Mpp1
	Ahnak	3.55e-168	0.389649	0.973	0.857	6.8e-164	0	Ahnak
	Lgals8	6.13e-168	0.267143	0.363	0.18	1.18e-163	0	Lgals8
	Casp4	1.42e-167	0.30246	0.576	0.345	2.72e-163	0	Casp4
	S100a11	6.52e-167	0.257627	0.989	0.898	1.25e-162	0	S100a11
	Arpc3	5.27e-166	0.258972	0.985	0.944	1.01e-161	0	Arpc3
	Nufip1	5.67e-165	0.292255	0.293	0.132	1.09e-160	0	Nufip1
	Pde7b	6.65e-165	0.271601	0.345	0.162	1.28e-160	0	Pde7b
	Ggta1	9.02e-165	0.272221	0.362	0.179	1.73e-160	0	Ggta1
	Cd53	9.78e-165	0.342295	0.88	0.757	1.88e-160	0	Cd53
	H3f3b	9.88e-165	0.276906	0.999	0.994	1.9e-160	0	H3f3b
	Hnrnpa3	3.03e-164	0.320259	0.93	0.837	5.81e-160	0	Hnrnpa3
	Gsap	1.52e-163	0.269554	0.436	0.234	2.91e-159	0	Gsap
	Lrrfip1	3.36e-163	0.349307	0.799	0.614	6.45e-159	0	Lrrfip1
	Pcbp1	6.71e-162	0.327235	0.858	0.722	1.29e-157	0	Pcbp1
	Gas5	2.54e-161	-0.452928	0.502	0.674	4.88e-157	0	Gas5
	Tubb5	2.69e-161	-0.649136	0.359	0.557	5.16e-157	0	Tubb5
	Cisd2	4.69e-161	0.283784	0.527	0.318	9e-157	0	Cisd2
	Dtx3l	7.54e-161	0.293232	0.369	0.19	1.45e-156	0	Dtx3l
	Gm6377	9.47e-161	0.260335	0.331	0.156	1.82e-156	0	Gm6377
	Lpin2	1.85e-160	0.310004	0.549	0.332	3.54e-156	0	Lpin2
	Ncl	3.28e-160	-0.433783	0.634	0.768	6.29e-156	0	Ncl
	Parp9	3.76e-160	0.271033	0.383	0.198	7.2e-156	0	Parp9
	Alcam	4.96e-160	0.388389	0.644	0.423	9.51e-156	0	Alcam
	Diaph2	5.72e-160	0.315707	0.576	0.357	1.1e-155	0	Diaph2
	H2afv	8.56e-160	-0.49574	0.209	0.406	1.64e-155	0	H2afv
	Psd3	7.21e-159	-0.522069	0.092	0.28	1.38e-154	0	Psd3
	Map2k3	1.01e-157	0.327393	0.717	0.51	1.94e-153	0	Map2k3
	Cd302	4.76e-157	0.263238	0.482	0.269	9.12e-153	0	Cd302
	Hnrnph2	8.79e-157	0.287856	0.551	0.342	1.69e-152	0	Hnrnph2
	Ucp2	9.27e-157	0.283183	0.967	0.903	1.78e-152	0	Ucp2
	Ppp4r2	1.68e-156	0.312929	0.557	0.348	3.21e-152	0	Ppp4r2
	Vapa	4.16e-156	0.301353	0.697	0.496	7.97e-152	0	Vapa
	Arf5	4.96e-156	0.295248	0.932	0.82	9.52e-152	0	Arf5
	C1qc	4.97e-156	-1.19635	0.229	0.421	9.54e-152	0	C1qc
	B2m	6.65e-156	0.284273	0.999	0.993	1.28e-151	0	B2m
	Npm1	8.4e-156	-0.463382	0.752	0.838	1.61e-151	0	Npm1
	Tle5	1.39e-154	-0.531389	0.444	0.599	2.66e-150	0	Tle5
	Gpr65	2.14e-154	0.321739	0.414	0.226	4.11e-150	0	Gpr65
	Hif1a	5.77e-154	0.356979	0.653	0.447	1.11e-149	0	Hif1a
	Rasa4	1.19e-153	0.277667	0.435	0.239	2.29e-149	0	Rasa4
	Gstp1	1.98e-153	0.333938	0.627	0.413	3.8e-149	0	Gstp1
	Acer3	3.19e-153	0.277211	0.594	0.371	6.12e-149	0	Acer3
	Slc25a5	6.27e-153	0.311505	0.917	0.819	1.2e-148	0	Slc25a5
	Clic4	6.63e-153	0.318784	0.774	0.558	1.27e-148	0	Clic4
	Rpl3	2.35e-152	-0.49493	0.96	0.966	4.51e-148	0	Rpl3
	Nab1	1.54e-151	0.2951	0.628	0.417	2.95e-147	0	Nab1
	Stk17b	2.49e-150	-0.613457	0.414	0.577	4.78e-146	0	Stk17b
	Selplg	3.8e-150	-0.64518	0.488	0.628	7.3e-146	0	Selplg
	Pdcd4	5.45e-150	-0.380734	0.099	0.281	1.05e-145	0	Pdcd4
	Pde4b	1.44e-149	0.34865	0.74	0.547	2.76e-145	0	Pde4b
	Fnip2	8.38e-149	0.386131	0.516	0.309	1.61e-144	0	Fnip2
	Btg1	1.67e-148	0.3334	0.942	0.849	3.19e-144	0	Btg1
	Spag9	2.24e-148	0.285469	0.824	0.644	4.29e-144	0	Spag9
	Rps8	2.93e-148	-0.421066	0.997	0.995	5.63e-144	0	Rps8
	H2-Q7	4.51e-148	-0.555639	0.413	0.588	8.64e-144	0	H2-Q7
	Rhog	4.76e-148	0.288034	0.845	0.694	9.14e-144	0	Rhog
	Tgfbr2	5.04e-148	-0.387911	0.138	0.324	9.67e-144	0	Tgfbr2
	Nsf	5.43e-148	0.296519	0.468	0.275	1.04e-143	0	Nsf
	Gng12	1.05e-147	0.256612	0.474	0.274	2.01e-143	0	Gng12
	Mafb	1.46e-147	0.369508	0.589	0.357	2.79e-143	0	Mafb
	Rhoa	1.19e-146	0.255284	0.979	0.929	2.27e-142	0	Rhoa
	Rpl35	1.19e-146	-0.356304	0.998	0.99	2.28e-142	0	Rpl35
	Gngt2	1.74e-146	0.384078	0.473	0.28	3.33e-142	0	Gngt2
	Pik3ap1	2.51e-146	0.286166	0.646	0.425	4.81e-142	0	Pik3ap1
	mt-Atp8	1.98e-145	-0.523942	0.917	0.947	3.79e-141	0	mt-Atp8
	Rpl10a	2.76e-145	-0.457418	0.975	0.976	5.3e-141	0	Rpl10a
	Eif1a	7.76e-145	0.307729	0.596	0.392	1.49e-140	0	Eif1a
	Siva1	9.89e-145	0.270136	0.465	0.271	1.9e-140	0	Siva1
	Rnf130	4.42e-144	0.264644	0.72	0.491	8.48e-140	0	Rnf130
	Mbnl1	6.74e-144	-0.495642	0.588	0.717	1.29e-139	0	Mbnl1
	Havcr2	1.58e-143	0.313177	0.382	0.207	3.03e-139	0	Havcr2
	Mtss1	3.27e-143	-0.461634	0.157	0.341	6.27e-139	0	Mtss1
	Il10ra	1.65e-142	0.299434	0.563	0.359	3.17e-138	0	Il10ra
	Hcst	4.11e-142	-0.712369	0.275	0.436	7.88e-138	0	Hcst
	P4hb	3.06e-140	0.315366	0.693	0.506	5.86e-136	0	P4hb
	Ywhab	4.74e-140	0.270526	0.768	0.578	9.09e-136	0	Ywhab
	Arpc5	1.3e-139	0.274985	0.937	0.853	2.48e-135	0	Arpc5
	Pltp	1.43e-139	-0.921592	0.374	0.522	2.75e-135	0	Pltp
	Anxa5	1.8e-139	0.306064	0.954	0.763	3.45e-135	0	Anxa5
	Tgfb1	1.02e-138	0.391971	0.827	0.706	1.96e-134	0	Tgfb1
	Hivep2	1.35e-138	-0.442995	0.237	0.425	2.59e-134	0	Hivep2
	Laptm4a	2.87e-138	0.283264	0.81	0.629	5.51e-134	0	Laptm4a
	Dbi	3.92e-138	0.332783	0.766	0.595	7.52e-134	0	Dbi
	Tuba1a	6.87e-138	-0.547914	0.261	0.447	1.32e-133	0	Tuba1a
	Anxa4	8.87e-138	0.296608	0.553	0.35	1.7e-133	0	Anxa4
	Fbxl5	3.87e-137	0.291054	0.394	0.221	7.41e-133	0	Fbxl5
	Rrbp1	7.65e-136	0.299846	0.85	0.679	1.47e-131	0	Rrbp1
	Arf1	2e-135	0.287395	0.863	0.749	3.84e-131	0	Arf1
	Cd9	3.27e-135	-0.793782	0.162	0.336	6.27e-131	0	Cd9
	Atp6v1b2	3.34e-135	0.294434	0.673	0.462	6.4e-131	0	Atp6v1b2
	Rpl32	1.57e-134	-0.373624	0.999	0.991	3.01e-130	0	Rpl32
	Mvp	2.54e-134	0.257008	0.505	0.311	4.88e-130	0	Mvp
	Nme2	3.61e-134	0.26253	0.985	0.919	6.93e-130	0	Nme2
	C1qb	2.44e-133	-1.14023	0.284	0.466	4.68e-129	0	C1qb
	St3gal4	1.29e-132	0.300524	0.415	0.24	2.48e-128	0	St3gal4
	Ywhag	4.79e-132	0.284301	0.615	0.42	9.19e-128	0	Ywhag
	Rps12	9.92e-132	-0.409848	0.955	0.976	1.9e-127	0	Rps12
	Tap1	9.13e-131	0.286012	0.647	0.453	1.75e-126	0	Tap1
	Gm42031	9.55e-131	0.321832	0.562	0.363	1.83e-126	0	Gm42031
	Cd82	1.98e-129	-0.53651	0.178	0.343	3.79e-125	0	Cd82
	Hsp90b1	2.16e-129	0.336276	0.846	0.741	4.14e-125	0	Hsp90b1
	Bcl2l11	5.24e-129	0.277066	0.654	0.445	1e-124	0	Bcl2l11
	Znfx1	1.1e-128	0.281945	0.381	0.216	2.11e-124	0	Znfx1
	Prdx6	1.98e-128	0.32739	0.624	0.431	3.8e-124	0	Prdx6
	Fgl2	3.09e-128	0.378902	0.643	0.451	5.94e-124	0	Fgl2
	mt-Cytb	1.26e-127	-0.463961	0.859	0.91	2.42e-123	0	mt-Cytb
	Tbrg1	1.46e-127	-0.271932	0.095	0.262	2.79e-123	0	Tbrg1
	Ptpre	1.47e-127	0.331829	0.593	0.402	2.82e-123	0	Ptpre
	Stx7	2.81e-127	0.25366	0.55	0.357	5.39e-123	0	Stx7
	Ccdc71l	3.15e-127	0.255057	0.395	0.224	6.04e-123	0	Ccdc71l
	Cdk14	3.91e-127	0.254542	0.474	0.283	7.5e-123	0	Cdk14
	Ubl3	5.18e-127	0.281454	0.71	0.523	9.94e-123	0	Ubl3
	Lasp1	5.56e-127	0.311207	0.505	0.33	1.07e-122	0	Lasp1
	Arf2	9.31e-127	0.25624	0.411	0.236	1.79e-122	0	Arf2
	Zdhhc18	1.6e-125	-0.330204	0.136	0.306	3.07e-121	0	Zdhhc18
	Cux1	7.1e-125	0.266318	0.548	0.359	1.36e-120	0	Cux1
	Rapgef2	2.18e-124	0.302122	0.533	0.34	4.17e-120	0	Rapgef2
	Glrx	4.99e-124	0.314887	0.507	0.321	9.56e-120	0	Glrx
	Serinc3	4.13e-123	-0.505141	0.686	0.773	7.91e-119	0	Serinc3
	Cd40	1.37e-122	0.333417	0.414	0.246	2.62e-118	0	Cd40
	Phf11b	4.17e-121	0.297228	0.386	0.223	8.01e-117	0	Phf11b
	Hpcal1	9.32e-121	0.258307	0.526	0.343	1.79e-116	0	Hpcal1
	Rpl36al	7.25e-120	0.257643	0.978	0.93	1.39e-115	0	Rpl36al
	Cbx3	8.63e-120	-0.345967	0.187	0.355	1.65e-115	0	Cbx3
	Chd7	1.12e-119	0.26071	0.485	0.301	2.14e-115	0	Chd7
	Ifit3	5.56e-119	0.300589	0.262	0.125	1.07e-114	0	Ifit3
	Bach2	8.03e-119	-0.587262	0.112	0.267	1.54e-114	0	Bach2
	Paf1	1.55e-118	0.269087	0.407	0.243	2.96e-114	0	Paf1
	Plec	6.48e-117	0.29766	0.784	0.608	1.24e-112	0	Plec
	Rpl31	1.01e-116	-0.344623	0.824	0.877	1.93e-112	0	Rpl31
	Ppig	1.02e-116	0.279733	0.605	0.43	1.96e-112	0	Ppig
	Timp2	3.43e-115	-0.586006	0.206	0.361	6.57e-111	0	Timp2
	Rpl21	3.98e-115	-0.458276	0.992	0.991	7.63e-111	0	Rpl21
	Ube2l3	6.5e-115	0.254535	0.66	0.483	1.25e-110	0	Ube2l3
	Mpc1	3.5e-114	0.312985	0.695	0.536	6.72e-110	0	Mpc1
	Frmd4b	5.43e-114	-0.376616	0.126	0.284	1.04e-109	0	Frmd4b
	Oasl1	6.96e-114	0.272491	0.301	0.155	1.34e-109	0	Oasl1
	Atp6v1g1	3.21e-113	0.26452	0.852	0.711	6.16e-109	0	Atp6v1g1
	Cope	1.85e-112	0.252411	0.644	0.47	3.55e-108	0	Cope
	Rpl30	8.68e-112	-0.341952	0.999	0.995	1.66e-107	0	Rpl30
	Ralgds	1.68e-110	0.293491	0.351	0.203	3.22e-106	0	Ralgds
	Rab8b	4.74e-110	0.261321	0.766	0.589	9.1e-106	0	Rab8b
	Rest	8.16e-110	0.274433	0.401	0.245	1.56e-105	0	Rest
	Rpl23	2.9e-109	-0.307841	1	0.996	5.57e-105	0	Rpl23
	Srsf3	5.3e-109	0.269948	0.801	0.655	1.02e-104	0	Srsf3
	Rpl22l1	1.06e-108	-0.456671	0.702	0.785	2.03e-104	0	Rpl22l1
	Selenow	1.12e-107	0.28586	0.892	0.798	2.15e-103	0	Selenow
	Hspa8	1.4e-107	0.269431	0.995	0.974	2.68e-103	0	Hspa8
	Tmed5	1.41e-107	0.256199	0.595	0.422	2.71e-103	0	Tmed5
	Ppp1cc	1.66e-107	-0.497977	0.283	0.426	3.18e-103	0	Ppp1cc
	Mmp14	2.83e-107	0.312709	0.308	0.167	5.43e-103	0	Mmp14
	Eef2	2.91e-107	-0.386688	0.881	0.92	5.57e-103	0	Eef2
	Rps21	3.04e-107	-0.398034	0.994	0.99	5.83e-103	0	Rps21
	Tgif1	5.89e-107	0.260075	0.679	0.493	1.13e-102	0	Tgif1
	Ptpn22	6.37e-107	-0.420419	0.122	0.268	1.22e-102	0	Ptpn22
	Plekha2	4.59e-106	-0.311117	0.126	0.277	8.81e-102	0	Plekha2
	Rpl37	6.43e-106	-0.30073	1	0.996	1.23e-101	0	Rpl37
	Acap2	1.09e-105	0.251408	0.496	0.328	2.1e-101	0	Acap2
	B4galt1	1.63e-105	-0.35772	0.263	0.424	3.13e-101	0	B4galt1
	Txnip	2.86e-105	-0.525582	0.304	0.453	5.48e-101	0	Txnip
	Gbp7	2.09e-104	0.289825	0.371	0.222	4e-100	0	Gbp7
	Rpl36	3.64e-104	-0.344003	0.999	0.993	6.99e-100	0	Rpl36
	Calr	2.24e-103	0.327766	0.633	0.483	4.3e-99	0	Calr
	Marcksl1	4.39e-103	0.299613	0.677	0.492	8.41e-99	0	Marcksl1
	Rpl39	1.12e-102	-0.347218	1	0.993	2.15e-98	0	Rpl39
	Tkt	4.7e-101	0.250797	0.621	0.449	9.01e-97	0	Tkt
	Smchd1	6.27e-101	0.316009	0.563	0.402	1.2e-96	0	Smchd1
	Prdx2	1.09e-100	0.281463	0.653	0.496	2.09e-96	0	Prdx2
	Map4k4	4.98e-100	0.286974	0.636	0.47	9.55e-96	0	Map4k4
	Arhgap45	5.98e-100	-0.407234	0.383	0.522	1.15e-95	0	Arhgap45
	Hmgb1	6.85e-100	-0.480116	0.762	0.824	1.31e-95	0	Hmgb1
	H2afj	1.2e-99	0.273835	0.818	0.698	2.29e-95	0	H2afj
	Tsc22d3	2.72e-99	-0.379086	0.319	0.477	5.22e-95	0	Tsc22d3
	Slamf9	5.54e-99	-0.434648	0.127	0.27	1.06e-94	0	Slamf9
	Tut4	1.26e-98	-0.409648	0.262	0.406	2.42e-94	0	Tut4
	Bin1	6.83e-98	-0.267322	0.151	0.301	1.31e-93	0	Bin1
	Sp100	9.52e-98	0.252602	0.648	0.475	1.83e-93	0	Sp100
	Atp5g2	2.43e-96	-0.318847	0.824	0.879	4.67e-92	0	Atp5g2
	Rpl17	1.86e-95	-0.329058	0.995	0.987	3.58e-91	0	Rpl17
	Rapgef6	1.88e-95	-0.357723	0.225	0.37	3.6e-91	0	Rapgef6
	H2-Q6	2.46e-95	-0.393476	0.257	0.404	4.72e-91	0	H2-Q6
	Rgl1	2.8e-95	0.285242	0.515	0.342	5.38e-91	0	Rgl1
	Sdf2l1	3.56e-94	0.264492	0.34	0.206	6.84e-90	0	Sdf2l1
	Rac2	1.05e-93	-0.742997	0.641	0.671	2.01e-89	0	Rac2
	Pdia3	2.63e-93	0.303595	0.755	0.627	5.04e-89	0	Pdia3
	Hmgb2	4.03e-93	-0.866324	0.434	0.542	7.73e-89	0	Hmgb2
	mt-Co1	1.01e-92	-0.35702	0.992	0.987	1.94e-88	0	mt-Co1
	Id3	1.41e-92	0.587911	0.423	0.281	2.7e-88	0	Id3
	Tln1	2.43e-92	0.254332	0.817	0.689	4.67e-88	0	Tln1
	Fli1	6.93e-92	-0.336642	0.301	0.444	1.33e-87	0	Fli1
	Nfkbia	6.36e-91	0.316118	0.906	0.808	1.22e-86	0	Nfkbia
	Lgals1	3.04e-90	-0.691657	0.899	0.873	5.84e-86	0	Lgals1
	Arhgef1	1.57e-89	-0.34086	0.367	0.496	3.02e-85	0	Arhgef1
	Nfatc3	7.38e-89	-0.335966	0.151	0.285	1.41e-84	0	Nfatc3
	Trem2	8.02e-89	-0.544452	0.165	0.294	1.54e-84	0	Trem2
	Rps11	8.55e-89	-0.372864	0.999	0.993	1.64e-84	0	Rps11
	Rpl5	1.49e-88	-0.306468	0.726	0.806	2.87e-84	0	Rpl5
	Rbbp7	1.6e-88	-0.282542	0.194	0.336	3.07e-84	0	Rbbp7
	Mdh1	1.75e-88	-0.313836	0.325	0.462	3.35e-84	0	Mdh1
	Ifrd1	1.2e-87	0.299621	0.831	0.709	2.3e-83	0	Ifrd1
	Peli1	2.94e-87	-0.387324	0.365	0.498	5.65e-83	0	Peli1
	Rpl18a	5.79e-86	-0.410163	0.997	0.995	1.11e-81	0	Rpl18a
	Ifi203	9.8e-86	0.398874	0.441	0.306	1.88e-81	0	Ifi203
	Rpl4	1.79e-85	-0.336344	0.835	0.869	3.43e-81	0	Rpl4
	mt-Nd1	1.09e-84	-0.372192	0.707	0.785	2.08e-80	0	mt-Nd1
	Dennd4a	1.68e-84	-0.505268	0.628	0.719	3.21e-80	0	Dennd4a
	Gbp4	4.65e-84	0.279235	0.304	0.18	8.92e-80	0	Gbp4
	Prkcb	9.39e-84	-0.415146	0.179	0.31	1.8e-79	0	Prkcb
	Dock2	2.46e-83	-0.454929	0.65	0.741	4.72e-79	0	Dock2
	Ptms	7.12e-83	-0.353033	0.616	0.71	1.36e-78	0	Ptms
	B4galnt1	3.99e-82	-0.319757	0.214	0.346	7.65e-78	0	B4galnt1
	Fkbp3	1.25e-81	-0.259582	0.152	0.284	2.39e-77	0	Fkbp3
	Serbp1	1.3e-81	-0.324597	0.654	0.726	2.49e-77	0	Serbp1
	Nr4a1	2.15e-81	-0.627533	0.368	0.493	4.13e-77	0	Nr4a1
	Rasgef1b	2.22e-81	-0.385238	0.179	0.313	4.25e-77	0	Rasgef1b
	Chd3	1.56e-79	-0.272206	0.132	0.259	3e-75	0	Chd3
	Ppia	2.07e-79	-0.308197	0.999	0.991	3.96e-75	0	Ppia
	Mrpl33	2.93e-79	0.257211	0.774	0.668	5.63e-75	0	Mrpl33
	Tmsb4x	6.53e-79	-0.288335	1	0.998	1.25e-74	0	Tmsb4x
	Rps15	1.11e-78	-0.291202	0.717	0.79	2.13e-74	0	Rps15
	Smc4	2.21e-78	-0.312607	0.128	0.252	4.23e-74	0	Smc4
	mt-Co2	7.8e-78	-0.317389	0.984	0.978	1.5e-73	0	mt-Co2
	Tiparp	1.86e-77	0.258783	0.536	0.384	3.57e-73	0	Tiparp
	mt-Nd4l	4.05e-77	-0.364949	0.775	0.852	7.77e-73	0	mt-Nd4l
	Anp32b	1.46e-76	-0.35133	0.452	0.56	2.8e-72	0	Anp32b
	Nfatc1	4.22e-76	-0.276349	0.131	0.254	8.09e-72	0	Nfatc1
	Rabac1	1.16e-75	-0.297284	0.553	0.647	2.23e-71	0	Rabac1
	Socs1	8.29e-75	0.519574	0.361	0.242	1.59e-70	0	Socs1
	Cblb	1.59e-74	-0.399149	0.175	0.295	3.05e-70	0	Cblb
	Rps18	6.11e-74	-0.356588	0.985	0.981	1.17e-69	0	Rps18
	Elf1	5.62e-73	-0.35091	0.399	0.513	1.08e-68	0	Elf1
	Nucks1	5.73e-73	-0.296011	0.219	0.343	1.1e-68	0	Nucks1
	Maf	8.21e-73	-0.552594	0.253	0.365	1.57e-68	0	Maf
	Esyt2	1.75e-72	-0.354866	0.163	0.283	3.35e-68	0	Esyt2
	Ikzf1	4.51e-72	-0.320907	0.224	0.349	8.65e-68	0	Ikzf1
	Rps15a	6.7e-72	-0.445152	0.999	0.99	1.29e-67	0	Rps15a
	Rps24	1.55e-71	-0.365881	0.999	0.995	2.98e-67	0	Rps24
	Rpsa	2.45e-71	-0.458966	0.995	0.991	4.7e-67	0	Rpsa
	Wnk1	3.66e-71	-0.331181	0.509	0.614	7.02e-67	0	Wnk1
	Ypel3	1.28e-70	-0.301196	0.255	0.381	2.45e-66	0	Ypel3
	Hilpda	2.21e-70	0.428635	0.29	0.18	4.23e-66	0	Hilpda
	Rps4x	2.12e-69	-0.343276	0.998	0.99	4.06e-65	0	Rps4x
	Ssh2	1.28e-68	-0.337678	0.22	0.341	2.46e-64	0	Ssh2
	Fam107b	1.85e-67	-0.475245	0.357	0.453	3.55e-63	0	Fam107b
	Mrc1	3.58e-67	-0.564196	0.194	0.312	6.86e-63	0	Mrc1
	Fnbp1	4.42e-67	-0.305045	0.279	0.398	8.47e-63	0	Fnbp1
	Ms4a7	4.01e-66	-0.678303	0.158	0.266	7.68e-62	0	Ms4a7
	Basp1	6.82e-66	0.348147	0.454	0.326	1.31e-61	0	Basp1
	Ptma	2.23e-65	-0.360022	0.992	0.987	4.29e-61	0	Ptma
	Rps5	7.7e-65	-0.334094	0.997	0.991	1.48e-60	0	Rps5
	Pnrc1	2.31e-64	-0.361042	0.645	0.724	4.43e-60	0	Pnrc1
	Tubb4b	2.65e-63	-0.362065	0.286	0.397	5.07e-59	0	Tubb4b
	Rpl37a	3.51e-63	-0.255519	1	0.998	6.73e-59	0	Rpl37a
	Eef1b2	2.49e-62	-0.335294	0.852	0.885	4.78e-58	0	Eef1b2
	Tent5c	4.79e-62	0.279707	0.297	0.193	9.19e-58	0	Tent5c
	Snrpg	1.43e-61	-0.298985	0.829	0.844	2.74e-57	0	Snrpg
	Limd2	3.37e-61	-0.450426	0.327	0.42	6.47e-57	0	Limd2
	Eef1d	7.37e-61	-0.259569	0.462	0.561	1.41e-56	0	Eef1d
	Saraf	7.54e-61	-0.38638	0.277	0.376	1.45e-56	0	Saraf
	Ckb	1.73e-59	-0.552184	0.388	0.475	3.32e-55	0	Ckb
	mt-Nd2	1.99e-59	-0.334279	0.634	0.698	3.81e-55	0	mt-Nd2
	Klf6	3.66e-59	-0.612744	0.718	0.732	7.02e-55	0	Klf6
	Slamf7	9.63e-59	0.314549	0.462	0.35	1.85e-54	0	Slamf7
	Sgms1	1.4e-58	-0.278238	0.243	0.358	2.68e-54	0	Sgms1
	Kmt2e	2.94e-58	-0.295324	0.529	0.61	5.63e-54	0	Kmt2e
	Nr3c1	2.43e-57	-0.326017	0.272	0.376	4.65e-53	0	Nr3c1
	Eef1g	2.72e-56	-0.255986	0.428	0.522	5.22e-52	0	Eef1g
	Clk1	3.58e-56	-0.28908	0.422	0.515	6.87e-52	0	Clk1
	Vps37b	1.2e-54	-0.599595	0.336	0.418	2.3e-50	0	Vps37b
	Hmgn2	5.93e-52	-0.439144	0.267	0.361	1.14e-47	0	Hmgn2
	Rps19	7.2e-52	-0.361296	0.995	0.985	1.38e-47	0	Rps19
	mt-Atp6	7.59e-52	-0.291725	0.891	0.913	1.46e-47	0	mt-Atp6
	Uba52	1.71e-51	-0.335137	0.962	0.954	3.28e-47	0	Uba52
	Gm26740	1.03e-50	-0.358283	0.202	0.297	1.97e-46	0	Gm26740
	Rps7	2.51e-50	-0.343453	0.998	0.988	4.81e-46	0	Rps7
	Hspe1	2.62e-50	-0.302109	0.493	0.576	5.03e-46	0	Hspe1
	Ighm	9.44e-49	-0.631887	0.213	0.302	1.81e-44	0	Ighm
	Atpif1	2.07e-48	-0.270536	0.588	0.656	3.97e-44	0	Atpif1
	Pdlim1	3.15e-47	-0.257408	0.253	0.352	6.04e-43	0	Pdlim1
	Rps13	7.55e-46	-0.278913	0.999	0.994	1.45e-41	0	Rps13
	Ppp3ca	8.26e-46	-0.279609	0.442	0.522	1.58e-41	0	Ppp3ca
	Ubald2	8.94e-46	-0.37737	0.375	0.459	1.71e-41	0	Ubald2
	Chd2	1.27e-45	-0.430789	0.309	0.397	2.44e-41	0	Chd2
	Tnfaip3	6.08e-45	-0.36862	0.457	0.536	1.17e-40	0	Tnfaip3
	Mef2c	1.58e-44	-0.470447	0.271	0.352	3.02e-40	0	Mef2c
	Cnn2	1.49e-42	-0.423017	0.392	0.447	2.85e-38	0	Cnn2
	Rps3a1	1.11e-41	-0.30008	0.999	0.993	2.12e-37	0	Rps3a1
	Glul	2.2e-40	-0.309067	0.263	0.349	4.22e-36	0	Glul
	Tubb2a	3.9e-40	-0.254003	0.199	0.288	7.47e-36	0	Tubb2a
	Hspa1b	1.03e-37	-0.519587	0.258	0.339	1.98e-33	0	Hspa1b
	Ecm1	1.35e-37	-0.537106	0.303	0.365	2.6e-33	0	Ecm1
	Rps27	3.72e-37	-0.379852	1	0.997	7.13e-33	0	Rps27
	Rps2	5.87e-37	-0.27477	0.998	0.991	1.13e-32	0	Rps2
	Leprotl1	1.07e-36	-0.276807	0.365	0.431	2.05e-32	0	Leprotl1
	Rps10	2.78e-36	-0.25108	0.999	0.994	5.34e-32	0	Rps10
	Man1a	6.47e-35	-0.326178	0.379	0.448	1.24e-30	0	Man1a
	Ccl7	1.01e-34	-0.578079	0.191	0.274	1.94e-30	0	Ccl7
	Lair1	3.71e-34	-0.272424	0.222	0.296	7.12e-30	0	Lair1
	Nfkbiz	4.06e-33	-0.344379	0.462	0.531	7.79e-29	0	Nfkbiz
	mt-Co3	1.36e-32	-0.256488	0.93	0.937	2.61e-28	0	mt-Co3
	Ncor1	2.96e-32	-0.257303	0.434	0.491	5.67e-28	0	Ncor1
	Tuba1b	9.88e-32	-0.404973	0.568	0.626	1.9e-27	0	Tuba1b
	Cd63	9.87e-31	-0.383116	0.267	0.337	1.89e-26	0	Cd63
	Dab2	1.15e-30	-0.380594	0.197	0.266	2.2e-26	0	Dab2
	Foxp1	1.19e-29	-0.357639	0.706	0.724	2.29e-25	0	Foxp1
	Rpl8	1.59e-29	-0.272313	0.996	0.989	3.05e-25	0	Rpl8
	Rgs2	9.93e-29	-0.312305	0.258	0.328	1.9e-24	0	Rgs2
	Hspa1a	5.84e-28	-0.450832	0.275	0.343	1.12e-23	0	Hspa1a
	S100a13	9.01e-27	-0.254393	0.597	0.614	1.73e-22	0	S100a13
	Gm26917	1.07e-25	-0.763734	0.312	0.375	2.06e-21	0	Gm26917
	Jun	2.97e-24	-0.789364	0.327	0.38	5.69e-20	0	Jun
	Anxa6	5.39e-24	-0.276908	0.402	0.443	1.03e-19	0	Anxa6
	Itgb1	7.89e-24	-0.271766	0.57	0.593	1.51e-19	0	Itgb1
	Hsp90aa1	1.65e-23	-0.276471	0.763	0.774	3.16e-19	0	Hsp90aa1
	Bcl2a1b	4.38e-21	-0.315716	0.343	0.407	8.4e-17	0	Bcl2a1b
	Prkch	4.39e-21	-0.255149	0.218	0.27	8.42e-17	0	Prkch
	Scaf11	9.13e-20	-0.297562	0.36	0.417	1.75e-15	0	Scaf11
	Nr4a3	1.09e-18	-0.399478	0.213	0.259	2.08e-14	0	Nr4a3
	Lmna	5.67e-18	-0.276024	0.76	0.774	1.09e-13	0	Lmna
	Dusp1	8.33e-18	-0.503148	0.671	0.681	1.6e-13	0	Dusp1
	Klf4	4.6e-17	-0.479259	0.431	0.454	8.83e-13	0	Klf4
	Samsn1	1.48e-16	-0.402479	0.363	0.403	2.84e-12	0	Samsn1
	Tnfsf9	3.59e-14	-0.341797	0.238	0.281	6.89e-10	0	Tnfsf9
	AW112010	1.97e-13	-0.662066	0.402	0.433	3.78e-09	0	AW112010
	Il31ra	1.84e-11	-0.320581	0.982	0.977	3.52e-07	0	Il31ra
	Ifngr1	6.8e-10	-0.342602	0.596	0.605	1.3e-05	0	Ifngr1
	Atf3	2.06e-07	-0.463608	0.477	0.476	0.0039519	0	Atf3
	Gphn	3.53e-05	-0.314642	0.923	0.927	0.677792	0	Gphn
	Selenop	0.000146451	-0.878155	0.546	0.481	1	0	Selenop
	Cxcl2	0.000193095	-0.572162	0.317	0.331	1	0	Cxcl2
	Camk1d	0.0046666	-0.531645	0.99	0.986	1	0	Camk1d
	Apoe	0	2.05379	0.78	0.347	0	1	Apoe
	C1qa.1	0	2.00574	0.932	0.269	0	1	C1qa
	C1qb.1	0	1.99129	0.957	0.345	0	1	C1qb
	C1qc.1	0	1.92088	0.947	0.291	0	1	C1qc
	Pf4.1	0	1.91966	0.657	0.161	0	1	Pf4
	Selenop.1	0	1.89976	0.944	0.41	0	1	Selenop
	Ms4a7.1	0	1.69619	0.789	0.152	0	1	Ms4a7
	Mrc1.1	0	1.52199	0.784	0.205	0	1	Mrc1
	Lgmn	0	1.51585	0.989	0.525	0	1	Lgmn
	Ccl7.1	0	1.46838	0.633	0.195	0	1	Ccl7
	Ctsb.1	0	1.36089	0.998	0.757	0	1	Ctsb
	Grn	0	1.24852	0.984	0.617	0	1	Grn
	Pltp.1	0	1.24444	0.931	0.421	0	1	Pltp
	Mafb.1	0	1.2225	0.832	0.315	0	1	Mafb
	Ccl2	0	1.19314	0.697	0.307	0	1	Ccl2
	Klf4.1	0	1.12306	0.749	0.397	0	1	Klf4
	F13a1.1	0	1.12215	0.417	0.175	0	1	F13a1
	Atf3.1	0	1.1221	0.756	0.426	0	1	Atf3
	Dab2.1	0	1.09713	0.663	0.182	0	1	Dab2
	Rgl1.1	0	1.08183	0.799	0.292	0	1	Rgl1
	Csf1r.1	0	1.06649	0.931	0.453	0	1	Csf1r
	C3ar1	0	1.03496	0.845	0.301	0	1	C3ar1
	Itm2b	0	1.01181	0.999	0.975	0	1	Itm2b
	Ifi207.1	0	1.0062	0.844	0.414	0	1	Ifi207
	Adgre1	0	0.979368	0.776	0.271	0	1	Adgre1
	Abca1	0	0.961112	0.754	0.287	0	1	Abca1
	Timp2.1	0	0.949001	0.731	0.267	0	1	Timp2
	Aif1.1	0	0.944702	0.814	0.38	0	1	Aif1
	Ctsc.1	0	0.942844	0.949	0.607	0	1	Ctsc
	Fnip2.1	0	0.917261	0.725	0.272	0	1	Fnip2
	Cxcl2.1	0	0.907296	0.592	0.281	0	1	Cxcl2
	Hmox1.1	0	0.899959	0.621	0.261	0	1	Hmox1
	Trem2.1	0	0.896384	0.666	0.203	0	1	Trem2
	Ctss.1	0	0.864543	0.993	0.797	0	1	Ctss
	Atp6v1a	0	0.862981	0.792	0.357	0	1	Atp6v1a
	Cbr2	0	0.856352	0.382	0.076	0	1	Cbr2
	Sash1	0	0.843582	0.632	0.162	0	1	Sash1
	Cd300c2	0	0.836448	0.747	0.364	0	1	Cd300c2
	Fosb.1	0	0.82585	0.657	0.319	0	1	Fosb
	Cd63.1	0	0.825632	0.68	0.262	0	1	Cd63
	Psap.1	0	0.819242	0.997	0.846	0	1	Psap
	Rab7b	0	0.818062	0.731	0.275	0	1	Rab7b
	Arhgap10	0	0.814065	0.609	0.204	0	1	Arhgap10
	Wwp1	0	0.802879	0.52	0.162	0	1	Wwp1
	Lamp1.1	0	0.790581	0.957	0.665	0	1	Lamp1
	Sirpa	0	0.789231	0.853	0.423	0	1	Sirpa
	Plau	0	0.783961	0.52	0.16	0	1	Plau
	Ly86.1	0	0.782684	0.848	0.52	0	1	Ly86
	Lpl	0	0.768975	0.486	0.174	0	1	Lpl
	Clec12a	0	0.760886	0.697	0.301	0	1	Clec12a
	Sgpl1	0	0.755385	0.769	0.371	0	1	Sgpl1
	Ptprj	0	0.740693	0.857	0.575	0	1	Ptprj
	Marcksl1.1	0	0.732119	0.81	0.469	0	1	Marcksl1
	Maf.1	0	0.731848	0.688	0.287	0	1	Maf
	Bach1.1	0	0.730962	0.763	0.388	0	1	Bach1
	Ftl1.1	0	0.728755	1	0.987	0	1	Ftl1
	Snx24	0	0.727131	0.526	0.138	0	1	Snx24
	Man1a.1	0	0.726477	0.676	0.394	0	1	Man1a
	Sdc3	0	0.724979	0.77	0.391	0	1	Sdc3
	Ehd4	0	0.723856	0.713	0.335	0	1	Ehd4
	Cltc	0	0.723853	0.848	0.579	0	1	Cltc
	Unc93b1	0	0.723483	0.898	0.6	0	1	Unc93b1
	Clec4a2	0	0.718889	0.71	0.329	0	1	Clec4a2
	Rbm47.1	0	0.717588	0.747	0.343	0	1	Rbm47
	Piezo1	0	0.717194	0.704	0.356	0	1	Piezo1
	Cd36	0	0.708057	0.429	0.162	0	1	Cd36
	Sdc4	0	0.706637	0.731	0.357	0	1	Sdc4
	Cxcl16	0	0.704123	0.734	0.356	0	1	Cxcl16
	Frmd4b.1	0	0.702914	0.596	0.199	0	1	Frmd4b
	Psd3.1	0	0.699085	0.55	0.197	0	1	Psd3
	Cd83	0	0.696337	0.855	0.533	0	1	Cd83
	Marcks	0	0.696309	0.82	0.457	0	1	Marcks
	Rhob	0	0.694349	0.576	0.262	0	1	Rhob
	Hexa	0	0.692422	0.775	0.383	0	1	Hexa
	Serinc3.1	0	0.684127	0.925	0.729	0	1	Serinc3
	Cndp2.1	0	0.679606	0.799	0.396	0	1	Cndp2
	Mdfic.1	0	0.679288	0.732	0.331	0	1	Mdfic
	Plin2.1	0	0.674661	0.707	0.399	0	1	Plin2
	Rab31	0	0.674407	0.703	0.313	0	1	Rab31
	C5ar1	0	0.664599	0.629	0.258	0	1	C5ar1
	Cstb.1	0	0.656162	0.97	0.696	0	1	Cstb
	Sqstm1	0	0.654734	0.964	0.834	0	1	Sqstm1
	Ctsl	0	0.652832	0.685	0.285	0	1	Ctsl
	Gns	0	0.645253	0.724	0.337	0	1	Gns
	Lrp1.1	0	0.640466	0.787	0.421	0	1	Lrp1
	Tgfbi.1	0	0.639661	0.944	0.594	0	1	Tgfbi
	Folr2	0	0.635021	0.364	0.072	0	1	Folr2
	Atp2b1	0	0.631224	0.965	0.784	0	1	Atp2b1
	Rgs10	0	0.628219	0.74	0.341	0	1	Rgs10
	Tob2	0	0.625769	0.682	0.34	0	1	Tob2
	Zeb2.1	0	0.6233	0.947	0.655	0	1	Zeb2
	Cd93	0	0.620699	0.465	0.143	0	1	Cd93
	Fcgr2b	0	0.620132	0.672	0.354	0	1	Fcgr2b
	Cd68.1	0	0.616311	0.846	0.514	0	1	Cd68
	App.1	0	0.615212	0.883	0.537	0	1	App
	Tlr2.1	0	0.608487	0.677	0.325	0	1	Tlr2
	Mef2a	0	0.608388	0.721	0.433	0	1	Mef2a
	Jmjd1c	0	0.606279	0.72	0.435	0	1	Jmjd1c
	Ifrd1.1	0	0.605676	0.919	0.693	0	1	Ifrd1
	Clec4a3.1	0	0.6039	0.661	0.311	0	1	Clec4a3
	Slc6a6	0	0.602754	0.83	0.524	0	1	Slc6a6
	BC005537	0	0.601489	0.749	0.442	0	1	BC005537
	Abl2	0	0.59817	0.578	0.257	0	1	Abl2
	Snx8	0	0.595591	0.544	0.173	0	1	Snx8
	Pcyt1a	0	0.594626	0.568	0.236	0	1	Pcyt1a
	Fnip1	0	0.589244	0.718	0.37	0	1	Fnip1
	Itgam	0	0.584464	0.703	0.383	0	1	Itgam
	Rnase4	0	0.581908	0.529	0.158	0	1	Rnase4
	Cfb.1	0	0.574167	0.548	0.214	0	1	Cfb
	Aoah.1	0	0.573649	0.459	0.15	0	1	Aoah
	Snx5	0	0.564683	0.822	0.517	0	1	Snx5
	Gas7	0	0.554607	0.636	0.33	0	1	Gas7
	Clec4a1.1	0	0.553816	0.648	0.313	0	1	Clec4a1
	Itga5	0	0.551385	0.722	0.361	0	1	Itga5
	Tank	0	0.54817	0.629	0.342	0	1	Tank
	Bri3.1	0	0.546244	0.942	0.736	0	1	Bri3
	Apobec1.1	0	0.545329	0.704	0.376	0	1	Apobec1
	Plekho2	0	0.544804	0.715	0.383	0	1	Plekho2
	Cyfip1	0	0.54355	0.72	0.383	0	1	Cyfip1
	Pld4.1	0	0.542188	0.805	0.514	0	1	Pld4
	Ap2a2	0	0.5405	0.559	0.252	0	1	Ap2a2
	Cflar.1	0	0.539234	0.749	0.464	0	1	Cflar
	Fcgr4	0	0.538118	0.443	0.173	0	1	Fcgr4
	Atp6v1b2.1	0	0.53231	0.741	0.45	0	1	Atp6v1b2
	Mtmr10	0	0.530836	0.48	0.184	0	1	Mtmr10
	Dennd1a	0	0.530688	0.597	0.283	0	1	Dennd1a
	Gnaq	0	0.527578	0.688	0.367	0	1	Gnaq
	Zfp703	0	0.524533	0.486	0.178	0	1	Zfp703
	B4galt5.1	0	0.522637	0.707	0.404	0	1	B4galt5
	Lacc1	0	0.520931	0.529	0.183	0	1	Lacc1
	Anxa5.1	0	0.516737	0.975	0.76	0	1	Anxa5
	Rtn4	0	0.515966	0.874	0.655	0	1	Rtn4
	Gas2l3	0	0.515194	0.452	0.135	0	1	Gas2l3
	Gab2.1	0	0.51338	0.702	0.387	0	1	Gab2
	Tubb6	0	0.513346	0.596	0.284	0	1	Tubb6
	Nrp2	0	0.513202	0.447	0.16	0	1	Nrp2
	Stab1	0	0.51105	0.318	0.073	0	1	Stab1
	Lair1.1	0	0.502887	0.579	0.232	0	1	Lair1
	Ano6	0	0.500632	0.539	0.257	0	1	Ano6
	Raph1	0	0.500236	0.506	0.231	0	1	Raph1
	Tns1	0	0.499758	0.33	0.105	0	1	Tns1
	Tns3.1	0	0.498172	0.56	0.246	0	1	Tns3
	Mfsd1.1	0	0.497292	0.687	0.351	0	1	Mfsd1
	Arap1	0	0.496638	0.576	0.257	0	1	Arap1
	Plekhm2	0	0.493569	0.571	0.262	0	1	Plekhm2
	Camk1	0	0.492498	0.507	0.163	0	1	Camk1
	Nrp1	0	0.49161	0.563	0.244	0	1	Nrp1
	5031439G07Rik	0	0.489941	0.664	0.35	0	1	5031439G07Rik
	Pik3ap1.1	0	0.48579	0.717	0.413	0	1	Pik3ap1
	Slc43a2	0	0.485196	0.511	0.208	0	1	Slc43a2
	Creb5	0	0.485035	0.508	0.225	0	1	Creb5
	Mcl1.1	0	0.484178	0.991	0.911	0	1	Mcl1
	Cebpa	0	0.473902	0.436	0.158	0	1	Cebpa
	Cd300ld3	0	0.47293	0.37	0.074	0	1	Cd300ld3
	Asah1	0	0.468814	0.625	0.312	0	1	Asah1
	Cd302.1	0	0.467762	0.584	0.252	0	1	Cd302
	Tcf4	0	0.461366	0.57	0.255	0	1	Tcf4
	Slc7a8.1	0	0.459348	0.528	0.216	0	1	Slc7a8
	Ap1b1	0	0.451212	0.47	0.185	0	1	Ap1b1
	P2ry6	0	0.450133	0.451	0.166	0	1	P2ry6
	Zfand2a	0	0.447854	0.466	0.195	0	1	Zfand2a
	Por.1	0	0.443496	0.6	0.303	0	1	Por
	Hpgds	0	0.442607	0.348	0.068	0	1	Hpgds
	Serpinb8	0	0.440202	0.444	0.184	0	1	Serpinb8
	Fcgrt	0	0.440059	0.415	0.154	0	1	Fcgrt
	Rragc	0	0.439264	0.557	0.262	0	1	Rragc
	Abhd12	0	0.434866	0.513	0.209	0	1	Abhd12
	Tnfsf12	0	0.430049	0.53	0.222	0	1	Tnfsf12
	Slc37a2	0	0.42943	0.403	0.117	0	1	Slc37a2
	Stard8	0	0.426563	0.345	0.1	0	1	Stard8
	Srgap2	0	0.422818	0.555	0.263	0	1	Srgap2
	Wdfy3	0	0.419023	0.438	0.162	0	1	Wdfy3
	Cd300ld	0	0.417742	0.479	0.198	0	1	Cd300ld
	Plxnb2	0	0.415945	0.545	0.244	0	1	Plxnb2
	Cln8	0	0.406423	0.387	0.126	0	1	Cln8
	Atp13a2	0	0.406264	0.482	0.196	0	1	Atp13a2
	Dse	0	0.402577	0.472	0.201	0	1	Dse
	Mfsd11	0	0.401062	0.425	0.15	0	1	Mfsd11
	Rufy3	0	0.394017	0.412	0.162	0	1	Rufy3
	Rab20.1	0	0.382937	0.385	0.138	0	1	Rab20
	Itga9	0	0.381107	0.285	0.049	0	1	Itga9
	Sfmbt1	0	0.371895	0.359	0.122	0	1	Sfmbt1
	Acp2	0	0.369365	0.387	0.126	0	1	Acp2
	Tmem86a	0	0.365051	0.37	0.122	0	1	Tmem86a
	Rab3il1	0	0.360317	0.335	0.091	0	1	Rab3il1
	Gna12	0	0.35105	0.38	0.139	0	1	Gna12
	Lifr	0	0.348294	0.314	0.09	0	1	Lifr
	Sbf2	0	0.343189	0.322	0.099	0	1	Sbf2
	Ctnnd1	0	0.342322	0.331	0.107	0	1	Ctnnd1
	Slc11a2	0	0.34069	0.346	0.116	0	1	Slc11a2
	Dhrs3	0	0.33534	0.347	0.107	0	1	Dhrs3
	Plod1	0	0.320395	0.348	0.121	0	1	Plod1
	Epb41l1	0	0.314452	0.316	0.099	0	1	Epb41l1
	Ophn1	0	0.308547	0.263	0.058	0	1	Ophn1
	Tspan4	0	0.308385	0.309	0.087	0	1	Tspan4
	Pla2g15	0	0.29427	0.258	0.062	0	1	Pla2g15
	Lyz2.1	0	0.255202	0.989	0.689	0	1	Lyz2
	Myl12b	0	-0.698797	0.655	0.837	0	1	Myl12b
	Rplp0	0	-0.737952	0.993	0.993	0	1	Rplp0
	Coro1a	0	-0.789646	0.819	0.932	0	1	Coro1a
	Cnn2.1	0	-0.794006	0.196	0.482	0	1	Cnn2
	Cytip.1	0	-0.977401	0.282	0.642	0	1	Cytip
	Srgn.1	0	-1.08834	0.885	0.962	0	1	Srgn
	S100a11.1	0	-1.24476	0.829	0.927	0	1	S100a11
	Tmsb10.1	0	-1.49549	0.951	0.986	0	1	Tmsb10
	Ets1.1	3.89e-307	-0.936437	0.017	0.289	7.47e-303	1	Ets1
	Rpl8.1	7.13e-306	-0.596552	0.992	0.99	1.37e-301	1	Rpl8
[truncated: 20,361 more rows]

[truncated: 5 more sheets: Figure S5A, Figure S5B, Figure S5C, Figure S6, Figure S7]
